# Supplementary material for: Comparison of physiologically based pharmacokinetic modeling platforms for developmental neurotoxicity in vitro to in vivo extrapolation
Source: Toxicol Sci. 2025 Oct 27;209(2):kfaf147. doi: 10.1093/toxsci/kfaf147 (PMC13397022; doi:10.1093/toxsci/kfaf147)
Supplement: kfaf147_Supplementary_Data [file kfaf147_supplementary_data.zip]

Archive with 4 entries (4 files):
- toxsci-25-0428-File015.xlsx
- toxsci-25-0428-File014.docx
- toxsci-25-0428-File016.xlsx
- toxsci-25-0428-File017.xlsx
