# Supplementary material for: Comparison of physiologically based pharmacokinetic modeling platforms for developmental neurotoxicity in vitro to in vivo extrapolation
Source: Toxicol Sci. 2025 Oct 27;209(2):kfaf147. doi: 10.1093/toxsci/kfaf147 (PMC13397022; doi:10.1093/toxsci/kfaf147)
Supplement: kfaf147_Supplementary_Data [file kfaf147_supplementary_data.zip › toxsci-25-0428-File015.xlsx]

## Sheet: README
Title	Comparison of physiologically based pharmacokinetic modeling platforms for developmental neurotoxicity in vitro to in vivo extrapolation
Authors	Anna Kreutz, Xiaoqing Chang, Michael Lawless, Susana Proença, Stephan Schaller, Nicole Kleinstreuer, Helena T. Hogberg
Supplementary Data 3	In vivo DNT Data
	Lowest effect levels obtained from the literature and EFSA's in vivo DNT pesticide database: Mangas I, Spilioti E, Terron A, Panzarea M, Nepal M, Viviani B, Binaglia M, Crofton KM. 2025. EFSA dataset for in vivo developmental neurotoxicity studies of pesticides. Crit Rev Toxicol ITXC. https://doi.org/10.1080/10408444.2025.2521280
	Where multiple effect doses were observed, observations used for the lowest effect level are indicated in bold

## Sheet: Literature
Table 1. Literature curated for in vivo DNT effect doses.
Chemical	Dose Level	Age	Species	Admin route	POD (mg/kg/d)	Metric	Effects	Guideline?	Cite
Diethylhexyl phthalate (DEHP)	30 mg/kg/d	gestation & lactation	rodent	oral	30		>GABA, <aspartate in hypothalamus at P30		Carbone,2010,DOI: 10.1016/j.neuro.2010.06.006
Haloperidol	2.5mg/kg	E6-16	C57Bl6/N	IP	2.5	DNT LEL/LOAEL	recognition memory impaired		Wang,2019,DOI: 10.1093/ijnp/pyy073
							<proliferation & manuration of granule cells in dentate gyrus as adults
							<dendritic length of dentate granule cells
							<dendrite branching in granule cells
							<total spine density in middle dentate gyrus
Heptachlor	0.03, 0.3, 4 mg/kg/d	GD12-P7	rat	oral	0.03	POD	delayed righting reflex	Y	Moser,2001,doi.org/10.1093/toxsci/60.2.315
		GD12-PND42					impaired acquisition & recall of spatial learning
	3mg/kg	GD10 or 12-postnatal	rat	oral			delayed righting reflex		Purkerson-Parker,2001,DOI: 10.1093/toxsci/64.2.216
	3 mg/kg	gestation & lactation	mouse	oral			increase in dopaminergic transporter, vesicular monoamine transporter, and tyrosine hydroxylase at P28		Caudle,2005,DOI: 10.1016/j.neuro.2004.09.003
Methotrexate	0.05 mg/kg/d	P1-5	rodent	IP	0.05		<hippocampal synapse density		Igarashi,1989,DOI: 10.1055/s-2008-1071291
	0.05 mg/kg/d	P6-10	rodent	IP			<hippocampal synapse density		Igarashi,1989,DOI: 10.1055/s-2008-1071291
Rotenone	0.1 & 0.5 mg/kg	P5-P11	M wistar rat pups	IP	0.1	POD	hyperlocomotion		Siena,2021,DOI: 10.1007/s12035-021-02317-w
							social interaction deficits
							impaired contextual memory
S-Bioallethrin	0.7mg/kg w/ hypo, normo or hyperthermic environment	P10-16	NMRI mice	oral	0.7	POD	muscarinic receptor density in cortex and brain weight		Pauluhn,2003,DOI: 10.1002/jat.873
	0.7 mg/kg	P10-16	NMRI mice	oral			>spontaneous motor activity		Eriksson,1990,DOI: 10.1016/0041-008x(90)90041-r
Tebuconazole	6, 20, 60 mg/kg	GD14-PND7 to dams; pups PND7-42	SD rat	oral	6	POD	pyknotic cells in hippocampus, cell loss in hippocampal CA3-4 and cortical Layer 5		Moser,2001,DOI: 10.1093/toxsci/62.2.339

## Sheet: 6-Propylthiouracil
Chemical name	DTXSID	CAS	Type of toxicity	Study type	Study reference ID	Study guideline (OECD/US EPA) or remarks	Source	Reference (citation)	Reporting date	Species	Strain (or in vitro model)	Animals/sex/group	Sex (administration)	Purity (%)	Route of administration	Vehicle/Volume	Doses tested (GD/LD)	Lowest dose tested (GD/LD)	Highest dose tested (GD/LD)	Dose unit	Duration of exposure	Duration unit	Generation/Life stage	Sex (effect dose)	Lowest Effect dose for endpoint	ENDPOINT TYPE	ENDPOINT TARGET	ENDPOINT CATEGORY	EFFECT DESCRIPTION	Effect description free text	Test Age(s) (time point)	Effect direction	Treatment related (0/1)	Comments	NOAEL of the study	LOAEL of the study	Unit	Endpoint generation	Effect indicative of	Additional remarks on the overall study
6-Propylthiouracil	DTXSID5021209	51-52-5	Mammals	Developmental neurotoxicity study	MRID 46779204	OCSPP 870.6300 (§83-6)/OECD 426 (draft)	EPA DER	Pitt, JA, MD Nemec, DG Stump et al. (2001) Positive and Historical Control Data for Neurotoxicity Studies: A validation study for developmental neurotoxicity endpoints at WIL Research Laboratories, Inc.: effect of propylthiouracil (PTU) on developmental neurotoxicity endpoints in Crl:CD®(SD)IGS BR rats (WIL-99126). WIL Research Laboratories, Inc., 1407 George Rd., Ashland, OH 44805. WIL_x0002_200…	2012	Rat	Crl:CD(SD)IGS BR	10	F	Not provided in DER	Gavage/Intubation	0.5% Methylcellulose	0, 3.8, 19, 38	3.8	38	mg/kg bw/day	GD6-PND10	Days	Offspring (F1)	M	3.8	FOB	autonomic	Neurological	pupil_size_pupil_function	Deficits were found on PND20 in males and females of all dose groups in autonomic evaluations including pupil response	PND20, 35, 45, 60	Change	1	No	Not determined due to positive control study	Not determined due to positive control study	mg/kg bw/day	Offspring	N/A	No GLP study (not subject to GLP but conducted in general accordance with GLP standards) classified as Unacceptable/Non-guideline. WIL Research Laboratory has not demonstrated (due to reporting deficiencies) proficiency in this study for detecting neurotoxicity changes due to PTU treatment in pre- and postweaning Crl:CD® (SD)IGS BR rat pups (time period not provided). Although WIL Research Labora…
6-Propylthiouracil	DTXSID5021209	51-52-5	Mammals	Developmental neurotoxicity study	MRID 46779204	OCSPP 870.6300 (§83-6)/OECD 426 (draft)	EPA DER	Pitt, JA, MD Nemec, DG Stump et al. (2001) Positive and Historical Control Data for Neurotoxicity Studies: A validation study for developmental neurotoxicity endpoints at WIL Research Laboratories, Inc.: effect of propylthiouracil (PTU) on developmental neurotoxicity endpoints in Crl:CD®(SD)IGS BR rats (WIL-99126). WIL Research Laboratories, Inc., 1407 George Rd., Ashland, OH 44805. WIL_x0002_200…	2012	Rat	Crl:CD(SD)IGS BR	10	F	Not provided in DER	Gavage/Intubation	0.5% Methylcellulose	0, 3.8, 19, 38	3.8	38	mg/kg bw/day	GD6-PND10	Days	Offspring (F1)	F	3.8	FOB	autonomic	Neurological	pupil_size_pupil_function	Deficits were found on PND20 in males and females of all dose groups in autonomic evaluations including pupil response	PND20, 35, 45, 60	Change	1	No	Not determined due to positive control study	Not determined due to positive control study	mg/kg bw/day	Offspring	N/A	No GLP study (not subject to GLP but conducted in general accordance with GLP standards) classified as Unacceptable/Non-guideline. WIL Research Laboratory has not demonstrated (due to reporting deficiencies) proficiency in this study for detecting neurotoxicity changes due to PTU treatment in pre- and postweaning Crl:CD® (SD)IGS BR rat pups (time period not provided). Although WIL Research Labora…
6-Propylthiouracil	DTXSID5021209	51-52-5	Mammals	Developmental neurotoxicity study	MRID 46779204	OCSPP 870.6300 (§83-6)/OECD 426 (draft)	EPA DER	Pitt, JA, MD Nemec, DG Stump et al. (2001) Positive and Historical Control Data for Neurotoxicity Studies: A validation study for developmental neurotoxicity endpoints at WIL Research Laboratories, Inc.: effect of propylthiouracil (PTU) on developmental neurotoxicity endpoints in Crl:CD®(SD)IGS BR rats (WIL-99126). WIL Research Laboratories, Inc., 1407 George Rd., Ashland, OH 44805. WIL_x0002_200…	2012	Rat	Crl:CD(SD)IGS BR	10	F	Not provided in DER	Gavage/Intubation	0.5% Methylcellulose	0, 3.8, 19, 38	3.8	38	mg/kg bw/day	GD6-PND10	Days	Offspring (F1)	M	3.8	FOB	autonomic	Neurological	ptosis	Deficits were found on PND20 in males and females of all dose groups in autonomic evaluations including palpebral closure	PND20, 35, 45, 60	Change	1	No	Not determined due to positive control study	Not determined due to positive control study	mg/kg bw/day	Offspring	N/A	No GLP study (not subject to GLP but conducted in general accordance with GLP standards) classified as Unacceptable/Non-guideline. WIL Research Laboratory has not demonstrated (due to reporting deficiencies) proficiency in this study for detecting neurotoxicity changes due to PTU treatment in pre- and postweaning Crl:CD® (SD)IGS BR rat pups (time period not provided). Although WIL Research Labora…
6-Propylthiouracil	DTXSID5021209	51-52-5	Mammals	Developmental neurotoxicity study	MRID 46779204	OCSPP 870.6300 (§83-6)/OECD 426 (draft)	EPA DER	Pitt, JA, MD Nemec, DG Stump et al. (2001) Positive and Historical Control Data for Neurotoxicity Studies: A validation study for developmental neurotoxicity endpoints at WIL Research Laboratories, Inc.: effect of propylthiouracil (PTU) on developmental neurotoxicity endpoints in Crl:CD®(SD)IGS BR rats (WIL-99126). WIL Research Laboratories, Inc., 1407 George Rd., Ashland, OH 44805. WIL_x0002_200…	2012	Rat	Crl:CD(SD)IGS BR	10	F	Not provided in DER	Gavage/Intubation	0.5% Methylcellulose	0, 3.8, 19, 38	3.8	38	mg/kg bw/day	GD6-PND10	Days	Offspring (F1)	F	3.8	FOB	autonomic	Neurological	ptosis	Deficits were found on PND20 in males and females of all dose groups in autonomic evaluations including palpebral closure	PND20, 35, 45, 60	Change	1	No	Not determined due to positive control study	Not determined due to positive control study	mg/kg bw/day	Offspring	N/A	No GLP study (not subject to GLP but conducted in general accordance with GLP standards) classified as Unacceptable/Non-guideline. WIL Research Laboratory has not demonstrated (due to reporting deficiencies) proficiency in this study for detecting neurotoxicity changes due to PTU treatment in pre- and postweaning Crl:CD® (SD)IGS BR rat pups (time period not provided). Although WIL Research Labora…
6-Propylthiouracil	DTXSID5021209	51-52-5	Mammals	Developmental neurotoxicity study	MRID 46779204	OCSPP 870.6300 (§83-6)/OECD 426 (draft)	EPA DER	Pitt, JA, MD Nemec, DG Stump et al. (2001) Positive and Historical Control Data for Neurotoxicity Studies: A validation study for developmental neurotoxicity endpoints at WIL Research Laboratories, Inc.: effect of propylthiouracil (PTU) on developmental neurotoxicity endpoints in Crl:CD®(SD)IGS BR rats (WIL-99126). WIL Research Laboratories, Inc., 1407 George Rd., Ashland, OH 44805. WIL_x0002_200…	2012	Rat	Crl:CD(SD)IGS BR	10	F	Not provided in DER	Gavage/Intubation	0.5% Methylcellulose	0, 3.8, 19, 38	3.8	38	mg/kg bw/day	GD6-PND10	Days	Offspring (F1)	M	3.8	FOB	behavior	Neurological	gait_posture	Deficits were found on PND 20 in males and females of all dose groups in neuromuscular evaluations (gait score [females], mobility score [females], foot splay, forelimb and hindlimb grip strength, air righting, and rotorod).	PND20, 35, 45, 60	Change	1	No	Not determined due to positive control study	Not determined due to positive control study	mg/kg bw/day	Offspring	N/A	No GLP study (not subject to GLP but conducted in general accordance with GLP standards) classified as Unacceptable/Non-guideline. WIL Research Laboratory has not demonstrated (due to reporting deficiencies) proficiency in this study for detecting neurotoxicity changes due to PTU treatment in pre- and postweaning Crl:CD® (SD)IGS BR rat pups (time period not provided). Although WIL Research Labora…
6-Propylthiouracil	DTXSID5021209	51-52-5	Mammals	Developmental neurotoxicity study	MRID 46779204	OCSPP 870.6300 (§83-6)/OECD 426 (draft)	EPA DER	Pitt, JA, MD Nemec, DG Stump et al. (2001) Positive and Historical Control Data for Neurotoxicity Studies: A validation study for developmental neurotoxicity endpoints at WIL Research Laboratories, Inc.: effect of propylthiouracil (PTU) on developmental neurotoxicity endpoints in Crl:CD®(SD)IGS BR rats (WIL-99126). WIL Research Laboratories, Inc., 1407 George Rd., Ashland, OH 44805. WIL_x0002_200…	2012	Rat	Crl:CD(SD)IGS BR	10	F	Not provided in DER	Gavage/Intubation	0.5% Methylcellulose	0, 3.8, 19, 38	3.8	38	mg/kg bw/day	GD6-PND10	Days	Offspring (F1)	F	3.8	FOB	behavior	Neurological	gait_posture	Deficits were found on PND 20 in males and females of all dose groups in neuromuscular evaluations (gait score [females], mobility score [females], foot splay, forelimb and hindlimb grip strength, air righting, and rotorod)	PND20, 35, 45, 60	Change	1	No	Not determined due to positive control study	Not determined due to positive control study	mg/kg bw/day	Offspring	N/A	No GLP study (not subject to GLP but conducted in general accordance with GLP standards) classified as Unacceptable/Non-guideline. WIL Research Laboratory has not demonstrated (due to reporting deficiencies) proficiency in this study for detecting neurotoxicity changes due to PTU treatment in pre- and postweaning Crl:CD® (SD)IGS BR rat pups (time period not provided). Although WIL Research Labora…
6-Propylthiouracil	DTXSID5021209	51-52-5	Mammals	Developmental neurotoxicity study	MRID 46779204	OCSPP 870.6300 (§83-6)/OECD 426 (draft)	EPA DER	Pitt, JA, MD Nemec, DG Stump et al. (2001) Positive and Historical Control Data for Neurotoxicity Studies: A validation study for developmental neurotoxicity endpoints at WIL Research Laboratories, Inc.: effect of propylthiouracil (PTU) on developmental neurotoxicity endpoints in Crl:CD®(SD)IGS BR rats (WIL-99126). WIL Research Laboratories, Inc., 1407 George Rd., Ashland, OH 44805. WIL_x0002_200…	2012	Rat	Crl:CD(SD)IGS BR	10	F	Not provided in DER	Gavage/Intubation	0.5% Methylcellulose	0, 3.8, 19, 38	3.8	38	mg/kg bw/day	GD6-PND10	Days	Offspring (F1)	F	3.8	FOB	behavior	Neurological	activity_rears	Deficits were found on CNS activity measurements including rearing in female pups on PND20 at all doses	PND20, 35, 45, 60	Change	1	No	Not determined due to positive control study	Not determined due to positive control study	mg/kg bw/day	Offspring	N/A	No GLP study (not subject to GLP but conducted in general accordance with GLP standards) classified as Unacceptable/Non-guideline. WIL Research Laboratory has not demonstrated (due to reporting deficiencies) proficiency in this study for detecting neurotoxicity changes due to PTU treatment in pre- and postweaning Crl:CD® (SD)IGS BR rat pups (time period not provided). Although WIL Research Labora…
6-Propylthiouracil	DTXSID5021209	51-52-5	Mammals	Developmental neurotoxicity study	MRID 46779204	OCSPP 870.6300 (§83-6)/OECD 426 (draft)	EPA DER	Pitt, JA, MD Nemec, DG Stump et al. (2001) Positive and Historical Control Data for Neurotoxicity Studies: A validation study for developmental neurotoxicity endpoints at WIL Research Laboratories, Inc.: effect of propylthiouracil (PTU) on developmental neurotoxicity endpoints in Crl:CD®(SD)IGS BR rats (WIL-99126). WIL Research Laboratories, Inc., 1407 George Rd., Ashland, OH 44805. WIL_x0002_200…	2012	Rat	Crl:CD(SD)IGS BR	10	F	Not provided in DER	Gavage/Intubation	0.5% Methylcellulose	0, 3.8, 19, 38	3.8	38	mg/kg bw/day	GD6-PND10	Days	Offspring (F1)	F	3.8	FOB	behavior	Neurological	grooming	Deficits were found on CNS activity measurements including grooming on PND20 in female pups at all dose groups	PND20, 35, 45, 60	Change	1	No	Not determined due to positive control study	Not determined due to positive control study	mg/kg bw/day	Offspring	N/A	No GLP study (not subject to GLP but conducted in general accordance with GLP standards) classified as Unacceptable/Non-guideline. WIL Research Laboratory has not demonstrated (due to reporting deficiencies) proficiency in this study for detecting neurotoxicity changes due to PTU treatment in pre- and postweaning Crl:CD® (SD)IGS BR rat pups (time period not provided). Although WIL Research Labora…
6-Propylthiouracil	DTXSID5021209	51-52-5	Mammals	Developmental neurotoxicity study	MRID 46779204	OCSPP 870.6300 (§83-6)/OECD 426 (draft)	EPA DER	Pitt, JA, MD Nemec, DG Stump et al. (2001) Positive and Historical Control Data for Neurotoxicity Studies: A validation study for developmental neurotoxicity endpoints at WIL Research Laboratories, Inc.: effect of propylthiouracil (PTU) on developmental neurotoxicity endpoints in Crl:CD®(SD)IGS BR rats (WIL-99126). WIL Research Laboratories, Inc., 1407 George Rd., Ashland, OH 44805. WIL_x0002_200…	2012	Rat	Crl:CD(SD)IGS BR	10	F	Not provided in DER	Gavage/Intubation	0.5% Methylcellulose	0, 3.8, 19, 38	3.8	38	mg/kg bw/day	GD6-PND10	Days	Offspring (F1)	M	3.8	FOB	behavior	Neurological	righting_reflex	Deficits were found on PND 20 in males and females of all dose groups in neuromuscular evaluations (gait score [females], mobility score [females], foot splay, forelimb and hindlimb grip strength, air righting, and rotorod)	PND20, 35, 45, 60	Change	1	No	Not determined due to positive control study	Not determined due to positive control study	mg/kg bw/day	Offspring	N/A	No GLP study (not subject to GLP but conducted in general accordance with GLP standards) classified as Unacceptable/Non-guideline. WIL Research Laboratory has not demonstrated (due to reporting deficiencies) proficiency in this study for detecting neurotoxicity changes due to PTU treatment in pre- and postweaning Crl:CD® (SD)IGS BR rat pups (time period not provided). Although WIL Research Labora…
6-Propylthiouracil	DTXSID5021209	51-52-5	Mammals	Developmental neurotoxicity study	MRID 46779204	OCSPP 870.6300 (§83-6)/OECD 426 (draft)	EPA DER	Pitt, JA, MD Nemec, DG Stump et al. (2001) Positive and Historical Control Data for Neurotoxicity Studies: A validation study for developmental neurotoxicity endpoints at WIL Research Laboratories, Inc.: effect of propylthiouracil (PTU) on developmental neurotoxicity endpoints in Crl:CD®(SD)IGS BR rats (WIL-99126). WIL Research Laboratories, Inc., 1407 George Rd., Ashland, OH 44805. WIL_x0002_200…	2012	Rat	Crl:CD(SD)IGS BR	10	F	Not provided in DER	Gavage/Intubation	0.5% Methylcellulose	0, 3.8, 19, 38	3.8	38	mg/kg bw/day	GD6-PND10	Days	Offspring (F1)	F	3.8	FOB	behavior	Neurological	righting_reflex	Deficits were found on PND 20 in males and females of all dose groups in neuromuscular evaluations (gait score [females], mobility score [females], foot splay, forelimb and hindlimb grip strength, air righting, and rotorod)	PND20, 35, 45, 60	Change	1	No	Not determined due to positive control study	Not determined due to positive control study	mg/kg bw/day	Offspring	N/A	No GLP study (not subject to GLP but conducted in general accordance with GLP standards) classified as Unacceptable/Non-guideline. WIL Research Laboratory has not demonstrated (due to reporting deficiencies) proficiency in this study for detecting neurotoxicity changes due to PTU treatment in pre- and postweaning Crl:CD® (SD)IGS BR rat pups (time period not provided). Although WIL Research Labora…
6-Propylthiouracil	DTXSID5021209	51-52-5	Mammals	Developmental neurotoxicity study	MRID 46779204	OCSPP 870.6300 (§83-6)/OECD 426 (draft)	EPA DER	Pitt, JA, MD Nemec, DG Stump et al. (2001) Positive and Historical Control Data for Neurotoxicity Studies: A validation study for developmental neurotoxicity endpoints at WIL Research Laboratories, Inc.: effect of propylthiouracil (PTU) on developmental neurotoxicity endpoints in Crl:CD®(SD)IGS BR rats (WIL-99126). WIL Research Laboratories, Inc., 1407 George Rd., Ashland, OH 44805. WIL_x0002_200…	2012	Rat	Crl:CD(SD)IGS BR	10	F	Not provided in DER	Gavage/Intubation	0.5% Methylcellulose	0, 3.8, 19, 38	3.8	38	mg/kg bw/day	GD6-PND10	Days	Offspring (F1)	M	38	FOB	behavior	Neurological	other	Catalepsy was observed in male and female high dose pups on PND20	PND20, 35, 45, 60	Increase	1	No	Not determined due to positive control study	Not determined due to positive control study	mg/kg bw/day	Offspring	N/A	No GLP study (not subject to GLP but conducted in general accordance with GLP standards) classified as Unacceptable/Non-guideline. WIL Research Laboratory has not demonstrated (due to reporting deficiencies) proficiency in this study for detecting neurotoxicity changes due to PTU treatment in pre- and postweaning Crl:CD® (SD)IGS BR rat pups (time period not provided). Although WIL Research Labora…
6-Propylthiouracil	DTXSID5021209	51-52-5	Mammals	Developmental neurotoxicity study	MRID 46779204	OCSPP 870.6300 (§83-6)/OECD 426 (draft)	EPA DER	Pitt, JA, MD Nemec, DG Stump et al. (2001) Positive and Historical Control Data for Neurotoxicity Studies: A validation study for developmental neurotoxicity endpoints at WIL Research Laboratories, Inc.: effect of propylthiouracil (PTU) on developmental neurotoxicity endpoints in Crl:CD®(SD)IGS BR rats (WIL-99126). WIL Research Laboratories, Inc., 1407 George Rd., Ashland, OH 44805. WIL_x0002_200…	2012	Rat	Crl:CD(SD)IGS BR	10	F	Not provided in DER	Gavage/Intubation	0.5% Methylcellulose	0, 3.8, 19, 38	3.8	38	mg/kg bw/day	GD6-PND10	Days	Offspring (F1)	F	38	FOB	behavior	Neurological	other	Catalepsy was observed in male and female high dose pups on PND20	PND20, 35, 45, 60	Increase	1	No	Not determined due to positive control study	Not determined due to positive control study	mg/kg bw/day	Offspring	N/A	No GLP study (not subject to GLP but conducted in general accordance with GLP standards) classified as Unacceptable/Non-guideline. WIL Research Laboratory has not demonstrated (due to reporting deficiencies) proficiency in this study for detecting neurotoxicity changes due to PTU treatment in pre- and postweaning Crl:CD® (SD)IGS BR rat pups (time period not provided). Although WIL Research Labora…
6-Propylthiouracil	DTXSID5021209	51-52-5	Mammals	Developmental neurotoxicity study	MRID 46779204	OCSPP 870.6300 (§83-6)/OECD 426 (draft)	EPA DER	Pitt, JA, MD Nemec, DG Stump et al. (2001) Positive and Historical Control Data for Neurotoxicity Studies: A validation study for developmental neurotoxicity endpoints at WIL Research Laboratories, Inc.: effect of propylthiouracil (PTU) on developmental neurotoxicity endpoints in Crl:CD®(SD)IGS BR rats (WIL-99126). WIL Research Laboratories, Inc., 1407 George Rd., Ashland, OH 44805. WIL_x0002_200…	2012	Rat	Crl:CD(SD)IGS BR	10	F	Not provided in DER	Gavage/Intubation	0.5% Methylcellulose	0, 3.8, 19, 38	3.8	38	mg/kg bw/day	GD6-PND10	Days	Offspring (F1)	M	3.8	FOB	grip_strength	Neurological	forelimb_force	Deficits were found on PND 20 in males and females of all dose groups in neuromuscular evaluations (gait score [females], mobility score [females], foot splay, forelimb and hindlimb grip strength, air righting, and rotorod)	PND20, 35, 45, 60	Change	1	No	Not determined due to positive control study	Not determined due to positive control study	mg/kg bw/day	Offspring	N/A	No GLP study (not subject to GLP but conducted in general accordance with GLP standards) classified as Unacceptable/Non-guideline. WIL Research Laboratory has not demonstrated (due to reporting deficiencies) proficiency in this study for detecting neurotoxicity changes due to PTU treatment in pre- and postweaning Crl:CD® (SD)IGS BR rat pups (time period not provided). Although WIL Research Labora…
6-Propylthiouracil	DTXSID5021209	51-52-5	Mammals	Developmental neurotoxicity study	MRID 46779204	OCSPP 870.6300 (§83-6)/OECD 426 (draft)	EPA DER	Pitt, JA, MD Nemec, DG Stump et al. (2001) Positive and Historical Control Data for Neurotoxicity Studies: A validation study for developmental neurotoxicity endpoints at WIL Research Laboratories, Inc.: effect of propylthiouracil (PTU) on developmental neurotoxicity endpoints in Crl:CD®(SD)IGS BR rats (WIL-99126). WIL Research Laboratories, Inc., 1407 George Rd., Ashland, OH 44805. WIL_x0002_200…	2012	Rat	Crl:CD(SD)IGS BR	10	F	Not provided in DER	Gavage/Intubation	0.5% Methylcellulose	0, 3.8, 19, 38	3.8	38	mg/kg bw/day	GD6-PND10	Days	Offspring (F1)	F	3.8	FOB	grip_strength	Neurological	forelimb_force	Deficits were found on PND 20 in males and females of all dose groups in neuromuscular evaluations (gait score [females], mobility score [females], foot splay, forelimb and hindlimb grip strength, air righting, and rotorod)	PND20, 35, 45, 60	Change	1	No	Not determined due to positive control study	Not determined due to positive control study	mg/kg bw/day	Offspring	N/A	No GLP study (not subject to GLP but conducted in general accordance with GLP standards) classified as Unacceptable/Non-guideline. WIL Research Laboratory has not demonstrated (due to reporting deficiencies) proficiency in this study for detecting neurotoxicity changes due to PTU treatment in pre- and postweaning Crl:CD® (SD)IGS BR rat pups (time period not provided). Although WIL Research Labora…
6-Propylthiouracil	DTXSID5021209	51-52-5	Mammals	Developmental neurotoxicity study	MRID 46779204	OCSPP 870.6300 (§83-6)/OECD 426 (draft)	EPA DER	Pitt, JA, MD Nemec, DG Stump et al. (2001) Positive and Historical Control Data for Neurotoxicity Studies: A validation study for developmental neurotoxicity endpoints at WIL Research Laboratories, Inc.: effect of propylthiouracil (PTU) on developmental neurotoxicity endpoints in Crl:CD®(SD)IGS BR rats (WIL-99126). WIL Research Laboratories, Inc., 1407 George Rd., Ashland, OH 44805. WIL_x0002_200…	2012	Rat	Crl:CD(SD)IGS BR	10	F	Not provided in DER	Gavage/Intubation	0.5% Methylcellulose	0, 3.8, 19, 38	3.8	38	mg/kg bw/day	GD6-PND10	Days	Offspring (F1)	M	3.8	FOB	grip_strength	Neurological	hindlimb_force	Deficits were found on PND 20 in males and females of all dose groups in neuromuscular evaluations (gait score [females], mobility score [females], foot splay, forelimb and hindlimb grip strength, air righting, and rotorod)	PND20, 35, 45, 60	Change	1	No	Not determined due to positive control study	Not determined due to positive control study	mg/kg bw/day	Offspring	N/A	No GLP study (not subject to GLP but conducted in general accordance with GLP standards) classified as Unacceptable/Non-guideline. WIL Research Laboratory has not demonstrated (due to reporting deficiencies) proficiency in this study for detecting neurotoxicity changes due to PTU treatment in pre- and postweaning Crl:CD® (SD)IGS BR rat pups (time period not provided). Although WIL Research Labora…
6-Propylthiouracil	DTXSID5021209	51-52-5	Mammals	Developmental neurotoxicity study	MRID 46779204	OCSPP 870.6300 (§83-6)/OECD 426 (draft)	EPA DER	Pitt, JA, MD Nemec, DG Stump et al. (2001) Positive and Historical Control Data for Neurotoxicity Studies: A validation study for developmental neurotoxicity endpoints at WIL Research Laboratories, Inc.: effect of propylthiouracil (PTU) on developmental neurotoxicity endpoints in Crl:CD®(SD)IGS BR rats (WIL-99126). WIL Research Laboratories, Inc., 1407 George Rd., Ashland, OH 44805. WIL_x0002_200…	2012	Rat	Crl:CD(SD)IGS BR	10	F	Not provided in DER	Gavage/Intubation	0.5% Methylcellulose	0, 3.8, 19, 38	3.8	38	mg/kg bw/day	GD6-PND10	Days	Offspring (F1)	F	3.8	FOB	grip_strength	Neurological	hindlimb_force	Deficits were found on PND 20 in males and females of all dose groups in neuromuscular evaluations (gait score [females], mobility score [females], foot splay, forelimb and hindlimb grip strength, air righting, and rotorod)	PND20, 35, 45, 60	Change	1	No	Not determined due to positive control study	Not determined due to positive control study	mg/kg bw/day	Offspring	N/A	No GLP study (not subject to GLP but conducted in general accordance with GLP standards) classified as Unacceptable/Non-guideline. WIL Research Laboratory has not demonstrated (due to reporting deficiencies) proficiency in this study for detecting neurotoxicity changes due to PTU treatment in pre- and postweaning Crl:CD® (SD)IGS BR rat pups (time period not provided). Although WIL Research Labora…
6-Propylthiouracil	DTXSID5021209	51-52-5	Mammals	Developmental neurotoxicity study	MRID 46779204	OCSPP 870.6300 (§83-6)/OECD 426 (draft)	EPA DER	Pitt, JA, MD Nemec, DG Stump et al. (2001) Positive and Historical Control Data for Neurotoxicity Studies: A validation study for developmental neurotoxicity endpoints at WIL Research Laboratories, Inc.: effect of propylthiouracil (PTU) on developmental neurotoxicity endpoints in Crl:CD®(SD)IGS BR rats (WIL-99126). WIL Research Laboratories, Inc., 1407 George Rd., Ashland, OH 44805. WIL_x0002_200…	2012	Rat	Crl:CD(SD)IGS BR	10	F	Not provided in DER	Gavage/Intubation	0.5% Methylcellulose	0, 3.8, 19, 38	3.8	38	mg/kg bw/day	GD6-PND10	Days	Offspring (F1)	M	3.8	Motor_activity	activity_automated	Neurological	Total	Increased activity in all treated males on PND21. Mid-dose groups appeared to have the greatest increase in activity.	PND13, 17, 21, 60	Increase	1	Results presented graphically in the study. Data insufficient to evaluate habituation.	Not determined due to positive control study	Not determined due to positive control study	mg/kg bw/day	Offspring	N/A	No GLP study (not subject to GLP but conducted in general accordance with GLP standards) classified as Unacceptable/Non-guideline. WIL Research Laboratory has not demonstrated (due to reporting deficiencies) proficiency in this study for detecting neurotoxicity changes due to PTU treatment in pre- and postweaning Crl:CD® (SD)IGS BR rat pups (time period not provided). Although WIL Research Labora…
6-Propylthiouracil	DTXSID5021209	51-52-5	Mammals	Developmental neurotoxicity study	MRID 46779204	OCSPP 870.6300 (§83-6)/OECD 426 (draft)	EPA DER	Pitt, JA, MD Nemec, DG Stump et al. (2001) Positive and Historical Control Data for Neurotoxicity Studies: A validation study for developmental neurotoxicity endpoints at WIL Research Laboratories, Inc.: effect of propylthiouracil (PTU) on developmental neurotoxicity endpoints in Crl:CD®(SD)IGS BR rats (WIL-99126). WIL Research Laboratories, Inc., 1407 George Rd., Ashland, OH 44805. WIL_x0002_200…	2012	Rat	Crl:CD(SD)IGS BR	10	F	Not provided in DER	Gavage/Intubation	0.5% Methylcellulose	0, 3.8, 19, 38	3.8	38	mg/kg bw/day	GD6-PND10	Days	Offspring (F1)	F	3.8	Motor_activity	activity_automated	Neurological	Total	Increased activity in all treated females on PND17. Mid-dose groups appeared to have the greatest increase in activity.	PND13, 17, 21, 60	Increase	1	Results presented graphically in the study. Data insufficient to evaluate habituation.	Not determined due to positive control study	Not determined due to positive control study	mg/kg bw/day	Offspring	N/A	No GLP study (not subject to GLP but conducted in general accordance with GLP standards) classified as Unacceptable/Non-guideline. WIL Research Laboratory has not demonstrated (due to reporting deficiencies) proficiency in this study for detecting neurotoxicity changes due to PTU treatment in pre- and postweaning Crl:CD® (SD)IGS BR rat pups (time period not provided). Although WIL Research Labora…
6-Propylthiouracil	DTXSID5021209	51-52-5	Mammals	Developmental neurotoxicity study	MRID 46779204	OCSPP 870.6300 (§83-6)/OECD 426 (draft)	EPA DER	Pitt, JA, MD Nemec, DG Stump et al. (2001) Positive and Historical Control Data for Neurotoxicity Studies: A validation study for developmental neurotoxicity endpoints at WIL Research Laboratories, Inc.: effect of propylthiouracil (PTU) on developmental neurotoxicity endpoints in Crl:CD®(SD)IGS BR rats (WIL-99126). WIL Research Laboratories, Inc., 1407 George Rd., Ashland, OH 44805. WIL_x0002_200…	2012	Rat	Crl:CD(SD)IGS BR	10	F	Not provided in DER	Gavage/Intubation	0.5% Methylcellulose	0, 3.8, 19, 38	3.8	38	mg/kg bw/day	GD6-PND10	Days	Offspring (F1)	M	3.8	Startle	acoustic_startle_automated	Neurological	amplitude	Statistically significant decrease in peak auditory startle response on PND22 for both sexes at all dosage leves with dose response.	PND22	Decrease	1	Results presented graphically in the study. Data insufficient to evaluate habituation.	Not determined due to positive control study	Not determined due to positive control study	mg/kg bw/day	Offspring	N/A	No GLP study (not subject to GLP but conducted in general accordance with GLP standards) classified as Unacceptable/Non-guideline. WIL Research Laboratory has not demonstrated (due to reporting deficiencies) proficiency in this study for detecting neurotoxicity changes due to PTU treatment in pre- and postweaning Crl:CD® (SD)IGS BR rat pups (time period not provided). Although WIL Research Labora…
6-Propylthiouracil	DTXSID5021209	51-52-5	Mammals	Developmental neurotoxicity study	MRID 46779204	OCSPP 870.6300 (§83-6)/OECD 426 (draft)	EPA DER	Pitt, JA, MD Nemec, DG Stump et al. (2001) Positive and Historical Control Data for Neurotoxicity Studies: A validation study for developmental neurotoxicity endpoints at WIL Research Laboratories, Inc.: effect of propylthiouracil (PTU) on developmental neurotoxicity endpoints in Crl:CD®(SD)IGS BR rats (WIL-99126). WIL Research Laboratories, Inc., 1407 George Rd., Ashland, OH 44805. WIL_x0002_200…	2012	Rat	Crl:CD(SD)IGS BR	10	F	Not provided in DER	Gavage/Intubation	0.5% Methylcellulose	0, 3.8, 19, 38	3.8	38	mg/kg bw/day	GD6-PND10	Days	Offspring (F1)	F	3.8	Startle	acoustic_startle_automated	Neurological	amplitude	Statistically significant decrease in peak auditory startle response on PND22 for both sexes at all dosage leves	PND22	Decrease	1	Results presented graphically in the study. Data insufficient to evaluate habituation.	Not determined due to positive control study	Not determined due to positive control study	mg/kg bw/day	Offspring	N/A	No GLP study (not subject to GLP but conducted in general accordance with GLP standards) classified as Unacceptable/Non-guideline. WIL Research Laboratory has not demonstrated (due to reporting deficiencies) proficiency in this study for detecting neurotoxicity changes due to PTU treatment in pre- and postweaning Crl:CD® (SD)IGS BR rat pups (time period not provided). Although WIL Research Labora…
6-Propylthiouracil	DTXSID5021209	51-52-5	Mammals	Developmental neurotoxicity study	MRID 46779204	OCSPP 870.6300 (§83-6)/OECD 426 (draft)	EPA DER	Pitt, JA, MD Nemec, DG Stump et al. (2001) Positive and Historical Control Data for Neurotoxicity Studies: A validation study for developmental neurotoxicity endpoints at WIL Research Laboratories, Inc.: effect of propylthiouracil (PTU) on developmental neurotoxicity endpoints in Crl:CD®(SD)IGS BR rats (WIL-99126). WIL Research Laboratories, Inc., 1407 George Rd., Ashland, OH 44805. WIL_x0002_200…	2012	Rat	Crl:CD(SD)IGS BR	10	F	Not provided in DER	Gavage/Intubation	0.5% Methylcellulose	0, 3.8, 19, 38	3.8	38	mg/kg bw/day	GD6-PND10	Days	Offspring (F1)	M	3.8	Startle	acoustic_startle_automated	Neurological	latency	Statistically significant increase in latency on PND22 for both sexes at all dosage leves without dose response	PND22	Increase	1	Results presented graphically in the study. Data insufficient to evaluate habituation.	Not determined due to positive control study	Not determined due to positive control study	mg/kg bw/day	Offspring	N/A	No GLP study (not subject to GLP but conducted in general accordance with GLP standards) classified as Unacceptable/Non-guideline. WIL Research Laboratory has not demonstrated (due to reporting deficiencies) proficiency in this study for detecting neurotoxicity changes due to PTU treatment in pre- and postweaning Crl:CD® (SD)IGS BR rat pups (time period not provided). Although WIL Research Labora…
6-Propylthiouracil	DTXSID5021209	51-52-5	Mammals	Developmental neurotoxicity study	MRID 46779204	OCSPP 870.6300 (§83-6)/OECD 426 (draft)	EPA DER	Pitt, JA, MD Nemec, DG Stump et al. (2001) Positive and Historical Control Data for Neurotoxicity Studies: A validation study for developmental neurotoxicity endpoints at WIL Research Laboratories, Inc.: effect of propylthiouracil (PTU) on developmental neurotoxicity endpoints in Crl:CD®(SD)IGS BR rats (WIL-99126). WIL Research Laboratories, Inc., 1407 George Rd., Ashland, OH 44805. WIL_x0002_200…	2012	Rat	Crl:CD(SD)IGS BR	10	F	Not provided in DER	Gavage/Intubation	0.5% Methylcellulose	0, 3.8, 19, 38	3.8	38	mg/kg bw/day	GD6-PND10	Days	Offspring (F1)	F	3.8	Startle	acoustic_startle_automated	Neurological	latency	Statistically significant increase in latency on PND22 for both sexes at all dosage leves without dose response	PND22	Increase	1	Results presented graphically in the study. Data insufficient to evaluate habituation.	Not determined due to positive control study	Not determined due to positive control study	mg/kg bw/day	Offspring	N/A	No GLP study (not subject to GLP but conducted in general accordance with GLP standards) classified as Unacceptable/Non-guideline. WIL Research Laboratory has not demonstrated (due to reporting deficiencies) proficiency in this study for detecting neurotoxicity changes due to PTU treatment in pre- and postweaning Crl:CD® (SD)IGS BR rat pups (time period not provided). Although WIL Research Labora…
6-Propylthiouracil	DTXSID5021209	51-52-5	Mammals	Developmental neurotoxicity study	MRID 46779204	OCSPP 870.6300 (§83-6)/OECD 426 (draft)	EPA DER	Pitt, JA, MD Nemec, DG Stump et al. (2001) Positive and Historical Control Data for Neurotoxicity Studies: A validation study for developmental neurotoxicity endpoints at WIL Research Laboratories, Inc.: effect of propylthiouracil (PTU) on developmental neurotoxicity endpoints in Crl:CD®(SD)IGS BR rats (WIL-99126). WIL Research Laboratories, Inc., 1407 George Rd., Ashland, OH 44805. WIL_x0002_200…	2012	Rat	Crl:CD(SD)IGS BR	10	F	Not provided in DER	Gavage/Intubation	0.5% Methylcellulose	0, 3.8, 19, 38	3.8	38	mg/kg bw/day	GD6-PND10	Days	Offspring (F1)	M	3.8	Learning_memory	water_maze_motor_function	Neurological	latency_or_time	Increased time to escape straight channel on PND21 in treated male pups : Swimming ability (M): 15.8±10.7, 52.6±55.5, 66.3±65.6 and 56.1±68.9 for control, low, mid and high dose	PND21, PND61	Increase	1	Multiple T Biel maze used. As reduced growth could cause the resulting functional deficits, e.g., decreased swimming ability leading to increased latency to escape, the results may not represent actual developmental neurotoxicity in preweaning or young adult rats. This, however, does not eliminate the use of PTU as a positive control for demonstrating proficiency in conducting neurobehaviorai tes…	Not determined due to positive control study	Not determined due to positive control study	mg/kg bw/day	Offspring	N/A	No GLP study (not subject to GLP but conducted in general accordance with GLP standards) classified as Unacceptable/Non-guideline. WIL Research Laboratory has not demonstrated (due to reporting deficiencies) proficiency in this study for detecting neurotoxicity changes due to PTU treatment in pre- and postweaning Crl:CD® (SD)IGS BR rat pups (time period not provided). Although WIL Research Labora…
6-Propylthiouracil	DTXSID5021209	51-52-5	Mammals	Developmental neurotoxicity study	MRID 46779204	OCSPP 870.6300 (§83-6)/OECD 426 (draft)	EPA DER	Pitt, JA, MD Nemec, DG Stump et al. (2001) Positive and Historical Control Data for Neurotoxicity Studies: A validation study for developmental neurotoxicity endpoints at WIL Research Laboratories, Inc.: effect of propylthiouracil (PTU) on developmental neurotoxicity endpoints in Crl:CD®(SD)IGS BR rats (WIL-99126). WIL Research Laboratories, Inc., 1407 George Rd., Ashland, OH 44805. WIL_x0002_200…	2012	Rat	Crl:CD(SD)IGS BR	10	F	Not provided in DER	Gavage/Intubation	0.5% Methylcellulose	0, 3.8, 19, 38	3.8	38	mg/kg bw/day	GD6-PND10	Days	Offspring (F1)	F	3.8	Learning_memory	water_maze_motor_function	Neurological	latency_or_time	Increased time to escape straight channel on PND21 in treated female pups : Swimming ability (F): 14.3±9.2, 46.3±46.8, 86.0±72.3* and 60.2±71.5 for control, low, mid and high dose	PND21, PND61	Increase	1	Multiple T Biel maze used. As reduced growth could cause the resulting functional deficits, e.g., decreased swimming ability leading to increased latency to escape, the results may not represent actual developmental neurotoxicity in preweaning or young adult rats. This, however, does not eliminate the use of PTU as a positive control for demonstrating proficiency in conducting neurobehaviorai tes…	Not determined due to positive control study	Not determined due to positive control study	mg/kg bw/day	Offspring	N/A	No GLP study (not subject to GLP but conducted in general accordance with GLP standards) classified as Unacceptable/Non-guideline. WIL Research Laboratory has not demonstrated (due to reporting deficiencies) proficiency in this study for detecting neurotoxicity changes due to PTU treatment in pre- and postweaning Crl:CD® (SD)IGS BR rat pups (time period not provided). Although WIL Research Labora…
6-Propylthiouracil	DTXSID5021209	51-52-5	Mammals	Developmental neurotoxicity study	MRID 46779204	OCSPP 870.6300 (§83-6)/OECD 426 (draft)	EPA DER	Pitt, JA, MD Nemec, DG Stump et al. (2001) Positive and Historical Control Data for Neurotoxicity Studies: A validation study for developmental neurotoxicity endpoints at WIL Research Laboratories, Inc.: effect of propylthiouracil (PTU) on developmental neurotoxicity endpoints in Crl:CD®(SD)IGS BR rats (WIL-99126). WIL Research Laboratories, Inc., 1407 George Rd., Ashland, OH 44805. WIL_x0002_200…	2012	Rat	Crl:CD(SD)IGS BR	10	F	Not provided in DER	Gavage/Intubation	0.5% Methylcellulose	0, 3.8, 19, 38	3.8	38	mg/kg bw/day	GD6-PND10	Days	Offspring (F1)	M	3.8	Learning_memory	water_maze_acquistion	Neurological	latency_or_time	Statistically significant increase in latency to escape maze on PND22 in all treated male and female pups with dose response (no values provided)	PND21 to PND2, PND62 to PND66	Increase	1	Multiple T Biel maze used. As reduced growth could cause the resulting functional deficits, e.g., decreased swimming ability leading to increased latency to escape, the results may not represent actual developmental neurotoxicity in preweaning or young adult rats. This, however, does not eliminate the use of PTU as a positive control for demonstrating proficiency in conducting neurobehaviorai tes…	Not determined due to positive control study	Not determined due to positive control study	mg/kg bw/day	Offspring	N/A	No GLP study (not subject to GLP but conducted in general accordance with GLP standards) classified as Unacceptable/Non-guideline. WIL Research Laboratory has not demonstrated (due to reporting deficiencies) proficiency in this study for detecting neurotoxicity changes due to PTU treatment in pre- and postweaning Crl:CD® (SD)IGS BR rat pups (time period not provided). Although WIL Research Labora…
6-Propylthiouracil	DTXSID5021209	51-52-5	Mammals	Developmental neurotoxicity study	MRID 46779204	OCSPP 870.6300 (§83-6)/OECD 426 (draft)	EPA DER	Pitt, JA, MD Nemec, DG Stump et al. (2001) Positive and Historical Control Data for Neurotoxicity Studies: A validation study for developmental neurotoxicity endpoints at WIL Research Laboratories, Inc.: effect of propylthiouracil (PTU) on developmental neurotoxicity endpoints in Crl:CD®(SD)IGS BR rats (WIL-99126). WIL Research Laboratories, Inc., 1407 George Rd., Ashland, OH 44805. WIL_x0002_200…	2012	Rat	Crl:CD(SD)IGS BR	10	F	Not provided in DER	Gavage/Intubation	0.5% Methylcellulose	0, 3.8, 19, 38	3.8	38	mg/kg bw/day	GD6-PND10	Days	Offspring (F1)	F	3.8	Learning_memory	water_maze_acquistion	Neurological	latency_or_time	Statistically significant increase in latency to escape maze on PND22 in all treated male and female pups with dose response (no values provided)	PND21 to PND26, PND62 to PND66	Increase	1	Multiple T Biel maze used. As reduced growth could cause the resulting functional deficits, e.g., decreased swimming ability leading to increased latency to escape, the results may not represent actual developmental neurotoxicity in preweaning or young adult rats. This, however, does not eliminate the use of PTU as a positive control for demonstrating proficiency in conducting neurobehaviorai tes…	Not determined due to positive control study	Not determined due to positive control study	mg/kg bw/day	Offspring	N/A	No GLP study (not subject to GLP but conducted in general accordance with GLP standards) classified as Unacceptable/Non-guideline. WIL Research Laboratory has not demonstrated (due to reporting deficiencies) proficiency in this study for detecting neurotoxicity changes due to PTU treatment in pre- and postweaning Crl:CD® (SD)IGS BR rat pups (time period not provided). Although WIL Research Labora…
6-Propylthiouracil	DTXSID5021209	51-52-5	Mammals	Developmental neurotoxicity study	MRID 46779204	OCSPP 870.6300 (§83-6)/OECD 426 (draft)	EPA DER	Pitt, JA, MD Nemec, DG Stump et al. (2001) Positive and Historical Control Data for Neurotoxicity Studies: A validation study for developmental neurotoxicity endpoints at WIL Research Laboratories, Inc.: effect of propylthiouracil (PTU) on developmental neurotoxicity endpoints in Crl:CD®(SD)IGS BR rats (WIL-99126). WIL Research Laboratories, Inc., 1407 George Rd., Ashland, OH 44805. WIL_x0002_200…	2012	Rat	Crl:CD(SD)IGS BR	10	F	Not provided in DER	Gavage/Intubation	0.5% Methylcellulose	0, 3.8, 19, 38	3.8	38	mg/kg bw/day	GD6-PND10	Days	Offspring (F1)	M	3.8	Learning_memory	water_maze_acquistion	Neurological	errors	Increased number of errors in learning phase during water maze performance in all treated male and female pups on PND66 (no statistical analysis, no values presented)	PND21 to PND2, PND62 to PND66	Increase	1	Multiple T Biel maze used. As reduced growth could cause the resulting functional deficits, e.g., decreased swimming ability leading to increased latency to escape, the results may not represent actual developmental neurotoxicity in preweaning or young adult rats. This, however, does not eliminate the use of PTU as a positive control for demonstrating proficiency in conducting neurobehaviorai tes…	Not determined due to positive control study	Not determined due to positive control study	mg/kg bw/day	Offspring	N/A	No GLP study (not subject to GLP but conducted in general accordance with GLP standards) classified as Unacceptable/Non-guideline. WIL Research Laboratory has not demonstrated (due to reporting deficiencies) proficiency in this study for detecting neurotoxicity changes due to PTU treatment in pre- and postweaning Crl:CD® (SD)IGS BR rat pups (time period not provided). Although WIL Research Labora…
6-Propylthiouracil	DTXSID5021209	51-52-5	Mammals	Developmental neurotoxicity study	MRID 46779204	OCSPP 870.6300 (§83-6)/OECD 426 (draft)	EPA DER	Pitt, JA, MD Nemec, DG Stump et al. (2001) Positive and Historical Control Data for Neurotoxicity Studies: A validation study for developmental neurotoxicity endpoints at WIL Research Laboratories, Inc.: effect of propylthiouracil (PTU) on developmental neurotoxicity endpoints in Crl:CD®(SD)IGS BR rats (WIL-99126). WIL Research Laboratories, Inc., 1407 George Rd., Ashland, OH 44805. WIL_x0002_200…	2012	Rat	Crl:CD(SD)IGS BR	10	F	Not provided in DER	Gavage/Intubation	0.5% Methylcellulose	0, 3.8, 19, 38	3.8	38	mg/kg bw/day	GD6-PND10	Days	Offspring (F1)	F	3.8	Learning_memory	water_maze_acquistion	Neurological	errors	Increased number of errors in learning phase during water maze performance in all treated male and female pups on PND66 (no statistical analysis, no values presented)	PND21 to PND2, PND62 to PND66	Change	1	Multiple T Biel maze used. As reduced growth could cause the resulting functional deficits, e.g., decreased swimming ability leading to increased latency to escape, the results may not represent actual developmental neurotoxicity in preweaning or young adult rats. This, however, does not eliminate the use of PTU as a positive control for demonstrating proficiency in conducting neurobehaviorai tes…	Not determined due to positive control study	Not determined due to positive control study	mg/kg bw/day	Offspring	N/A	No GLP study (not subject to GLP but conducted in general accordance with GLP standards) classified as Unacceptable/Non-guideline. WIL Research Laboratory has not demonstrated (due to reporting deficiencies) proficiency in this study for detecting neurotoxicity changes due to PTU treatment in pre- and postweaning Crl:CD® (SD)IGS BR rat pups (time period not provided). Although WIL Research Labora…
6-Propylthiouracil	DTXSID5021209	51-52-5	Mammals	Developmental neurotoxicity study	MRID 46779204	OCSPP 870.6300 (§83-6)/OECD 426 (draft)	EPA DER	Pitt, JA, MD Nemec, DG Stump et al. (2001) Positive and Historical Control Data for Neurotoxicity Studies: A validation study for developmental neurotoxicity endpoints at WIL Research Laboratories, Inc.: effect of propylthiouracil (PTU) on developmental neurotoxicity endpoints in Crl:CD®(SD)IGS BR rats (WIL-99126). WIL Research Laboratories, Inc., 1407 George Rd., Ashland, OH 44805. WIL_x0002_200…	2012	Rat	Crl:CD(SD)IGS BR	25	F	Not provided in DER	Gavage/Intubation	0.5% Methylcellulose	0, 3.8, 19, 38	3.8	38	mg/kg bw/day	GD6-PND10	Days	Offspring (F1)	M	38	Morphometrics	Not_in_list	Neurological	other	According to reviewers the mean values were presented for 35 unidentified brain measurements in the study. Significant differences between the control and 38 mg/kg/day groups were listed separately (e.g., the vertical thickness of the frontoparietal cortex on coronal Level I in males and females), but the list was not matched with the morphometry data to indicate whether the changes were increase…	PND11	Change	1	Brains were not weighed, and brain tissues were not examined for pathological lesions. No microscopic neuropathology performed. Morphometric evaluations were presented as mean values for each sex for 35 different measurements (locations unspecified). The only information provided was a list of brain areas which differed morphometrically in treated and control animals: "These included the height o…	Not determined due to positive control study	Not determined due to positive control study	mg/kg bw/day	Offspring	N/A	No GLP study (not subject to GLP but conducted in general accordance with GLP standards) classified as Unacceptable/Non-guideline. WIL Research Laboratory has not demonstrated (due to reporting deficiencies) proficiency in this study for detecting neurotoxicity changes due to PTU treatment in pre- and postweaning Crl:CD® (SD)IGS BR rat pups (time period not provided). Although WIL Research Labora…
6-Propylthiouracil	DTXSID5021209	51-52-5	Mammals	Developmental neurotoxicity study	MRID 46779204	OCSPP 870.6300 (§83-6)/OECD 426 (draft)	EPA DER	Pitt, JA, MD Nemec, DG Stump et al. (2001) Positive and Historical Control Data for Neurotoxicity Studies: A validation study for developmental neurotoxicity endpoints at WIL Research Laboratories, Inc.: effect of propylthiouracil (PTU) on developmental neurotoxicity endpoints in Crl:CD®(SD)IGS BR rats (WIL-99126). WIL Research Laboratories, Inc., 1407 George Rd., Ashland, OH 44805. WIL_x0002_200…	2012	Rat	Crl:CD(SD)IGS BR	25	F	Not provided in DER	Gavage/Intubation	0.5% Methylcellulose	0, 3.8, 19, 38	3.8	38	mg/kg bw/day	GD6-PND10	Days	Offspring (F1)	F	38	Morphometrics	Not_in_list	Neurological	other	According to reviewers the mean values were presented for 35 unidentified brain measurements in the study. Significant differences between the control and 38 mg/kg/day groups were listed separately (e.g., the vertical thickness of the frontoparietal cortex on coronal Level I in males and females), but the list was not matched with the morphometry data to indicate whether the changes were increase…	PND11	Decrease	1	Brains were not weighed, and brain tissues were not examined for pathological lesions. No microscopic neuropathology performed. Morphometric evaluations were presented as mean values for each sex for 35 different measurements (locations unspecified). The only information provided was a list of brain areas which differed morphometrically in treated and control animals: "These included the height o…	Not determined due to positive control study	Not determined due to positive control study	mg/kg bw/day	Offspring	N/A	No GLP study (not subject to GLP but conducted in general accordance with GLP standards) classified as Unacceptable/Non-guideline. WIL Research Laboratory has not demonstrated (due to reporting deficiencies) proficiency in this study for detecting neurotoxicity changes due to PTU treatment in pre- and postweaning Crl:CD® (SD)IGS BR rat pups (time period not provided). Although WIL Research Labora…
6-Propylthiouracil	DTXSID5021209	51-52-5	Mammals	Developmental neurotoxicity study	MRID 46779204	OCSPP 870.6300 (§83-6)/OECD 426 (draft)	EPA DER	Pitt, JA, MD Nemec, DG Stump et al. (2001) Positive and Historical Control Data for Neurotoxicity Studies: A validation study for developmental neurotoxicity endpoints at WIL Research Laboratories, Inc.: effect of propylthiouracil (PTU) on developmental neurotoxicity endpoints in Crl:CD®(SD)IGS BR rats (WIL-99126). WIL Research Laboratories, Inc., 1407 George Rd., Ashland, OH 44805. WIL_x0002_200…	2012	Rat	Crl:CD(SD)IGS BR	3-10	F	Not provided in DER	Gavage/Intubation	0.5% Methylcellulose	0, 3.8, 19, 38	3.8	38	mg/kg bw/day	GD6-PND10	Days	Offspring (F1)	M	3.8	Not_in_list	other	Other		Serum T4 levels were reduced for all dose groups on PND4 for both sexes combined and on PND28 for both sexes separately. Serum TSH levels were reduced at all dosage levels on PND 4 and serum T3 levels were reduced for each male dose group on PND28·, but not for females (data not shown).	PND4, PND28	Decrease	1	Brains were not weighed, and brain tissues were not examined for pathological lesions. No microscopic neuropathology performed. Morphometric evaluations were presented as mean values for each sex for 35 different measurements (locations unspecified). The only information provided was a list of brain areas which differed morphometrically in treated and control animals: "These included the height o…	Not determined due to positive control study	Not determined due to positive control study	mg/kg bw/day	Offspring	N/A	No GLP study (not subject to GLP but conducted in general accordance with GLP standards) classified as Unacceptable/Non-guideline. WIL Research Laboratory has not demonstrated (due to reporting deficiencies) proficiency in this study for detecting neurotoxicity changes due to PTU treatment in pre- and postweaning Crl:CD® (SD)IGS BR rat pups (time period not provided). Although WIL Research Labora…
6-Propylthiouracil	DTXSID5021209	51-52-5	Mammals	Developmental neurotoxicity study	MRID 46779204	OCSPP 870.6300 (§83-6)/OECD 426 (draft)	EPA DER	Pitt, JA, MD Nemec, DG Stump et al. (2001) Positive and Historical Control Data for Neurotoxicity Studies: A validation study for developmental neurotoxicity endpoints at WIL Research Laboratories, Inc.: effect of propylthiouracil (PTU) on developmental neurotoxicity endpoints in Crl:CD®(SD)IGS BR rats (WIL-99126). WIL Research Laboratories, Inc., 1407 George Rd., Ashland, OH 44805. WIL_x0002_200…	2012	Rat	Crl:CD(SD)IGS BR	3-10	F	Not provided in DER	Gavage/Intubation	0.5% Methylcellulose	0, 3.8, 19, 38	3.8	38	mg/kg bw/day	GD6-PND10	Days	Offspring (F1)	F	3.8	Not_in_list	other	Other		Serum T4 levels were reduced for all dose groups on PND4 for both sexes combined and on PND28 for both sexes separately. Serum TSH levels were reduced at all dosage levels on PND 4 and serum T3 levels were reduced for each male dose group on PND28·, but not for females (data not shown).	PND4, PND28	Decrease	1	Brains were not weighed, and brain tissues were not examined for pathological lesions. No microscopic neuropathology performed. Morphometric evaluations were presented as mean values for each sex for 35 different measurements (locations unspecified). The only information provided was a list of brain areas which differed morphometrically in treated and control animals: "These included the height o…	Not determined due to positive control study	Not determined due to positive control study	mg/kg bw/day	Offspring	N/A	No GLP study (not subject to GLP but conducted in general accordance with GLP standards) classified as Unacceptable/Non-guideline. WIL Research Laboratory has not demonstrated (due to reporting deficiencies) proficiency in this study for detecting neurotoxicity changes due to PTU treatment in pre- and postweaning Crl:CD® (SD)IGS BR rat pups (time period not provided). Although WIL Research Labora…

## Sheet: Abamectin 
Chemical name	DTXSID	CAS	Type of toxicity	Study type	Study reference ID	Study guideline (OECD/US EPA) or remarks	Source	Reference (citation)	Reporting date	Species	Strain (or in vitro model)	Animals/sex/group	Sex (administration)	Purity (%)	Route of administration	Vehicle/Volume	Doses tested (GD/LD)	Lowest dose tested (GD/LD)	Highest dose tested (GD/LD)	Dose unit	Duration of exposure	Duration unit	Generation/Life stage	Sex (effect dose)	Lowest Effect dose for endpoint	ENDPOINT TYPE	ENDPOINT TARGET	ENDPOINT CATEGORY	EFFECT DESCRIPTION	Effect description free text	Test Age(s) (time point)	Effect direction	Treatment related (0/1)	Comments	NOAEL of the study	LOAEL of the study	Unit	Endpoint generation	Effect indicative of	Additional remarks on the overall study
Abamectin	DTXSID8023892	71751-41-2	Mammals	Developmental neurotoxicity study	MRID 46727403	OPPTS 870.6300 (§83-6); OECD 426 (draft)	EPA DER	Moxon, M.E. (2005) Abamectin: Developmental neurotoxicity study in rats. Central Toxicology Laboratory, Alderley Park, Macclesfield, Cheshire, UK. Laboratory Project Id.: CTL Study No. RR1048-REG, Syngenta No. T000967-05, December 16, 2005. MRID 46727403. Unpublished.	2010	Rat	Alpk:APfSD	All (29-30 litters)	F	96.2	Gavage/Intubation	Sesame Oil/10 mL/kg bw	0, 0.12, 0.20, 0.40	0.12	0.4	mg/kg bw/day	GD7-LD22	Days	Offspring (F1)	M	0.4	In_life_Observation	body_weight	Systemic	body_weight	Statistically significant decreases in body weight in high dose male pups (-5% on PND29 and -5% to -6% on PND36, 43, 50, 57, 63)	PND1, 5 (pre- and post-cull), 12, 18, 22, 29, 36, 43, 50, 57 and at sexual maturation	Decrease	1	Minor statistically significant increases in body weight on PND1-29 in males (+5-11%) at all doses with no dose response were not considered treatment related. Body weight gain not calculated.	0.2	0.4	mg/kg bw/day	Offspring	Decreased body weight in both sexes	GLP study classified as Acceptable/Non guideline. Results should be considered together with follow-up study conducted in 2007 with MRID: 47116201 Main deficiencies (considered minor not altering conclusions of this report): -Adequate positive control data for neurotoxicity testing not provided. -Stability data of the compound in the formulation not provided. -In-life dates not reported. -Necessa…
Abamectin	DTXSID8023892	71751-41-2	Mammals	Developmental neurotoxicity study	MRID 46727403	OPPTS 870.6300 (§83-6); OECD 426 (draft)	EPA DER	Moxon, M.E. (2005) Abamectin: Developmental neurotoxicity study in rats. Central Toxicology Laboratory, Alderley Park, Macclesfield, Cheshire, UK. Laboratory Project Id.: CTL Study No. RR1048-REG, Syngenta No. T000967-05, December 16, 2005. MRID 46727403. Unpublished.	2010	Rat	Alpk:APfSD	All (29-30 litters)	F	96.2	Gavage/Intubation	Sesame Oil/10 mL/kg bw	0, 0.12, 0.20, 0.40	0.12	0.4	mg/kg bw/day	GD7-LD22	Days	Offspring (F1)	F	0.4	In_life_Observation	body_weight	Systemic	body_weight	Statistically significant decreases in body weight in high dose female pups (-7% on PND29 and -8% to -10% on PND36, 43, 50, 57, 63)	PND1, 5 (pre- and post-cull), 12, 18, 22, 29, 36, 43, 50, 57 and at sexual maturation	Decrease	1	Minor statistically significant increases in body weight on PND1-29 in females (+5-9%) observed only in low dose were not considered treatment related. Body weight gain not calculated. Minor decreases in mid dose females on PND36 (-5%) and PND63 (-4%) were not considered toxicologically relevant (not used in NOAEL setting).	0.2	0.4	mg/kg bw/day	Offspring	Decreased body weight in both sexes	GLP study classified as Acceptable/Non guideline. Results should be considered together with follow-up study conducted in 2007 with MRID: 47116201 Main deficiencies (considered minor not altering conclusions of this report): -Adequate positive control data for neurotoxicity testing not provided. -Stability data of the compound in the formulation not provided. -In-life dates not reported. -Necessa…
Abamectin	DTXSID8023892	71751-41-2	Mammals	Developmental neurotoxicity study	MRID 46727403	OPPTS 870.6300 (§83-6); OECD 426 (draft)	EPA DER	Moxon, M.E. (2005) Abamectin: Developmental neurotoxicity study in rats. Central Toxicology Laboratory, Alderley Park, Macclesfield, Cheshire, UK. Laboratory Project Id.: CTL Study No. RR1048-REG, Syngenta No. T000967-05, December 16, 2005. MRID 46727403. Unpublished.	2010	Rat	Alpk:APfSD	All (29-30 litters)	F	96.2	Gavage/Intubation	Sesame Oil/10 mL/kg bw	0, 0.12, 0.20, 0.40	0.12	0.4	mg/kg bw/day	GD7-LD22	Days	Offspring (F1)	F	0.2	Sexual_landmark	vaginal_patency	Reproductive	days_or_percent	Statistically significant increase in day at vaginal opening, considered as a result of delayed development associated with decreased growth and not treatment related: Vaginal opening: 35.5±1.7, 36.5±2.3, 37.4±2.7**(+1.9 days) and 38.3±2.6**(+2.8 days) for control, low, mid and high dose respectively There were no differences in body weight between any group at landmark: Body weight at landmark: …	Beginning on PND29	Increase	0	No	0.2	0.4	mg/kg bw/day	Offspring	Decreased body weight in both sexes	GLP study classified as Acceptable/Non guideline. Results should be considered together with follow-up study conducted in 2007 with MRID: 47116201 Main deficiencies (considered minor not altering conclusions of this report): -Adequate positive control data for neurotoxicity testing not provided. -Stability data of the compound in the formulation not provided. -In-life dates not reported. -Necessa…
Abamectin	DTXSID8023892	71751-41-2	Mammals	Developmental neurotoxicity study	MRID 47116201	OPPTS 870.6300 (§83-6); OECD 426 (draft)	EPA DER	Moxon, M.E. (2007) Abamectin: Assessment of developmental neurotoxicity in rats. Central Toxicology Laboratory, Alderley Park, Macclesfield, Cheshire, UK. Laboratory Project Id.: CTL Study No. RR1086, Syngenta No. T000516-07, February 20, 2007. MRID 47116201. Unpublished.	2010	Rat	Alpk:APfSD	30	F	96.2	Gavage/Intubation	Sesame Oil/10 mL/kg bw	0, 0.12, 0.20, 0.40	0.12	0.4	mg/kg bw/day	GD7-LD22	Days	Offspring (F1)	M	0.4	In_life_Observation	morbidity_mortality	Systemic	description	Increased pup mortality at top dose: missing and presumed dead (7 males and 4 females), found dead (6 males and 1 female) or killed for humane reasons (9 males nad 12 females) or killed due to clinical signs (10 males and 10 females) from PND5 to termination.	Daily	Increase	1	Since increased mortality left an insufficient number of pups to complete all of the study objectives, all dams and pups at high dose were removed from the study during PND 15-38.	0.12	0.2	mg/kg bw/day	Offspring	Statistically and biologically significant body weight reductions (6%)	GLP study classified as Acceptable/Non guideline. Main deviations (considered minor not altering conclusions of this report): -Positive control data for neurotoxicity testing not provided. -Stability data of the compound in the vehicle not provided. -In-life dates not reported. -Details concerning methodology of the FOB, motor activity, auditory startle reflex, and learning and memory testing not…
Abamectin	DTXSID8023892	71751-41-2	Mammals	Developmental neurotoxicity study	MRID 47116201	OPPTS 870.6300 (§83-6); OECD 426 (draft)	EPA DER	Moxon, M.E. (2007) Abamectin: Assessment of developmental neurotoxicity in rats. Central Toxicology Laboratory, Alderley Park, Macclesfield, Cheshire, UK. Laboratory Project Id.: CTL Study No. RR1086, Syngenta No. T000516-07, February 20, 2007. MRID 47116201. Unpublished.	2010	Rat	Alpk:APfSD	30	F	96.2	Gavage/Intubation	Sesame Oil/10 mL/kg bw	0, 0.12, 0.20, 0.40	0.12	0.4	mg/kg bw/day	GD7-LD22	Days	Offspring (F1)	F	0.4	In_life_Observation	morbidity_mortality	Systemic	description	Increased pup mortality at top dose: missing and presumed dead (7 males and 4 females), found dead (6 males and 1 female) or killed for humane reasons (9 males nad 12 females) or killed due to clinical signs (10 males and 10 females) from PND5 to termination.	Daily	Increase	1	Since increased mortality left an insufficient number of pups to complete all of the study objectives, all dams and pups at high dose were removed from the study during PND 15-38.	0.12	0.2	mg/kg bw/day	Offspring	Statistically and biologically significant body weight reductions (6%)	GLP study classified as Acceptable/Non guideline. Main deviations (considered minor not altering conclusions of this report): -Positive control data for neurotoxicity testing not provided. -Stability data of the compound in the vehicle not provided. -In-life dates not reported. -Details concerning methodology of the FOB, motor activity, auditory startle reflex, and learning and memory testing not…
Abamectin	DTXSID8023892	71751-41-2	Mammals	Developmental neurotoxicity study	MRID 47116201	OPPTS 870.6300 (§83-6); OECD 426 (draft)	EPA DER	Moxon, M.E. (2007) Abamectin: Assessment of developmental neurotoxicity in rats. Central Toxicology Laboratory, Alderley Park, Macclesfield, Cheshire, UK. Laboratory Project Id.: CTL Study No. RR1086, Syngenta No. T000516-07, February 20, 2007. MRID 47116201. Unpublished.	2010	Rat	Alpk:APfSD	30	F	96.2	Gavage/Intubation	Sesame Oil/10 mL/kg bw	0, 0.12, 0.20, 0.40	0.12	0.4	mg/kg bw/day	GD7-LD22	Days	Offspring (F1)	M	0.4	In_life_Observation	clinical_signs	Systemic	dehydration	Increased dehydration in high dose males (133 observations/45 pups) from PND5 to termination	PND5-Termination	Increase	1	No	0.12	0.2	mg/kg bw/day	Offspring	Statistically and biologically significant body weight reductions (6%)	GLP study classified as Acceptable/Non guideline. Main deviations (considered minor not altering conclusions of this report): -Positive control data for neurotoxicity testing not provided. -Stability data of the compound in the vehicle not provided. -In-life dates not reported. -Details concerning methodology of the FOB, motor activity, auditory startle reflex, and learning and memory testing not…
Abamectin	DTXSID8023892	71751-41-2	Mammals	Developmental neurotoxicity study	MRID 47116201	OPPTS 870.6300 (§83-6); OECD 426 (draft)	EPA DER	Moxon, M.E. (2007) Abamectin: Assessment of developmental neurotoxicity in rats. Central Toxicology Laboratory, Alderley Park, Macclesfield, Cheshire, UK. Laboratory Project Id.: CTL Study No. RR1086, Syngenta No. T000516-07, February 20, 2007. MRID 47116201. Unpublished.	2010	Rat	Alpk:APfSD	30	F	96.2	Gavage/Intubation	Sesame Oil/10 mL/kg bw	0, 0.12, 0.20, 0.40	0.12	0.4	mg/kg bw/day	GD7-LD22	Days	Offspring (F1)	F	0.4	In_life_Observation	clinical_signs	Systemic	dehydration	Increased dehydration in high dose females (151 observations/42 pups) from PND5 to termination	PND5-Termination	Increase	1	No	0.12	0.2	mg/kg bw/day	Offspring	Statistically and biologically significant body weight reductions (6%)	GLP study classified as Acceptable/Non guideline. Main deviations (considered minor not altering conclusions of this report): -Positive control data for neurotoxicity testing not provided. -Stability data of the compound in the vehicle not provided. -In-life dates not reported. -Details concerning methodology of the FOB, motor activity, auditory startle reflex, and learning and memory testing not…
Abamectin	DTXSID8023892	71751-41-2	Mammals	Developmental neurotoxicity study	MRID 47116201	OPPTS 870.6300 (§83-6); OECD 426 (draft)	EPA DER	Moxon, M.E. (2007) Abamectin: Assessment of developmental neurotoxicity in rats. Central Toxicology Laboratory, Alderley Park, Macclesfield, Cheshire, UK. Laboratory Project Id.: CTL Study No. RR1086, Syngenta No. T000516-07, February 20, 2007. MRID 47116201. Unpublished.	2010	Rat	Alpk:APfSD	30	F	96.2	Gavage/Intubation	Sesame Oil/10 mL/kg bw	0, 0.12, 0.20, 0.40	0.12	0.4	mg/kg bw/day	GD7-LD22	Days	Offspring (F1)	M	0.4	In_life_Observation	behavior_tremors	Neurological	tremors	Increased tremors in high dose males (276 observations/66 pups) from PND5 to termination	PND5-Termination	Increase	1	No	0.12	0.2	mg/kg bw/day	Offspring	Statistically and biologically significant body weight reductions (6%)	GLP study classified as Acceptable/Non guideline. Main deviations (considered minor not altering conclusions of this report): -Positive control data for neurotoxicity testing not provided. -Stability data of the compound in the vehicle not provided. -In-life dates not reported. -Details concerning methodology of the FOB, motor activity, auditory startle reflex, and learning and memory testing not…
Abamectin	DTXSID8023892	71751-41-2	Mammals	Developmental neurotoxicity study	MRID 47116201	OPPTS 870.6300 (§83-6); OECD 426 (draft)	EPA DER	Moxon, M.E. (2007) Abamectin: Assessment of developmental neurotoxicity in rats. Central Toxicology Laboratory, Alderley Park, Macclesfield, Cheshire, UK. Laboratory Project Id.: CTL Study No. RR1086, Syngenta No. T000516-07, February 20, 2007. MRID 47116201. Unpublished.	2010	Rat	Alpk:APfSD	30	F	96.2	Gavage/Intubation	Sesame Oil/10 mL/kg bw	0, 0.12, 0.20, 0.40	0.12	0.4	mg/kg bw/day	GD7-LD22	Days	Offspring (F1)	F	0.4	In_life_Observation	behavior_tremors	Neurological	tremors	Increased tremors in high dose females (292 observations/67 pups) from PND5 to termination	PND5-Termination	Increase	1	No	0.12	0.2	mg/kg bw/day	Offspring	Statistically and biologically significant body weight reductions (6%)	GLP study classified as Acceptable/Non guideline. Main deviations (considered minor not altering conclusions of this report): -Positive control data for neurotoxicity testing not provided. -Stability data of the compound in the vehicle not provided. -In-life dates not reported. -Details concerning methodology of the FOB, motor activity, auditory startle reflex, and learning and memory testing not…
Abamectin	DTXSID8023892	71751-41-2	Mammals	Developmental neurotoxicity study	MRID 47116201	OPPTS 870.6300 (§83-6); OECD 426 (draft)	EPA DER	Moxon, M.E. (2007) Abamectin: Assessment of developmental neurotoxicity in rats. Central Toxicology Laboratory, Alderley Park, Macclesfield, Cheshire, UK. Laboratory Project Id.: CTL Study No. RR1086, Syngenta No. T000516-07, February 20, 2007. MRID 47116201. Unpublished.	2010	Rat	Alpk:APfSD	30	F	96.2	Gavage/Intubation	Sesame Oil/10 mL/kg bw	0, 0.12, 0.20, 0.40	0.12	0.4	mg/kg bw/day	GD7-LD22	Days	Offspring (F1)	M	0.2	In_life_Observation	body_weight	Systemic	body_weight	Statistically significant decrease (-4% to -8%) in post-weaning body weight (PND36 to PND63) observed in mid dose males based on statistical re-evaluation of individual data. The statistically significant decrease of -3% observed in low-dose males was considered not toxicologically significant. High dose was removed from study on PND15.	PND 1, 5 (pre and post cull) , 8, 12, 15, 22, 29, 36, 43, 50, 57, 63	Decrease	1	Statistical re-evaluation performed in individual pup body weight using Mixed Model Analysis of Body Weight Data from DNT study. All dams and pups at high dose were removed from the study during PND 15-38 due to high pup mortality. Based on statistical analysis performed in the original study evaluation, statistically significant decreases occured for both sexes (-4 to -5% for low and -5 to -7% f…	0.12	0.2	mg/kg bw/day	Offspring	Statistically and biologically significant body weight reductions (6%)	GLP study classified as Acceptable/Non guideline. Main deviations (considered minor not altering conclusions of this report): -Positive control data for neurotoxicity testing not provided. -Stability data of the compound in the vehicle not provided. -In-life dates not reported. -Details concerning methodology of the FOB, motor activity, auditory startle reflex, and learning and memory testing not…
Abamectin	DTXSID8023892	71751-41-2	Mammals	Developmental neurotoxicity study	MRID 47116201	OPPTS 870.6300 (§83-6); OECD 426 (draft)	EPA DER	Moxon, M.E. (2007) Abamectin: Assessment of developmental neurotoxicity in rats. Central Toxicology Laboratory, Alderley Park, Macclesfield, Cheshire, UK. Laboratory Project Id.: CTL Study No. RR1086, Syngenta No. T000516-07, February 20, 2007. MRID 47116201. Unpublished.	2010	Rat	Alpk:APfSD	30	F	96.2	Gavage/Intubation	Sesame Oil/10 mL/kg bw	0, 0.12, 0.20, 0.40	0.12	0.4	mg/kg bw/day	GD7-LD22	Days	Offspring (F1)	F	0.4	In_life_Observation	body_weight	Systemic	body_weight	No statistically significant decrease in body weight in low and mid dose females (-3.2% and -4.3% respectively) based on statistical re-evaluation of individual data. Statistically significant decreases (-10% to -36%) in high dose females. High dose removed from study on PND15.	PND 1, 5 (pre and post cull) , 8, 12, 15, 22, 29, 36, 43, 50, 57, 63	Decrease	1	Statistical re-evaluation performed in individual pup body weight using Mixed Model Analysis of Body Weight Data from DNT study. All dams and pups at high dose were removed from the study during PND 15-38 due to high pup mortality. Based on statistical analysis performed in the original study evaluation, statistically significant decreases occured for both sexes (-4 to -5% for low and -5 to -7% f…	0.12	0.2	mg/kg bw/day	Offspring	Statistically and biologically significant body weight reductions (6%)	GLP study classified as Acceptable/Non guideline. Main deviations (considered minor not altering conclusions of this report): -Positive control data for neurotoxicity testing not provided. -Stability data of the compound in the vehicle not provided. -In-life dates not reported. -Details concerning methodology of the FOB, motor activity, auditory startle reflex, and learning and memory testing not…
Abamectin	DTXSID8023892	71751-41-2	Mammals	Developmental neurotoxicity study	MRID 47116201	OPPTS 870.6300 (§83-6); OECD 426 (draft)	EPA DER	Moxon, M.E. (2007) Abamectin: Assessment of developmental neurotoxicity in rats. Central Toxicology Laboratory, Alderley Park, Macclesfield, Cheshire, UK. Laboratory Project Id.: CTL Study No. RR1086, Syngenta No. T000516-07, February 20, 2007. MRID 47116201. Unpublished.	2010	Rat	Alpk:APfSD	30	F	96.2	Gavage/Intubation	Sesame Oil/10 mL/kg bw	0, 0.12, 0.20, 0.40	0.12	0.4	mg/kg bw/day	GD7-LD22	Days	Offspring (F1)	F	0.12	Sexual_landmark	vaginal_patency	Reproductive	days_or_percent	Significant increase in low and mid dose (33.3±1.8* for both dose levels vs 32.0±1.9 in control) in the presence of -7% to -8% decrease in body weights at approximately the time of vaginal opening (PND 36). High dose not examined. According to the reviewer the delay in vaginal opening was a result of delayed development associated with decreased growth and was not considered treatment related.	Beginning on PND29	Increase	0	The effect was considered not treatment related by the reviewer as a significant decrease of 7-8% (based on the original study statistical analysis) was observed in BW at approximately the time of vaginal opening (PND 36). All dams and pups at high dose were removed from the study during PND 15-38 due to high pup mortality. Notes: -LOAEL for decreased BW was considered the mid dose based on effec…	0.12	0.2	mg/kg bw/day	Offspring	Statistically and biologically significant body weight reductions (6%)	GLP study classified as Acceptable/Non guideline. Main deviations (considered minor not altering conclusions of this report): -Positive control data for neurotoxicity testing not provided. -Stability data of the compound in the vehicle not provided. -In-life dates not reported. -Details concerning methodology of the FOB, motor activity, auditory startle reflex, and learning and memory testing not…

## Sheet: Beta-Cyfluthrin
Chemical name	DTXSID	CAS	Type of toxicity	Study type	Study reference ID	Study guideline (OECD/US EPA) or remarks	Source	Reference (citation)	Reporting date	Species	Strain (or in vitro model)	Animals/sex/group	Sex (administration)	Purity (%)	Route of administration	Vehicle/Volume	Doses tested (GD/LD)	Lowest dose tested (GD/LD)	Highest dose tested (GD/LD)	Dose unit	Duration of exposure	Duration unit	Generation/Life stage	Sex (effect dose)	Lowest Effect dose for endpoint	ENDPOINT TYPE	ENDPOINT TARGET	ENDPOINT CATEGORY	EFFECT DESCRIPTION	Effect description free text	Test Age(s) (time point)	Effect direction	Treatment related (0/1)	Comments	NOAEL of the study	LOAEL of the study	Unit	Endpoint generation	Effect indicative of	Additional remarks on the overall study
Beta-Cyfluthrin	DTXSID5035957	68359-37-5	Mammals	Developmental neurotoxicity study	MRID 46054101	OPPTS 870.6300	EPA DER	Sheets, L. P. (2003) A Developmental neurotoxicity screening study with technical grade beta-Cyfluthrin in Wistar rats. Bayer CropScience LP, 17745 South Metcalf Ave., Stilwell, Kansas, 66085-9104. Laboratory report number 200620; July 29, 2003. MRID 46054101. Unpublished	2008	Rat	Wistar Hannover Crl:WI(Glx/BRL/Han) IGS BR	30	F	95.1-97.6	Feed	Diet (Purina Mills Rodent Lab Chow 5002)	0, 2.4/5.9, 11/25.4, 17.8/40.9	2.4/5.9	17.8/40.9	mg/kg bw/day	GD0-LD21	Days	Offspring (F1)	F	17.8	Pathology_gross	brain_weight_absolute	Neurological	weight_absolute	Statistically significant decrease (-5.8%) in high dose female pups at study termination (1.655±0.100* vs 1.757±0.052 in control). Terminal body weight was decreased in high dose females (-8.5%) for this subset of animals (180.7±12.2* vs 197.5±16.5 in control)	PND21 and termination	Decrease	1	No	11	17.8	mg/kg bw/day	Offspring	Decreased body weight and body weight gain and decreased brain weights in females at termination	GLP study classified as Acceptable/Non guideline that does not satisfy the guideline requirement for a developmental neurotoxicity study in rats (OPPTS 870.6300, §83-6; OECD 426 (draft)) at this time pending a comprehensive review of all available positive control data. Study deficiencies: None

## Sheet: Bifenthrin
Chemical name	DTXSID	CAS	Type of toxicity	Study type	Study reference ID	Study guideline (OECD/US EPA) or remarks	Source	Reference (citation)	Reporting date	Species	Strain (or in vitro model)	Animals/sex/group	Sex (administration)	Purity (%)	Route of administration	Vehicle/Volume	Doses tested (GD/LD)	Lowest dose tested (GD/LD)	Highest dose tested (GD/LD)	Dose unit	Duration of exposure	Duration unit	Generation/Life stage	Sex (effect dose)	Lowest Effect dose for endpoint	ENDPOINT TYPE	ENDPOINT TARGET	ENDPOINT CATEGORY	EFFECT DESCRIPTION	Effect description free text	Test Age(s) (time point)	Effect direction	Treatment related (0/1)	Comments	NOAEL of the study	LOAEL of the study	Unit	Endpoint generation	Effect indicative of	Additional remarks on the overall study
Bifenthrin	DTXSID9020160	82657-04-3	Mammals	Developmental neurotoxicity study	MRID 46750501	OPPTS 870.6300	EPA DER	Nemec, M. (2006). A dietary developmental neurotoxicity study of bifenthrin technical in rats. WIL Research Laboratories, LLC, Ashland, OH. Study number WIL-105021, January 13, 2006. MRID 46750501. Unpublished.	2006	Rat	Crl:CD(SD)	20	F	94.8	Feed		0, 3.6/8.3, 7.2/16.2, 9.0/20.7	3.6/8.3	9.0/20.7	mg/kg bw/day	GD6-LD21	Days	Offspring (F1)	F	9.0/20.7	In_life_Observation	ILO_behavior	Neurological	tremors	Slight tremors during detailed physical examinations on PND27 in 2/20 female pups of the highest dose	PND 4, 11, 21 and weekly thereafter (detailed physical)	Increase	1	No	3.6	7.2/16.2	mg/kg bw/day	Offspring	Based on clinical signs of neurotoxicity (increased grooming counts)	Study Acceptable/Non Guideline that may be used for regulatory purposes. It does not, however, satisfy the guideline requirement for a developmental neurotoxicity study in rats (OPPTS 870.6300, §83-6); OECD 426 (draft) due to the pending review of the of positive control data. The submitted study satisfies the registration requirement of a Developmental Neurotoxicity Study in Rats. Study deficien…
Bifenthrin	DTXSID9020160	82657-04-3	Mammals	Developmental neurotoxicity study	MRID 46750501	OPPTS 870.6300	EPA DER	Nemec, M. (2006). A dietary developmental neurotoxicity study of bifenthrin technical in rats. WIL Research Laboratories, LLC, Ashland, OH. Study number WIL-105021, January 13, 2006. MRID 46750501. Unpublished.	2006	Rat	Crl:CD(SD)	20	F	94.8	Feed		0, 3.6/8.3, 7.2/16.2, 9.0/20.7	3.6/8.3	9.0/20.7	mg/kg bw/day	GD6-LD21	Days	Offspring (F1)	M	9.0/20.7	FOB	behavior	Neurological	clonic_tonic_convulsions	Slight clonic convulsions in high dose male pups on PND21 (4/20 vs 0/20 in control)	PND4, 11, 21, 35, 45, 60	Increase	1	No	3.6	7.2/16.2	mg/kg bw/day	Offspring	Based on clinical signs of neurotoxicity (increased grooming counts)	Study Acceptable/Non Guideline that may be used for regulatory purposes. It does not, however, satisfy the guideline requirement for a developmental neurotoxicity study in rats (OPPTS 870.6300, §83-6); OECD 426 (draft) due to the pending review of the of positive control data. The submitted study satisfies the registration requirement of a Developmental Neurotoxicity Study in Rats. Study deficien…
Bifenthrin	DTXSID9020160	82657-04-3	Mammals	Developmental neurotoxicity study	MRID 46750501	OPPTS 870.6300	EPA DER	Nemec, M. (2006). A dietary developmental neurotoxicity study of bifenthrin technical in rats. WIL Research Laboratories, LLC, Ashland, OH. Study number WIL-105021, January 13, 2006. MRID 46750501. Unpublished.	2006	Rat	Crl:CD(SD)	20	F	94.8	Feed		0, 3.6/8.3, 7.2/16.2, 9.0/20.7	3.6/8.3	9.0/20.7	mg/kg bw/day	GD6-LD21	Days	Offspring (F1)	M	9.0/20.7	FOB	behavior	Neurological	tremors	Slight tremors in high dose male pups on PND21 (4/20 vs 0/20 in control)	PND4, 11, 21, 35, 45, 60	Increase	1	No	3.6	7.2/16.2	mg/kg bw/day	Offspring	Based on clinical signs of neurotoxicity (increased grooming counts)	Study Acceptable/Non Guideline that may be used for regulatory purposes. It does not, however, satisfy the guideline requirement for a developmental neurotoxicity study in rats (OPPTS 870.6300, §83-6); OECD 426 (draft) due to the pending review of the of positive control data. The submitted study satisfies the registration requirement of a Developmental Neurotoxicity Study in Rats. Study deficien…
Bifenthrin	DTXSID9020160	82657-04-3	Mammals	Developmental neurotoxicity study	MRID 46750501	OPPTS 870.6300	EPA DER	Nemec, M. (2006). A dietary developmental neurotoxicity study of bifenthrin technical in rats. WIL Research Laboratories, LLC, Ashland, OH. Study number WIL-105021, January 13, 2006. MRID 46750501. Unpublished.	2006	Rat	Crl:CD(SD)	20	F	94.8	Feed		0, 3.6/8.3, 7.2/16.2, 9.0/20.7	3.6/8.3	9.0/20.7	mg/kg bw/day	GD6-LD21	Days	Offspring (F1)	F	7.2/16.2	FOB	behavior	Neurological	grooming	Statistically significant increase in grooming counts on PND21 in female pups from mid dose (0.4±0.8, 0.4±0.7, 1.8±1.4** and 1.6±1.6** for control, low, mid and high dose respectively)	PND4, 11, 21, 35, 45, 60	Increase	1	No	3.6	7.2/16.2	mg/kg bw/day	Offspring	Based on clinical signs of neurotoxicity (increased grooming counts)	Study Acceptable/Non Guideline that may be used for regulatory purposes. It does not, however, satisfy the guideline requirement for a developmental neurotoxicity study in rats (OPPTS 870.6300, §83-6); OECD 426 (draft) due to the pending review of the of positive control data. The submitted study satisfies the registration requirement of a Developmental Neurotoxicity Study in Rats. Study deficien…
Bifenthrin	DTXSID9020160	82657-04-3	Mammals	Developmental neurotoxicity study	MRID 46750501	OPPTS 870.6300	EPA DER	Nemec, M. (2006). A dietary developmental neurotoxicity study of bifenthrin technical in rats. WIL Research Laboratories, LLC, Ashland, OH. Study number WIL-105021, January 13, 2006. MRID 46750501. Unpublished.	2006	Rat	Crl:CD(SD)	20	F	94.8	Feed		0, 3.6/8.3, 7.2/16.2, 9.0/20.7	3.6/8.3	9.0/20.7	mg/kg bw/day	GD6-LD21	Days	Offspring (F1)	M + F	N/A	Motor_activity	activity_automated	Neurological	Habituation_Ontogeny	Mean cumulative motor activity in control animals did not appear to follow the general pattern of peaking on PND17, then decreasing on PND21.	PND13, 17, 21, 61	Change	0	No	3.6	7.2/16.2	mg/kg bw/day	Offspring	Based on clinical signs of neurotoxicity (increased grooming counts)	Study Acceptable/Non Guideline that may be used for regulatory purposes. It does not, however, satisfy the guideline requirement for a developmental neurotoxicity study in rats (OPPTS 870.6300, §83-6); OECD 426 (draft) due to the pending review of the of positive control data. The submitted study satisfies the registration requirement of a Developmental Neurotoxicity Study in Rats. Study deficien…
Bifenthrin	DTXSID9020160	82657-04-3	Mammals	Developmental neurotoxicity study	MRID 46750501	OPPTS 870.6300	EPA DER	Nemec, M. (2006). A dietary developmental neurotoxicity study of bifenthrin technical in rats. WIL Research Laboratories, LLC, Ashland, OH. Study number WIL-105021, January 13, 2006. MRID 46750501. Unpublished.	2006	Rat	Crl:CD(SD)	10	F	94.8	Feed		0, 3.6/8.3, 7.2/16.2, 9.0/20.7	3.6/8.3	9.0/20.7	mg/kg bw/day	GD6-LD21	Days	Offspring (F1)	M	N/A	Not_in_list	other	Other		Retinal dysplasia in 2/10 high dose males vs 0/10 in controls on PND72. HCD were requested for evaluation of these findings.	PND21, PND72	Increase	N/C	Historical control data were not provided for several microscopic findings and were requested	3.6	7.2/16.2	mg/kg bw/day	Offspring	Based on clinical signs of neurotoxicity (increased grooming counts)	Study Acceptable/Non Guideline that may be used for regulatory purposes. It does not, however, satisfy the guideline requirement for a developmental neurotoxicity study in rats (OPPTS 870.6300, §83-6); OECD 426 (draft) due to the pending review of the of positive control data. The submitted study satisfies the registration requirement of a Developmental Neurotoxicity Study in Rats. Study deficien…
Bifenthrin	DTXSID9020160	82657-04-3	Mammals	Developmental neurotoxicity study	MRID 46750501	OPPTS 870.6300	EPA DER	Nemec, M. (2006). A dietary developmental neurotoxicity study of bifenthrin technical in rats. WIL Research Laboratories, LLC, Ashland, OH. Study number WIL-105021, January 13, 2006. MRID 46750501. Unpublished.	2006	Rat	Crl:CD(SD)	10	F	94.8	Feed		0, 3.6/8.3, 7.2/16.2, 9.0/20.7	3.6/8.3	9.0/20.7	mg/kg bw/day	GD6-LD21	Days	Offspring (F1)	F	N/A	Not_in_list	other	Other		Minimal ectopic tissue at lateral margin of caudoputamen (basal ganglia) in 2/10 high dose females vs 0 in control on PND21; Minimal axonal degeneration of the lumbar dorsal root fibers in 6/10 high dose females vs 3/10 in controls on PND72. HCD were requested for evaluation of these findings.	PND21, PND72	Increase	N/C	Historical control data were not provided for several microscopic findings and were requested	3.6	7.2/16.2	mg/kg bw/day	Offspring	Based on clinical signs of neurotoxicity (increased grooming counts)	Study Acceptable/Non Guideline that may be used for regulatory purposes. It does not, however, satisfy the guideline requirement for a developmental neurotoxicity study in rats (OPPTS 870.6300, §83-6); OECD 426 (draft) due to the pending review of the of positive control data. The submitted study satisfies the registration requirement of a Developmental Neurotoxicity Study in Rats. Study deficien…

## Sheet: Carbaryl
Chemical name	DTXSID	CAS	Type of toxicity	Study type	Study reference ID	Study guideline (OECD/US EPA) or remarks	Source	Reference (citation)	Reporting date	Species	Strain (or in vitro model)	Animals/sex/group	Sex (administration)	Purity (%)	Route of administration	Vehicle/Volume	Doses tested (GD/LD)	Lowest dose tested (GD/LD)	Highest dose tested (GD/LD)	Dose unit	Duration of exposure	Duration unit	Generation/Life stage	Sex (effect dose)	Lowest Effect dose for endpoint	ENDPOINT TYPE	ENDPOINT TARGET	ENDPOINT CATEGORY	EFFECT DESCRIPTION	Effect description free text	Test Age(s) (time point)	Effect direction	Treatment related (0/1)	Comments	NOAEL of the study	LOAEL of the study	Unit	Endpoint generation	Effect indicative of	Additional remarks on the overall study
Carbaryl	DTXSID9020247	63-25-2	Mammals	Developmental neurotoxicity study	MRID 44393701; 45456701, 45456702, 45456703 (supplemental data and evaluation)	OPPTS 870.6300	EPA DER	Robinson, K. and B. Broxup (1997) A Developmental Neurotoxicity Study of Orally Administered Carbaryl, Technical Grade, in the Rat. ClinTrials BioResearch, Ltd Quebec, Canada. Laboratory Project I.D. 97391, September 23, 1997. MRID 44393701. Unpublished.	1998, 2002	Rat	Sprague DawleyCrl:CD (SDBR) Albino rats	6	F	99.1	Gavage/Intubation	Aqueous carboxymethyl cellulose 0.5%w/v and Tween 80 1%w/v/10 ml/kg/day	0, 0.1, 1.0, 10	0.1	10	mg/kg bw/day	GD6-LD10	Days	Offspring (F1)	M	10	Morphometrics	Cerebrum	Neurological	measurement_width_length_area	Bilateral decrease in size of fore-brain (Line A, dorsal surface of the cerebral cortex to the cingulum) in high dose males (-7.7% to -9.8%) on PND60. The combined decrease (-8.8%) in the thickness of the cerebral cortex statistical significance. Right forebrain PND60: 1608.81±135.278 vs 1743.74±200.29 in control Left forebrain PND60: 1641.06±116.697* vs 1819.05±74.852 in control	PND11, PND60	Decrease	1	Additional Morphometric Measurements, Analyses of Data, and an Age Related Sensitivity Study as supplements to the Developmental Neurotoxicity Study were submitted in 2002 Histomorphometric evaluation was performed as follows: Neocortex: 2 perpendicular lines (A and B) were drawn from the dorsal pial surface of the cerebral cortex to the cingulum and from the parietal cortex i.e. from the somatos…	1	10	mg/kg bw/day	Offspring	Bilateral decrease in the size of the forebrain (Line A) in adult males (7.7-9.8%); a bilateral decrease in the length of the cerebella (Line F) in female pups (15-22%); and a bilateral increase in the length of the cerebella (Line F) in female adults (7.4-15% ).	GLP study classified as Acceptable/Guideline that satisfies the requirement for DNT (OPPT870.6300) in rats. Although morphometric assessment at the mid and low doses could not be conducted due to inadequate tissue storage, based on the minimal findings at the LOAEL, it is BED's judgment that effects would be unlikely to occur at mid dose, which is 10% of the LOAEL. The study deficiency related to…
Carbaryl	DTXSID9020247	63-25-2	Mammals	Developmental neurotoxicity study	MRID 44393701; 45456701, 45456702, 45456703 (supplemental data and evaluation)	OPPTS 870.6300	EPA DER	Robinson, K. and B. Broxup (1997) A Developmental Neurotoxicity Study of Orally Administered Carbaryl, Technical Grade, in the Rat. ClinTrials BioResearch, Ltd Quebec, Canada. Laboratory Project I.D. 97391, September 23, 1997. MRID 44393701. Unpublished.	1998, 2002	Rat	Sprague DawleyCrl:CD (SDBR) Albino rats	6	F	99.1	Gavage/Intubation	Aqueous carboxymethyl cellulose 0.5%w/v and Tween 80 1%w/v/10 ml/kg/day	0, 0.1, 1.0, 10	0.1	10	mg/kg bw/day	GD6-LD10	Days	Offspring (F1)	F	10	Morphometrics	cerebellum	Neurological	measurement_width_length_area	Bilateral decrease in length of cerebellum (Line F) in high dose female pups on PND11 (-15% to -22%); bilateral increase in length of cerebellum (Line F) on PND60 (-7.4% to -15%) Right cerebellum PND11: 3753.68*±387.062 vs 4440.99±535.429 in control Left cerebellum PND11: 3582.04**±417.496 vs 4601.68±440.127 in control Right cerebellum PND60 Repeated additional evaluation: 6128.98±407.417* vs 531…	PND11, PND60	Change	1	Additional Morphometric Measurements, Analyses of Data, and an Age Related Sensitivity Study as supplements to the Developmental Neurotoxicity Study were submitted in 2002 Histomorphometric evaluation was performed as follows: Neocortex: 2 perpendicular lines (A and B) were drawn from the dorsal pial surface of the cerebral cortex to the cingulum and from the parietal cortex i.e. from the somatos…	1	10	mg/kg bw/day	Offspring	Bilateral decrease in the size of the forebrain (Line A) in adult males (7.7-9.8%); a bilateral decrease in the length of the cerebella (Line F) in female pups (15-22%); and a bilateral increase in the length of the cerebella (Line F) in female adults (7.4-15% ).	GLP study classified as Acceptable/Guideline that satisfies the requirement for DNT (OPPT870.6300) in rats. Although morphometric assessment at the mid and low doses could not be conducted due to inadequate tissue storage, based on the minimal findings at the LOAEL, it is BED's judgment that effects would be unlikely to occur at mid dose, which is 10% of the LOAEL. The study deficiency related to…

## Sheet: Carbofuran
Chemical name	DTXSID	CAS	Type of toxicity	Study type	Study reference ID	Study guideline (OECD/US EPA) or remarks	Source	Reference (citation)	Reporting date	Species	Strain (or in vitro model)	Animals/sex/group	Sex (administration)	Purity (%)	Route of administration	Vehicle/Volume	Doses tested (GD/LD)	Lowest dose tested (GD/LD)	Highest dose tested (GD/LD)	Dose unit	Duration of exposure	Duration unit	Generation/Life stage	Sex (effect dose)	Lowest Effect dose for endpoint	ENDPOINT TYPE	ENDPOINT TARGET	ENDPOINT CATEGORY	EFFECT DESCRIPTION	Effect description free text	Test Age(s) (time point)	Effect direction	Treatment related (0/1)	Comments	NOAEL of the study	LOAEL of the study	Unit	Endpoint generation	Effect indicative of	Additional remarks on the overall study
Carbofuran	DTXSID9020249	1563-66-2 (not reported in DER)	Mammals	Developmental neurotoxicity study	MRID 43378101	Guideline Requirement 83-6	EPA DER	Kathyrn S. Ponnock, August 30, 1994' A Developmental Neurotoxicity Study of Carbofuran in the Rat via Dietary Administration; Pharmo LSR, Inc Laboratories; Study Number: 93-4506; FMC #A93-3746; MRID: 433781	1996	Rat	Crl:WI (Glx/BRL/Han) IGS BR	23-24	F	99.1	Feed	Diet (Purina Certified Rodent Chow)	0, 1.70-1.73, 4.95-6.91, 8.57-31.38	1.70-1.73	8.57-31.38	mg/kg bw/day	GD6-LD10	Days	Offspring (F1)	M + F	Not clear	Startle	acoustic_startle_automated	Neurological	prepulse_inhibiton	Decreased response with the pre pulse stimulus in comparison to response without prepulse stimulus in treated animals and controls	PND22 and PND60	Decrease	0	Effect also observed in controls	1.70-1.73	4.95-6.91	mg/kg bw/day	Offspring	Increased pup mortality during the first 4 days of lactation leading to highly significant decreased viability indices, decreased body weight, delay of vaginal patency and preputial separation, effects in swimming angle development and effects in learning and memory	GLP study considered Acceptable that fulfills the Guideline Requirement for 83-6. This study was well conducted and reported.
Carbofuran	DTXSID9020249	1563-66-2 (not reported in DER)	Mammals	Developmental neurotoxicity study	MRID 43378101	Guideline Requirement 83-6	EPA DER	Kathyrn S. Ponnock, August 30, 1994' A Developmental Neurotoxicity Study of Carbofuran in the Rat via Dietary Administration; Pharmo LSR, Inc Laboratories; Study Number: 93-4506; FMC #A93-3746; MRID: 433781	1996	Rat	Crl:WI (Glx/BRL/Han) IGS BR	23-24	F	99.1	Feed	Diet (Purina Certified Rodent Chow)	0, 1.70-1.73, 4.95-6.91, 8.57-31.38	1.70-1.73	8.57-31.38	mg/kg bw/day	GD6-LD10	Days	Offspring (F1)	M	4.95-6.91	Learning_memory	water_maze_motor_function	Neurological	latency_or_time	Statistically significant decrease in maximum score attained for swimming angle development in mid and high dose male pups on PND8 (0* for high dose vs 1 in control), PND10 (1* and 1* for mid and high dose vs 2 in control), PND12 (1* for high dose vs 2 in control) and PND14 (2* and 2* for mid and high dose vs 3 in control)	PND6, 8, 10, 12	Decrease	1	Each pup was given a 15 sec trial in a water tank and rated for direction, angle and padding	1.70-1.73	4.95-6.91	mg/kg bw/day	Offspring	Increased pup mortality during the first 4 days of lactation leading to highly significant decreased viability indices, decreased body weight, delay of vaginal patency and preputial separation, effects in swimming angle development and effects in learning and memory	GLP study considered Acceptable that fulfills the Guideline Requirement for 83-6. This study was well conducted and reported.
Carbofuran	DTXSID9020249	1563-66-2 (not reported in DER)	Mammals	Developmental neurotoxicity study	MRID 43378101	Guideline Requirement 83-6	EPA DER	Kathyrn S. Ponnock, August 30, 1994' A Developmental Neurotoxicity Study of Carbofuran in the Rat via Dietary Administration; Pharmo LSR, Inc Laboratories; Study Number: 93-4506; FMC #A93-3746; MRID: 433781	1996	Rat	Crl:WI (Glx/BRL/Han) IGS BR	23-24	F	99.1	Feed	Diet (Purina Certified Rodent Chow)	0, 1.70-1.73, 4.95-6.91, 8.57-31.38	1.70-1.73	8.57-31.38	mg/kg bw/day	GD6-LD10	Days	Offspring (F1)	F	4.95-6.91	Learning_memory	water_maze_motor_function	Neurological	latency_or_time	Statistically significant decrease in maximum score attained for swimming angle development in mid and high dose female pups on PND6 (0* and 0* for mid and high dose vs 1 in control), PND8 (0* and 0* for mid and high dose vs 1 in control), PND10 (1* and 1* for mid and high dose vs 2 in control) and PND14 (2* and 2* for mid and high dose vs 3 in control)	PND6, 8, 10, 12	Decrease	1	Each pup was given a 15 sec trial in a water tank and rated for direction, angle and padding	1.70-1.73	4.95-6.91	mg/kg bw/day	Offspring	Increased pup mortality during the first 4 days of lactation leading to highly significant decreased viability indices, decreased body weight, delay of vaginal patency and preputial separation, effects in swimming angle development and effects in learning and memory	GLP study considered Acceptable that fulfills the Guideline Requirement for 83-6. This study was well conducted and reported.
Carbofuran	DTXSID9020249	1563-66-2 (not reported in DER)	Mammals	Developmental neurotoxicity study	MRID 43378101	Guideline Requirement 83-6	EPA DER	Kathyrn S. Ponnock, August 30, 1994' A Developmental Neurotoxicity Study of Carbofuran in the Rat via Dietary Administration; Pharmo LSR, Inc Laboratories; Study Number: 93-4506; FMC #A93-3746; MRID: 433781	1996	Rat	Crl:WI (Glx/BRL/Han) IGS BR	23-24	F	99.1	Feed	Diet (Purina Certified Rodent Chow)	0, 1.70-1.73, 4.95-6.91, 8.57-31.38	1.70-1.73	8.57-31.38	mg/kg bw/day	GD6-LD10	Days	Offspring (F1)	M	8.57-31.38	Learning_memory	water_maze_acquistion	Neurological	latency_or_time	Increase in mean time of trials for all six trials in high dose male pups on PND24 in learning phase during water maze performance (8.79* vs 4.85 in control for trial 3, 12.53* vs 4.26 in control for trial 6). Note: No other values provided in DER	PND24 and PND60	Increase	1	Y maze used. PND24 and PND60: Each pup was given six consecutive trials. The time required to find correct arm was recorded (acquisition phase). For PND60, 61 and 65, both control and treated groups performed the trials at less time compared to PND24, 25 and 30 suggesting that learning and memory were deleyed rather than permanently impaired.	1.70-1.73	4.95-6.91	mg/kg bw/day	Offspring	Increased pup mortality during the first 4 days of lactation leading to highly significant decreased viability indices, decreased body weight, delay of vaginal patency and preputial separation, effects in swimming angle development and effects in learning and memory	GLP study considered Acceptable that fulfills the Guideline Requirement for 83-6. This study was well conducted and reported.
Carbofuran	DTXSID9020249	1563-66-2 (not reported in DER)	Mammals	Developmental neurotoxicity study	MRID 43378101	Guideline Requirement 83-6	EPA DER	Kathyrn S. Ponnock, August 30, 1994' A Developmental Neurotoxicity Study of Carbofuran in the Rat via Dietary Administration; Pharmo LSR, Inc Laboratories; Study Number: 93-4506; FMC #A93-3746; MRID: 433781	1996	Rat	Crl:WI (Glx/BRL/Han) IGS BR	23-24	F	99.1	Feed	Diet (Purina Certified Rodent Chow)	0, 1.70-1.73, 4.95-6.91, 8.57-31.38	1.70-1.73	8.57-31.38	mg/kg bw/day	GD6-LD10	Days	Offspring (F1)	F	4.95-6.91	Learning_memory	water_maze_acquistion	Neurological	latency_or_time	Increase in mean time of trials for all six trials in mid and high dose female pups on PND24 in learning phase during water maze performance (47.69* in high dose vs 5.66 in control for trial 5, 31.86* in high dose vs 9.27 in control for trial 6). Note: No other values provided in DER	PND24 and PND60	Increase	1	Y maze used. PND24 and PND60: Each pup was given six consecutive trials. The time required to find correct arm was recorded (acquisition phase). For PND60, 61 and 65, both control and treated groups performed the trials at less time compared to PND24, 25 and 30 suggesting that learning and memory were deleyed rather than permanently impaired.	1.70-1.73	4.95-6.91	mg/kg bw/day	Offspring	Increased pup mortality during the first 4 days of lactation leading to highly significant decreased viability indices, decreased body weight, delay of vaginal patency and preputial separation, effects in swimming angle development and effects in learning and memory	GLP study considered Acceptable that fulfills the Guideline Requirement for 83-6. This study was well conducted and reported.
Carbofuran	DTXSID9020249	1563-66-2 (not reported in DER)	Mammals	Developmental neurotoxicity study	MRID 43378101	Guideline Requirement 83-6	EPA DER	Kathyrn S. Ponnock, August 30, 1994' A Developmental Neurotoxicity Study of Carbofuran in the Rat via Dietary Administration; Pharmo LSR, Inc Laboratories; Study Number: 93-4506; FMC #A93-3746; MRID: 433781	1996	Rat	Crl:WI (Glx/BRL/Han) IGS BR	23-24	F	99.1	Feed	Diet (Purina Certified Rodent Chow)	0, 1.70-1.73, 4.95-6.91, 8.57-31.38	1.70-1.73	8.57-31.38	mg/kg bw/day	GD6-LD10	Days	Offspring (F1)	M	8.57-31.38	Learning_memory	water_maze_retention	Neurological	latency_or_time	Statistically significant increase in time for trial 1 on PND25 and PND30 and for trial 2 on PND60 in high dose male pups in memory phase during water maze performance	PND25, 30, 61, 65	Increase	1	Y maze used. On PND25, 30, 61 and 65, each animal was evaluated for two more time trials which measured short and long term memory. For PND60, 61 and 65, both control and treated groups performed the trials at less time compared to PND24, 25 and 30 suggesting that learning and memory were deleyed rather than permanently impaired.	1.70-1.73	4.95-6.91	mg/kg bw/day	Offspring	Increased pup mortality during the first 4 days of lactation leading to highly significant decreased viability indices, decreased body weight, delay of vaginal patency and preputial separation, effects in swimming angle development and effects in learning and memory	GLP study considered Acceptable that fulfills the Guideline Requirement for 83-6. This study was well conducted and reported.
Carbofuran	DTXSID9020249	1563-66-2 (not reported in DER)	Mammals	Developmental neurotoxicity study	MRID 43378101	Guideline Requirement 83-6	EPA DER	Kathyrn S. Ponnock, August 30, 1994' A Developmental Neurotoxicity Study of Carbofuran in the Rat via Dietary Administration; Pharmo LSR, Inc Laboratories; Study Number: 93-4506; FMC #A93-3746; MRID: 433781	1996	Rat	Crl:WI (Glx/BRL/Han) IGS BR	23-24	F	99.1	Feed	Diet (Purina Certified Rodent Chow)	0, 1.70-1.73, 4.95-6.91, 8.57-31.38	1.70-1.73	8.57-31.38	mg/kg bw/day	GD6-LD10	Days	Offspring (F1)	F	8.57-31.38	Learning_memory	water_maze_retention	Neurological	latency_or_time	Non statistically significant increase in time for trial 1 in high dose female pups in memory phase during water maze performance on PND25	PND25, 30, 61, 65	Increase	1	Y maze used. On PND25, 30, 61 and 65, each animal was evaluated for two more time trials which measured short and long term memory. For PND60, 61 and 65, both control and treated groups performed the trials at less time compared to PND24, 25 and 30 suggesting that learning and memory were deleyed rather than permanently impaired.	1.70-1.73	4.95-6.91	mg/kg bw/day	Offspring	Increased pup mortality during the first 4 days of lactation leading to highly significant decreased viability indices, decreased body weight, delay of vaginal patency and preputial separation, effects in swimming angle development and effects in learning and memory	GLP study considered Acceptable that fulfills the Guideline Requirement for 83-6. This study was well conducted and reported.
Carbofuran	DTXSID9020249	1563-66-2 (not reported in DER)	Mammals	Developmental neurotoxicity study	MRID 43378101	Guideline Requirement 83-6	EPA DER	Kathyrn S. Ponnock, August 30, 1994' A Developmental Neurotoxicity Study of Carbofuran in the Rat via Dietary Administration; Pharmo LSR, Inc Laboratories; Study Number: 93-4506; FMC #A93-3746; MRID: 433781	1996	Rat	Crl:WI (Glx/BRL/Han) IGS BR	6	F	99.1	Feed	Diet (Purina Certified Rodent Chow)	0, 1.70-1.73, 4.95-6.91, 8.57-31.38	1.70-1.73	8.57-31.38	mg/kg bw/day	GD6-LD10	Days	Offspring (F1)	M	4.95-6.91	Pathology_gross	brain_weight_relative	Neurological	weight_relative	Increased relative brain weight at mid and high dose male pups in the presence of decreased body weight	PND11 and PND60	Increase	0	No	1.70-1.73	4.95-6.91	mg/kg bw/day	Offspring	Increased pup mortality during the first 4 days of lactation leading to highly significant decreased viability indices, decreased body weight, delay of vaginal patency and preputial separation, effects in swimming angle development and effects in learning and memory	GLP study considered Acceptable that fulfills the Guideline Requirement for 83-6. This study was well conducted and reported.
Carbofuran	DTXSID9020249	1563-66-2 (not reported in DER)	Mammals	Developmental neurotoxicity study	MRID 43378101	Guideline Requirement 83-6	EPA DER	Kathyrn S. Ponnock, August 30, 1994' A Developmental Neurotoxicity Study of Carbofuran in the Rat via Dietary Administration; Pharmo LSR, Inc Laboratories; Study Number: 93-4506; FMC #A93-3746; MRID: 433781	1996	Rat	Crl:WI (Glx/BRL/Han) IGS BR	6	F	99.1	Feed	Diet (Purina Certified Rodent Chow)	0, 1.70-1.73, 4.95-6.91, 8.57-31.38	1.70-1.73	8.57-31.38	mg/kg bw/day	GD6-LD10	Days	Offspring (F1)	F	4.95-6.91	Pathology_gross	brain_weight_relative	Neurological	weight_relative	Increased relative brain weight at mid and high dose female pups in the presence of decreased body weight	PND11 and PND60	Increase	0	No	1.70-1.73	4.95-6.91	mg/kg bw/day	Offspring	Increased pup mortality during the first 4 days of lactation leading to highly significant decreased viability indices, decreased body weight, delay of vaginal patency and preputial separation, effects in swimming angle development and effects in learning and memory	GLP study considered Acceptable that fulfills the Guideline Requirement for 83-6. This study was well conducted and reported.

## Sheet: Chlorpyrifos
Chemical name	DTXSID	CAS	Type of toxicity	Study type	Study reference ID	Study guideline (OECD/US EPA) or remarks	Source	Reference (citation)	Reporting date	Species	Strain (or in vitro model)	Animals/sex/group	Sex (administration)	Purity (%)	Route of administration	Vehicle/Volume	Doses tested (GD/LD)	Lowest dose tested (GD/LD)	Highest dose tested (GD/LD)	Dose unit	Duration of exposure	Duration unit	Generation/Life stage	Sex (effect dose)	Lowest Effect dose for endpoint	ENDPOINT TYPE	ENDPOINT TARGET	ENDPOINT CATEGORY	EFFECT DESCRIPTION	Effect description free text	Test Age(s) (time point)	Effect direction	Treatment related (0/1)	Comments	NOAEL of the study	LOAEL of the study	Unit	Endpoint generation	Effect indicative of	Additional remarks on the overall study
Chlorpyrifos	DTXSID4020458	2921-88-2	Mammals	Developmental neurotoxicity study	MRID 44556901, MRID 44661001 (report supplement 1), MRID 44787301 (supplemental analytical data)	OPPTS 870.6300; 83-6	EPA DER	1. Hoberman A.M. (1998) Developmental Neurotoxicity Study of Chlorpyrifos Administered Orally via Gavage to CrI:CD®BRVAFlPlus® Presumed Pregnant Rats. Argus Research Laboratories, Inc., Horsham, Pensylvania, Laboratory study No. 304-001, Sponsor study No. K-044793-109, May 1, 1998. MRID 44556901. Unpublished. 2. Hoberman, A.M. (1999) Developmental neurotoxicity study of chlorpyrifos administered …	1999 and 2000 (updated)	Rat	CrI:CD®BRVAF/Plus® (Sprague-Dawley)	25 + 5 (dams dosed); 20 pups chosen for startle	F	99.8 ± 0.1%.	Gavage/Intubation	Mazola® corn oil	0, 0.3, 1.0, 5	0.3	5	mg/kg bw/day	GD6-LD11	Days	Offspring (F1)	M	5	In_life_Observation	food_consumption	Systemic	food_consumption	Statistically significant decrease in food consumption in high dose male and female pups immediately after weaning during PND23 to PND30 (-13%)	PND23-30, 40-47, 59-66	Decrease	1	No	Not determined due to the lack of morphometric data for the low dose	1	mg/kg bw/day	Offspring	Significant treatment-related decrease in the measurement of the parietal cortex, supported by possible (although nonsignificant) alterations in the hippocampal gyrus, in the brain of female rats at postnatal day 66.	Study originally classified Unacceptable that does not satisfy the guideline requirements for a developmental neurotoxicity study as due to inadequate presentation of the statistical data analysis, it was not possible to determine the definitive developmental neurotoxicity NOAEL and LOAEL for the offspring (MRID 44556901 and 44661001). After submission of statistical output and reanalysis of morp…
Chlorpyrifos	DTXSID4020458	2921-88-2	Mammals	Developmental neurotoxicity study	MRID 44556901, MRID 44661001 (report supplement 1), MRID 44787301 (supplemental analytical data)	OPPTS 870.6300; 83-6	EPA DER	1. Hoberman A.M. (1998) Developmental Neurotoxicity Study of Chlorpyrifos Administered Orally via Gavage to CrI:CD®BRVAFlPlus® Presumed Pregnant Rats. Argus Research Laboratories, Inc., Horsham, Pensylvania, Laboratory study No. 304-001, Sponsor study No. K-044793-109, May 1, 1998. MRID 44556901. Unpublished. 2. Hoberman, A.M. (1999) Developmental neurotoxicity study of chlorpyrifos administered …	1999 and 2000 (updated)	Rat	CrI:CD®BRVAF/Plus® (Sprague-Dawley)	25 + 5 (dams dosed); 20 pups chosen for startle	F	99.8 ± 0.1%.	Gavage/Intubation	Mazola® corn oil	0, 0.3, 1.0, 5	0.3	5	mg/kg bw/day	GD6-LD11	Days	Offspring (F1)	F	5	In_life_Observation	food_consumption	Systemic	food_consumption	Statistically significant decrease in food consumption in high dose male and female pups immediately after weaning during PND23 to PND30 (-13%)	PND23-30, 40-47, 59-66	Decrease	1	No	Not determined due to the lack of morphometric data for the low dose	1	mg/kg bw/day	Offspring	Significant treatment-related decrease in the measurement of the parietal cortex, supported by possible (although nonsignificant) alterations in the hippocampal gyrus, in the brain of female rats at postnatal day 66.	Study originally classified Unacceptable that does not satisfy the guideline requirements for a developmental neurotoxicity study as due to inadequate presentation of the statistical data analysis, it was not possible to determine the definitive developmental neurotoxicity NOAEL and LOAEL for the offspring (MRID 44556901 and 44661001). After submission of statistical output and reanalysis of morp…
Chlorpyrifos	DTXSID4020458	2921-88-2	Mammals	Developmental neurotoxicity study	MRID 44556901, MRID 44661001 (report supplement 1), MRID 44787301 (supplemental analytical data)	OPPTS 870.6300; 83-6	EPA DER	1. Hoberman A.M. (1998) Developmental Neurotoxicity Study of Chlorpyrifos Administered Orally via Gavage to CrI:CD®BRVAFlPlus® Presumed Pregnant Rats. Argus Research Laboratories, Inc., Horsham, Pensylvania, Laboratory study No. 304-001, Sponsor study No. K-044793-109, May 1, 1998. MRID 44556901. Unpublished. 2. Hoberman, A.M. (1999) Developmental neurotoxicity study of chlorpyrifos administered …	1999 and 2000 (updated)	Rat	CrI:CD®BRVAF/Plus® (Sprague-Dawley)	26	F	99.8 ± 0.1%.	Gavage/Intubation	Mazola® corn oil	0, 0.3, 1.0, 5	0.3	5	mg/kg bw/day	GD6-LD11	Days	Offspring (F1)	M + F	5	Developmental_landmarks	pinna_development	Developmental	days_or_percent	The slight delay in pinna detachment in the high dosage group (4.0 days vs. 3.5 days in the control group) was considered treatment related and was consistent with the lower body weight and body weight gains seen at this dosage	PND2 and daily thereafter	Increase	1	Results for combined sex	Not determined due to the lack of morphometric data for the low dose	1	mg/kg bw/day	Offspring	Significant treatment-related decrease in the measurement of the parietal cortex, supported by possible (although nonsignificant) alterations in the hippocampal gyrus, in the brain of female rats at postnatal day 66.	Study originally classified Unacceptable that does not satisfy the guideline requirements for a developmental neurotoxicity study as due to inadequate presentation of the statistical data analysis, it was not possible to determine the definitive developmental neurotoxicity NOAEL and LOAEL for the offspring (MRID 44556901 and 44661001). After submission of statistical output and reanalysis of morp…
Chlorpyrifos	DTXSID4020458	2921-88-2	Mammals	Developmental neurotoxicity study	MRID 44556901, MRID 44661001 (report supplement 1), MRID 44787301 (supplemental analytical data)	OPPTS 870.6300; 83-6	EPA DER	1. Hoberman A.M. (1998) Developmental Neurotoxicity Study of Chlorpyrifos Administered Orally via Gavage to CrI:CD®BRVAFlPlus® Presumed Pregnant Rats. Argus Research Laboratories, Inc., Horsham, Pensylvania, Laboratory study No. 304-001, Sponsor study No. K-044793-109, May 1, 1998. MRID 44556901. Unpublished. 2. Hoberman, A.M. (1999) Developmental neurotoxicity study of chlorpyrifos administered …	1999 and 2000 (updated)	Rat	CrI:CD®BRVAF/Plus® (Sprague-Dawley)	26	F	99.8 ± 0.1%.	Gavage/Intubation	Mazola® corn oil	0, 0.3, 1.0, 5	0.3	5	mg/kg bw/day	GD6-LD11	Days	Offspring (F1)	M	5	Sexual_landmark	balanopreputial_separation	Reproductive	days_or_percent	Non significant increase (+2.8 days) in day of preputial separation in high dose (47.0±5.9 vs 44.2±1.9 in control) at top dose considered consistent with decreased body weight (subset 4 animals)	Starting on PND39	Increase	0	No	Not determined due to the lack of morphometric data for the low dose	1	mg/kg bw/day	Offspring	Significant treatment-related decrease in the measurement of the parietal cortex, supported by possible (although nonsignificant) alterations in the hippocampal gyrus, in the brain of female rats at postnatal day 66.	Study originally classified Unacceptable that does not satisfy the guideline requirements for a developmental neurotoxicity study as due to inadequate presentation of the statistical data analysis, it was not possible to determine the definitive developmental neurotoxicity NOAEL and LOAEL for the offspring (MRID 44556901 and 44661001). After submission of statistical output and reanalysis of morp…
Chlorpyrifos	DTXSID4020458	2921-88-2	Mammals	Developmental neurotoxicity study	MRID 44556901, MRID 44661001 (report supplement 1), MRID 44787301 (supplemental analytical data)	OPPTS 870.6300; 83-6	EPA DER	1. Hoberman A.M. (1998) Developmental Neurotoxicity Study of Chlorpyrifos Administered Orally via Gavage to CrI:CD®BRVAFlPlus® Presumed Pregnant Rats. Argus Research Laboratories, Inc., Horsham, Pensylvania, Laboratory study No. 304-001, Sponsor study No. K-044793-109, May 1, 1998. MRID 44556901. Unpublished. 2. Hoberman, A.M. (1999) Developmental neurotoxicity study of chlorpyrifos administered …	1999 and 2000 (updated)	Rat	CrI:CD®BRVAF/Plus® (Sprague-Dawley)	78-79	F	99.8 ± 0.1%.	Gavage/Intubation	Mazola® corn oil	0, 0.3, 1.0, 5	0.3	5	mg/kg bw/day	GD6-LD11	Days	Offspring (F1)	M	5	Motor_activity	activity_automated	Neurological	Total	Statistically significant decrease in total motor activity in high dose males on PND14 (-56%) and PND18 (-15%), increase on PND61 (+16 to +17%)	PND14,18,22,61	Change	1	No	Not determined due to the lack of morphometric data for the low dose	1	mg/kg bw/day	Offspring	Significant treatment-related decrease in the measurement of the parietal cortex, supported by possible (although nonsignificant) alterations in the hippocampal gyrus, in the brain of female rats at postnatal day 66.	Study originally classified Unacceptable that does not satisfy the guideline requirements for a developmental neurotoxicity study as due to inadequate presentation of the statistical data analysis, it was not possible to determine the definitive developmental neurotoxicity NOAEL and LOAEL for the offspring (MRID 44556901 and 44661001). After submission of statistical output and reanalysis of morp…
Chlorpyrifos	DTXSID4020458	2921-88-2	Mammals	Developmental neurotoxicity study	MRID 44556901, MRID 44661001 (report supplement 1), MRID 44787301 (supplemental analytical data)	OPPTS 870.6300; 83-6	EPA DER	1. Hoberman A.M. (1998) Developmental Neurotoxicity Study of Chlorpyrifos Administered Orally via Gavage to CrI:CD®BRVAFlPlus® Presumed Pregnant Rats. Argus Research Laboratories, Inc., Horsham, Pensylvania, Laboratory study No. 304-001, Sponsor study No. K-044793-109, May 1, 1998. MRID 44556901. Unpublished. 2. Hoberman, A.M. (1999) Developmental neurotoxicity study of chlorpyrifos administered …	1999 and 2000 (updated)	Rat	CrI:CD®BRVAF/Plus® (Sprague-Dawley)	78-79	F	99.8 ± 0.1%.	Gavage/Intubation	Mazola® corn oil	0, 0.3, 1.0, 5	0.3	5	mg/kg bw/day	GD6-LD11	Days	Offspring (F1)	F	5	Motor_activity	activity_automated	Neurological	Total	Statistically significant decrease in total motor activity in high dose females on PND14 (-37%) and increase on PND18 (+51%), PND22 (+51%) and PND61 (+16 to +17%)	PND14,18,22,61	Change	1	No	Not determined due to the lack of morphometric data for the low dose	1	mg/kg bw/day	Offspring	Significant treatment-related decrease in the measurement of the parietal cortex, supported by possible (although nonsignificant) alterations in the hippocampal gyrus, in the brain of female rats at postnatal day 66.	Study originally classified Unacceptable that does not satisfy the guideline requirements for a developmental neurotoxicity study as due to inadequate presentation of the statistical data analysis, it was not possible to determine the definitive developmental neurotoxicity NOAEL and LOAEL for the offspring (MRID 44556901 and 44661001). After submission of statistical output and reanalysis of morp…
Chlorpyrifos	DTXSID4020458	2921-88-2	Mammals	Developmental neurotoxicity study	MRID 44556901, MRID 44661001 (report supplement 1), MRID 44787301 (supplemental analytical data)	OPPTS 870.6300; 83-6	EPA DER	1. Hoberman A.M. (1998) Developmental Neurotoxicity Study of Chlorpyrifos Administered Orally via Gavage to CrI:CD®BRVAFlPlus® Presumed Pregnant Rats. Argus Research Laboratories, Inc., Horsham, Pensylvania, Laboratory study No. 304-001, Sponsor study No. K-044793-109, May 1, 1998. MRID 44556901. Unpublished. 2. Hoberman, A.M. (1999) Developmental neurotoxicity study of chlorpyrifos administered …	1999 and 2000 (updated)	Rat	CrI:CD®BRVAF/Plus® (Sprague-Dawley)	76-79	F	99.8 ± 0.1%.	Gavage/Intubation	Mazola® corn oil	0, 0.3, 1.0, 5	0.3	5	mg/kg bw/day	GD6-LD11	Days	Offspring (F1)	M	5	Startle	acoustic_startle_automated	Neurological	latency	Statistically significant increase in latency to peak in high dose males on PND23 (49.1±16.0* vs 39.3±7.1 in control) and on PND62 (40.8±11.6* vs 36.5±6.5 in control)	PND23, 60	Increase	1	No	Not determined due to the lack of morphometric data for the low dose	1	mg/kg bw/day	Offspring	Significant treatment-related decrease in the measurement of the parietal cortex, supported by possible (although nonsignificant) alterations in the hippocampal gyrus, in the brain of female rats at postnatal day 66.	Study originally classified Unacceptable that does not satisfy the guideline requirements for a developmental neurotoxicity study as due to inadequate presentation of the statistical data analysis, it was not possible to determine the definitive developmental neurotoxicity NOAEL and LOAEL for the offspring (MRID 44556901 and 44661001). After submission of statistical output and reanalysis of morp…
Chlorpyrifos	DTXSID4020458	2921-88-2	Mammals	Developmental neurotoxicity study	MRID 44556901, MRID 44661001 (report supplement 1), MRID 44787301 (supplemental analytical data)	OPPTS 870.6300; 83-6	EPA DER	1. Hoberman A.M. (1998) Developmental Neurotoxicity Study of Chlorpyrifos Administered Orally via Gavage to CrI:CD®BRVAFlPlus® Presumed Pregnant Rats. Argus Research Laboratories, Inc., Horsham, Pensylvania, Laboratory study No. 304-001, Sponsor study No. K-044793-109, May 1, 1998. MRID 44556901. Unpublished. 2. Hoberman, A.M. (1999) Developmental neurotoxicity study of chlorpyrifos administered …	1999 and 2000 (updated)	Rat	CrI:CD®BRVAF/Plus® (Sprague-Dawley)	76-79	F	99.8 ± 0.1%.	Gavage/Intubation	Mazola® corn oil	0, 0.3, 1.0, 5	0.3	5	mg/kg bw/day	GD6-LD11	Days	Offspring (F1)	F	5	Startle	acoustic_startle_automated	Neurological	latency	Statistically significant increase in latency to peak in high dose females on PND23 (43.0±7.5* vs 37.1±8.8 in control) and on PND62 (43.1±8.8* vs 39.3±9.2 in control)	PND23, 60	Increase	1	No	Not determined due to the lack of morphometric data for the low dose	1	mg/kg bw/day	Offspring	Significant treatment-related decrease in the measurement of the parietal cortex, supported by possible (although nonsignificant) alterations in the hippocampal gyrus, in the brain of female rats at postnatal day 66.	Study originally classified Unacceptable that does not satisfy the guideline requirements for a developmental neurotoxicity study as due to inadequate presentation of the statistical data analysis, it was not possible to determine the definitive developmental neurotoxicity NOAEL and LOAEL for the offspring (MRID 44556901 and 44661001). After submission of statistical output and reanalysis of morp…
Chlorpyrifos	DTXSID4020458	2921-88-2	Mammals	Developmental neurotoxicity study	MRID 44556901, MRID 44661001 (report supplement 1), MRID 44787301 (supplemental analytical data)	OPPTS 870.6300; 83-6	EPA DER	1. Hoberman A.M. (1998) Developmental Neurotoxicity Study of Chlorpyrifos Administered Orally via Gavage to CrI:CD®BRVAFlPlus® Presumed Pregnant Rats. Argus Research Laboratories, Inc., Horsham, Pensylvania, Laboratory study No. 304-001, Sponsor study No. K-044793-109, May 1, 1998. MRID 44556901. Unpublished. 2. Hoberman, A.M. (1999) Developmental neurotoxicity study of chlorpyrifos administered …	1999 and 2000 (updated)	Rat	CrI:CD®BRVAF/Plus® (Sprague-Dawley)	76-79	F	99.8 ± 0.1%.	Gavage/Intubation	Mazola® corn oil	0, 0.3, 1.0, 5	0.3	5	mg/kg bw/day	GD6-LD11	Days	Offspring (F1)	M	5	Startle	acoustic_startle_automated	Neurological	amplitude	Statistically significant decrease in peak response in high dose males on PND23 (40.5±10.0* vs 56.6±22.9 in control) and on PND62 (168.3±80.5* vs 219.7±100.2 in control)	PND23, 60	Decrease	1	No	Not determined due to the lack of morphometric data for the low dose	1	mg/kg bw/day	Offspring	Significant treatment-related decrease in the measurement of the parietal cortex, supported by possible (although nonsignificant) alterations in the hippocampal gyrus, in the brain of female rats at postnatal day 66.	Study originally classified Unacceptable that does not satisfy the guideline requirements for a developmental neurotoxicity study as due to inadequate presentation of the statistical data analysis, it was not possible to determine the definitive developmental neurotoxicity NOAEL and LOAEL for the offspring (MRID 44556901 and 44661001). After submission of statistical output and reanalysis of morp…
Chlorpyrifos	DTXSID4020458	2921-88-2	Mammals	Developmental neurotoxicity study	MRID 44556901, MRID 44661001 (report supplement 1), MRID 44787301 (supplemental analytical data)	OPPTS 870.6300; 83-6	EPA DER	1. Hoberman A.M. (1998) Developmental Neurotoxicity Study of Chlorpyrifos Administered Orally via Gavage to CrI:CD®BRVAFlPlus® Presumed Pregnant Rats. Argus Research Laboratories, Inc., Horsham, Pensylvania, Laboratory study No. 304-001, Sponsor study No. K-044793-109, May 1, 1998. MRID 44556901. Unpublished. 2. Hoberman, A.M. (1999) Developmental neurotoxicity study of chlorpyrifos administered …	1999 and 2000 (updated)	Rat	CrI:CD®BRVAF/Plus® (Sprague-Dawley)	76-79	F	99.8 ± 0.1%.	Gavage/Intubation	Mazola® corn oil	0, 0.3, 1.0, 5	0.3	5	mg/kg bw/day	GD6-LD11	Days	Offspring (F1)	F	5	Startle	acoustic_startle_automated	Neurological	amplitude	Statistically significant decrease in peak response in high dose females on PND23 (48.7±20.5* vs 57.9±18.1 in control) and on PND62 (133.7±82.3* vs 146.6±81.2 in control)	PND23, 60	Decrease	1	No	Not determined due to the lack of morphometric data for the low dose	1	mg/kg bw/day	Offspring	Significant treatment-related decrease in the measurement of the parietal cortex, supported by possible (although nonsignificant) alterations in the hippocampal gyrus, in the brain of female rats at postnatal day 66.	Study originally classified Unacceptable that does not satisfy the guideline requirements for a developmental neurotoxicity study as due to inadequate presentation of the statistical data analysis, it was not possible to determine the definitive developmental neurotoxicity NOAEL and LOAEL for the offspring (MRID 44556901 and 44661001). After submission of statistical output and reanalysis of morp…
Chlorpyrifos	DTXSID4020458	2921-88-2	Mammals	Developmental neurotoxicity study	MRID 44556901, MRID 44661001 (report supplement 1), MRID 44787301 (supplemental analytical data)	OPPTS 870.6300; 83-6	EPA DER	1. Hoberman A.M. (1998) Developmental Neurotoxicity Study of Chlorpyrifos Administered Orally via Gavage to CrI:CD®BRVAFlPlus® Presumed Pregnant Rats. Argus Research Laboratories, Inc., Horsham, Pensylvania, Laboratory study No. 304-001, Sponsor study No. K-044793-109, May 1, 1998. MRID 44556901. Unpublished. 2. Hoberman, A.M. (1999) Developmental neurotoxicity study of chlorpyrifos administered …	1999 and 2000 (updated)	Rat	CrI:CD®BRVAF/Plus® (Sprague-Dawley)	10	F	99.8 ± 0.1%.	Gavage/Intubation	Mazola® corn oil	0, 0.3, 1.0, 5	0.3	5	mg/kg bw/day	GD6-LD11	Days	Offspring (F1)	M	5	Pathology_gross	brain_weight_absolute	Neurological	weight_absolute	Statistically signficant decrease (-9%) in absolute brain weight in high dose male pups on PND12. No effect on PND66. Brain weight on PND12 (M): 1.284, 1.409, 1.356 and 1.173* for control, low, mid and high dose Terminal body weight on PND12 (M): 23.5, 27.4, 25.9 and 19.4 for control low, mid and high dose (not clear if statistical analysis has been performed)	PND12, PND66	Decrease	1	Not possible to definitively classify findings in the preweaning offspring as having originated with pre- or postnatal exposure, nor as resulting from developmental perturbation versus direct systemic- or neurotoxicity. However, adverse findings in the adult (-PND 66) offspring, i.e., alterations in motor activity, auditory startle response, and brain structure (decreased measurements of the pari…	Not determined due to the lack of morphometric data for the low dose	1	mg/kg bw/day	Offspring	Significant treatment-related decrease in the measurement of the parietal cortex, supported by possible (although nonsignificant) alterations in the hippocampal gyrus, in the brain of female rats at postnatal day 66.	Study originally classified Unacceptable that does not satisfy the guideline requirements for a developmental neurotoxicity study as due to inadequate presentation of the statistical data analysis, it was not possible to determine the definitive developmental neurotoxicity NOAEL and LOAEL for the offspring (MRID 44556901 and 44661001). After submission of statistical output and reanalysis of morp…
Chlorpyrifos	DTXSID4020458	2921-88-2	Mammals	Developmental neurotoxicity study	MRID 44556901, MRID 44661001 (report supplement 1), MRID 44787301 (supplemental analytical data)	OPPTS 870.6300; 83-6	EPA DER	1. Hoberman A.M. (1998) Developmental Neurotoxicity Study of Chlorpyrifos Administered Orally via Gavage to CrI:CD®BRVAFlPlus® Presumed Pregnant Rats. Argus Research Laboratories, Inc., Horsham, Pensylvania, Laboratory study No. 304-001, Sponsor study No. K-044793-109, May 1, 1998. MRID 44556901. Unpublished. 2. Hoberman, A.M. (1999) Developmental neurotoxicity study of chlorpyrifos administered …	1999 and 2000 (updated)	Rat	CrI:CD®BRVAF/Plus® (Sprague-Dawley)	10	F	99.8 ± 0.1%.	Gavage/Intubation	Mazola® corn oil	0, 0.3, 1.0, 5	0.3	5	mg/kg bw/day	GD6-LD11	Days	Offspring (F1)	M	5	Pathology_gross	brain_weight_relative	Neurological	weight_relative	Statistically significant increase in brain/body weight (6.205* vs 5.480 in control) due to decreased body weight	PND12, PND66	Increase	0	Not possible to definitively classify findings in the preweaning offspring as having originated with pre- or postnatal exposure, nor as resulting from developmental perturbation versus direct systemic- or neurotoxicity. However, adverse findings in the adult (-PND 66) offspring, i.e., alterations in motor activity, auditory startle response, and brain structure (decreased measurements of the pari…	Not determined due to the lack of morphometric data for the low dose	1	mg/kg bw/day	Offspring	Significant treatment-related decrease in the measurement of the parietal cortex, supported by possible (although nonsignificant) alterations in the hippocampal gyrus, in the brain of female rats at postnatal day 66.	Study originally classified Unacceptable that does not satisfy the guideline requirements for a developmental neurotoxicity study as due to inadequate presentation of the statistical data analysis, it was not possible to determine the definitive developmental neurotoxicity NOAEL and LOAEL for the offspring (MRID 44556901 and 44661001). After submission of statistical output and reanalysis of morp…
Chlorpyrifos	DTXSID4020458	2921-88-2	Mammals	Developmental neurotoxicity study	MRID 44556901, MRID 44661001 (report supplement 1), MRID 44787301 (supplemental analytical data)	OPPTS 870.6300; 83-6	EPA DER	1. Hoberman A.M. (1998) Developmental Neurotoxicity Study of Chlorpyrifos Administered Orally via Gavage to CrI:CD®BRVAFlPlus® Presumed Pregnant Rats. Argus Research Laboratories, Inc., Horsham, Pensylvania, Laboratory study No. 304-001, Sponsor study No. K-044793-109, May 1, 1998. MRID 44556901. Unpublished. 2. Hoberman, A.M. (1999) Developmental neurotoxicity study of chlorpyrifos administered …	1999 and 2000 (updated)	Rat	CrI:CD®BRVAF/Plus® (Sprague-Dawley)	10	F	99.8 ± 0.1%.	Gavage/Intubation	Mazola® corn oil	0, 0.3, 1.0, 5	0.3	5	mg/kg bw/day	GD6-LD11	Days	Offspring (F1)	F	5	Pathology_gross	brain_weight_absolute	Neurological	weight_absolute	Statistically signficant decrease (-9%) in absolute brain weight in high dose female pups on PND12. No effect on PND66. Brain weight on PND12 (F): 1.284, 1.279, 1.273 and 1.171* for control, low, mid and high dose Terminal body weight on PND12 (F): 23.1, 23.2, 23.1 and 18.8 for control low, mid and high dose (not clear if statistical analysis has been performed)	PND12, PND66	Decrease	1	Not possible to definitively classify findings in the preweaning offspring as having originated with pre- or postnatal exposure, nor as resulting from developmental perturbation versus direct systemic- or neurotoxicity. However, adverse findings in the adult (-PND 66) offspring, i.e., alterations in motor activity, auditory startle response, and brain structure (decreased measurements of the pari…	Not determined due to the lack of morphometric data for the low dose	1	mg/kg bw/day	Offspring	Significant treatment-related decrease in the measurement of the parietal cortex, supported by possible (although nonsignificant) alterations in the hippocampal gyrus, in the brain of female rats at postnatal day 66.	Study originally classified Unacceptable that does not satisfy the guideline requirements for a developmental neurotoxicity study as due to inadequate presentation of the statistical data analysis, it was not possible to determine the definitive developmental neurotoxicity NOAEL and LOAEL for the offspring (MRID 44556901 and 44661001). After submission of statistical output and reanalysis of morp…
Chlorpyrifos	DTXSID4020458	2921-88-2	Mammals	Developmental neurotoxicity study	MRID 44556901, MRID 44661001 (report supplement 1), MRID 44787301 (supplemental analytical data)	OPPTS 870.6300; 83-6	EPA DER	1. Hoberman A.M. (1998) Developmental Neurotoxicity Study of Chlorpyrifos Administered Orally via Gavage to CrI:CD®BRVAFlPlus® Presumed Pregnant Rats. Argus Research Laboratories, Inc., Horsham, Pensylvania, Laboratory study No. 304-001, Sponsor study No. K-044793-109, May 1, 1998. MRID 44556901. Unpublished. 2. Hoberman, A.M. (1999) Developmental neurotoxicity study of chlorpyrifos administered …	1999 and 2000 (updated)	Rat	CrI:CD®BRVAF/Plus® (Sprague-Dawley)	10	F	99.8 ± 0.1%.	Gavage/Intubation	Mazola® corn oil	0, 0.3, 1.0, 5	0.3	5	mg/kg bw/day	GD6-LD11	Days	Offspring (F1)	F	5	Pathology_gross	brain_weight_relative	Neurological	weight_relative	Statistically signficant increase in brain/body weight in high dose females on PND12 (6.355* vs 5.585 in control) due to decreased body weight	PND12, PND66	Increase	0	Not possible to definitively classify findings in the preweaning offspring as having originated with pre- or postnatal exposure, nor as resulting from developmental perturbation versus direct systemic- or neurotoxicity. However, adverse findings in the adult (-PND 66) offspring, i.e., alterations in motor activity, auditory startle response, and brain structure (decreased measurements of the pari…	Not determined due to the lack of morphometric data for the low dose	1	mg/kg bw/day	Offspring	Significant treatment-related decrease in the measurement of the parietal cortex, supported by possible (although nonsignificant) alterations in the hippocampal gyrus, in the brain of female rats at postnatal day 66.	Study originally classified Unacceptable that does not satisfy the guideline requirements for a developmental neurotoxicity study as due to inadequate presentation of the statistical data analysis, it was not possible to determine the definitive developmental neurotoxicity NOAEL and LOAEL for the offspring (MRID 44556901 and 44661001). After submission of statistical output and reanalysis of morp…
Chlorpyrifos	DTXSID4020458	2921-88-2	Mammals	Developmental neurotoxicity study	MRID 44556901, MRID 44661001 (report supplement 1), MRID 44787301 (supplemental analytical data)	OPPTS 870.6300; 83-6	EPA DER	1. Hoberman A.M. (1998) Developmental Neurotoxicity Study of Chlorpyrifos Administered Orally via Gavage to CrI:CD®BRVAFlPlus® Presumed Pregnant Rats. Argus Research Laboratories, Inc., Horsham, Pensylvania, Laboratory study No. 304-001, Sponsor study No. K-044793-109, May 1, 1998. MRID 44556901. Unpublished. 2. Hoberman, A.M. (1999) Developmental neurotoxicity study of chlorpyrifos administered …	1999 and 2000 (updated)	Rat	CrI:CD®BRVAF/Plus® (Sprague-Dawley)	6	F	99.8 ± 0.1%.	Gavage/Intubation	Mazola® corn oil	0, 0.3, 1.0, 5	0.3	5	mg/kg bw/day	GD6-LD11	Days	Offspring (F1)	M	5	Morphometrics	Cerebellum	Neurological	measurement_width_length_area	Significant decrease (-24%) in anterior to posterior measurement of the cerebellum (2.467±0.550* vs 3.267±0.308 in control) and decrease (-14%) in cerebellum height (3008.00±504.0* vs 3504±128.8 in control) in high dose males on PND12	PND12, PND66	Decrease	1	Not possible to definitively classify findings in the preweaning offspring as having originated with pre- or postnatal exposure, nor as resulting from developmental perturbation versus direct systemic- or neurotoxicity. However, adverse findings in the adult (-PND 66) offspring, i.e., alterations in motor activity, auditory startle response, and brain structure (decreased measurements of the pari…	Not determined due to the lack of morphometric data for the low dose	1	mg/kg bw/day	Offspring	Significant treatment-related decrease in the measurement of the parietal cortex, supported by possible (although nonsignificant) alterations in the hippocampal gyrus, in the brain of female rats at postnatal day 66.	Study originally classified Unacceptable that does not satisfy the guideline requirements for a developmental neurotoxicity study as due to inadequate presentation of the statistical data analysis, it was not possible to determine the definitive developmental neurotoxicity NOAEL and LOAEL for the offspring (MRID 44556901 and 44661001). After submission of statistical output and reanalysis of morp…
Chlorpyrifos	DTXSID4020458	2921-88-2	Mammals	Developmental neurotoxicity study	MRID 44556901, MRID 44661001 (report supplement 1), MRID 44787301 (supplemental analytical data)	OPPTS 870.6300; 83-6	EPA DER	1. Hoberman A.M. (1998) Developmental Neurotoxicity Study of Chlorpyrifos Administered Orally via Gavage to CrI:CD®BRVAFlPlus® Presumed Pregnant Rats. Argus Research Laboratories, Inc., Horsham, Pensylvania, Laboratory study No. 304-001, Sponsor study No. K-044793-109, May 1, 1998. MRID 44556901. Unpublished. 2. Hoberman, A.M. (1999) Developmental neurotoxicity study of chlorpyrifos administered …	1999 and 2000 (updated)	Rat	CrI:CD®BRVAF/Plus® (Sprague-Dawley)	6	F	99.8 ± 0.1%.	Gavage/Intubation	Mazola® corn oil	0, 0.3, 1.0, 5	0.3	5	mg/kg bw/day	GD6-LD11	Days	Offspring (F1)	F	5	Morphometrics	Cerebellum	Neurological	measurement_width_length_area	Significant decrease (-4%) in anterior to posterior length (3.000±0.310* vs 3.183±0.223 in control) and (-9%) in cerebellum height (3208±226.0* vs 3512±200.0 in control) in high dose females on PND12	PND12, PND66	Decrease	1	Not possible to definitively classify findings in the preweaning offspring as having originated with pre- or postnatal exposure, nor as resulting from developmental perturbation versus direct systemic- or neurotoxicity. However, adverse findings in the adult (-PND 66) offspring, i.e., alterations in motor activity, auditory startle response, and brain structure (decreased measurements of the pari…	Not determined due to the lack of morphometric data for the low dose	1	mg/kg bw/day	Offspring	Significant treatment-related decrease in the measurement of the parietal cortex, supported by possible (although nonsignificant) alterations in the hippocampal gyrus, in the brain of female rats at postnatal day 66.	Study originally classified Unacceptable that does not satisfy the guideline requirements for a developmental neurotoxicity study as due to inadequate presentation of the statistical data analysis, it was not possible to determine the definitive developmental neurotoxicity NOAEL and LOAEL for the offspring (MRID 44556901 and 44661001). After submission of statistical output and reanalysis of morp…
Chlorpyrifos	DTXSID4020458	2921-88-2	Mammals	Developmental neurotoxicity study	MRID 44556901, MRID 44661001 (report supplement 1), MRID 44787301 (supplemental analytical data)	OPPTS 870.6300; 83-6	EPA DER	1. Hoberman A.M. (1998) Developmental Neurotoxicity Study of Chlorpyrifos Administered Orally via Gavage to CrI:CD®BRVAFlPlus® Presumed Pregnant Rats. Argus Research Laboratories, Inc., Horsham, Pensylvania, Laboratory study No. 304-001, Sponsor study No. K-044793-109, May 1, 1998. MRID 44556901. Unpublished. 2. Hoberman, A.M. (1999) Developmental neurotoxicity study of chlorpyrifos administered …	1999 and 2000 (updated)	Rat	CrI:CD®BRVAF/Plus® (Sprague-Dawley)	6	F	99.8 ± 0.1%.	Gavage/Intubation	Mazola® corn oil	0, 0.3, 1.0, 5	0.3	5	mg/kg bw/day	GD6-LD11	Days	Offspring (F1)	M	5	Morphometrics	cortex	Neurological	measurement_width_length_area	Significant decrease (-6%) in parietal cortex thickness in high dose males on PND12 (1256±138.0* vs 1336±56.1 in control)	PND12, PND66	Decrease	1	Not possible to definitively classify findings in the preweaning offspring as having originated with pre- or postnatal exposure, nor as resulting from developmental perturbation versus direct systemic- or neurotoxicity. However, adverse findings in the adult (-PND 66) offspring, i.e., alterations in motor activity, auditory startle response, and brain structure (decreased measurements of the pari…	Not determined due to the lack of morphometric data for the low dose	1	mg/kg bw/day	Offspring	Significant treatment-related decrease in the measurement of the parietal cortex, supported by possible (although nonsignificant) alterations in the hippocampal gyrus, in the brain of female rats at postnatal day 66.	Study originally classified Unacceptable that does not satisfy the guideline requirements for a developmental neurotoxicity study as due to inadequate presentation of the statistical data analysis, it was not possible to determine the definitive developmental neurotoxicity NOAEL and LOAEL for the offspring (MRID 44556901 and 44661001). After submission of statistical output and reanalysis of morp…
Chlorpyrifos	DTXSID4020458	2921-88-2	Mammals	Developmental neurotoxicity study	MRID 44556901, MRID 44661001 (report supplement 1), MRID 44787301 (supplemental analytical data)	OPPTS 870.6300; 83-6	EPA DER	1. Hoberman A.M. (1998) Developmental Neurotoxicity Study of Chlorpyrifos Administered Orally via Gavage to CrI:CD®BRVAFlPlus® Presumed Pregnant Rats. Argus Research Laboratories, Inc., Horsham, Pensylvania, Laboratory study No. 304-001, Sponsor study No. K-044793-109, May 1, 1998. MRID 44556901. Unpublished. 2. Hoberman, A.M. (1999) Developmental neurotoxicity study of chlorpyrifos administered …	1999 and 2000 (updated)	Rat	CrI:CD®BRVAF/Plus® (Sprague-Dawley)	6	F	99.8 ± 0.1%.	Gavage/Intubation	Mazola® corn oil	0, 0.3, 1.0, 5	0.3	5	mg/kg bw/day	GD6-LD11	Days	Offspring (F1)	F	1	Morphometrics	cortex	Neurological	measurement_width_length_area	Significant decrease (-6%) in parietal cortex thickness in high dose females (1304±72.3* vs 1380.0±54.2 in control) and in mid (-4%) and high dose (-5%) females on PND66 (1.792±36.1, 1.716±36.4 and 1.700±55.6* for control, mid and high dose respectively, low dose not examined)	PND12, PND66	Decrease	1	Not possible to definitively classify findings in the preweaning offspring as having originated with pre- or postnatal exposure, nor as resulting from developmental perturbation versus direct systemic- or neurotoxicity. However, adverse findings in the adult (-PND 66) offspring, i.e., alterations in motor activity, auditory startle response, and brain structure (decreased measurements of the pari…	Not determined due to the lack of morphometric data for the low dose	1	mg/kg bw/day	Offspring	Significant treatment-related decrease in the measurement of the parietal cortex, supported by possible (although nonsignificant) alterations in the hippocampal gyrus, in the brain of female rats at postnatal day 66.	Study originally classified Unacceptable that does not satisfy the guideline requirements for a developmental neurotoxicity study as due to inadequate presentation of the statistical data analysis, it was not possible to determine the definitive developmental neurotoxicity NOAEL and LOAEL for the offspring (MRID 44556901 and 44661001). After submission of statistical output and reanalysis of morp…
Chlorpyrifos	DTXSID4020458	2921-88-2	Mammals	Developmental neurotoxicity study	MRID 44556901, MRID 44661001 (report supplement 1), MRID 44787301 (supplemental analytical data)	OPPTS 870.6300; 83-6	EPA DER	1. Hoberman A.M. (1998) Developmental Neurotoxicity Study of Chlorpyrifos Administered Orally via Gavage to CrI:CD®BRVAFlPlus® Presumed Pregnant Rats. Argus Research Laboratories, Inc., Horsham, Pensylvania, Laboratory study No. 304-001, Sponsor study No. K-044793-109, May 1, 1998. MRID 44556901. Unpublished. 2. Hoberman, A.M. (1999) Developmental neurotoxicity study of chlorpyrifos administered …	1999 and 2000 (updated)	Rat	CrI:CD®BRVAF/Plus® (Sprague-Dawley)	6	F	99.8 ± 0.1%.	Gavage/Intubation	Mazola® corn oil	0, 0.3, 1.0, 5	0.3	5	mg/kg bw/day	GD6-LD11	Days	Offspring (F1)	F	5	Morphometrics	Caudate_Putamen	Neurological	measurement_width_length_area	Significant decrease (-10%) in width of caudate putamen in high dose females on PND12 (2152.0±133.8* vs 2384.00±131.2 control)	PND12, PND66	Decrease	1	Not possible to definitively classify findings in the preweaning offspring as having originated with pre- or postnatal exposure, nor as resulting from developmental perturbation versus direct systemic- or neurotoxicity. However, adverse findings in the adult (-PND 66) offspring, i.e., alterations in motor activity, auditory startle response, and brain structure (decreased measurements of the pari…	Not determined due to the lack of morphometric data for the low dose	1	mg/kg bw/day	Offspring	Significant treatment-related decrease in the measurement of the parietal cortex, supported by possible (although nonsignificant) alterations in the hippocampal gyrus, in the brain of female rats at postnatal day 66.	Study originally classified Unacceptable that does not satisfy the guideline requirements for a developmental neurotoxicity study as due to inadequate presentation of the statistical data analysis, it was not possible to determine the definitive developmental neurotoxicity NOAEL and LOAEL for the offspring (MRID 44556901 and 44661001). After submission of statistical output and reanalysis of morp…
Chlorpyrifos	DTXSID4020458	2921-88-2	Mammals	Developmental neurotoxicity study	MRID 44556901, MRID 44661001 (report supplement 1), MRID 44787301 (supplemental analytical data)	OPPTS 870.6300; 83-6	EPA DER	1. Hoberman A.M. (1998) Developmental Neurotoxicity Study of Chlorpyrifos Administered Orally via Gavage to CrI:CD®BRVAFlPlus® Presumed Pregnant Rats. Argus Research Laboratories, Inc., Horsham, Pensylvania, Laboratory study No. 304-001, Sponsor study No. K-044793-109, May 1, 1998. MRID 44556901. Unpublished. 2. Hoberman, A.M. (1999) Developmental neurotoxicity study of chlorpyrifos administered …	1999 and 2000 (updated)	Rat	CrI:CD®BRVAF/Plus® (Sprague-Dawley)	6	F	99.8 ± 0.1%.	Gavage/Intubation	Mazola® corn oil	0, 0.3, 1.0, 5	0.3	5	mg/kg bw/day	GD6-LD11	Days	Offspring (F1)	M	5	Morphometrics	hippocampus	Neurological	measurement_width_length_area	Significant decrease (-9%) in thickness of hippocampal gyrus in high dose males on PND12 (824±65.6* vs 904±93.2 in control)	PND12, PND66	Decrease	1	Not possible to definitively classify findings in the preweaning offspring as having originated with pre- or postnatal exposure, nor as resulting from developmental perturbation versus direct systemic- or neurotoxicity. However, adverse findings in the adult (-PND 66) offspring, i.e., alterations in motor activity, auditory startle response, and brain structure (decreased measurements of the pari…	Not determined due to the lack of morphometric data for the low dose	1	mg/kg bw/day	Offspring	Significant treatment-related decrease in the measurement of the parietal cortex, supported by possible (although nonsignificant) alterations in the hippocampal gyrus, in the brain of female rats at postnatal day 66.	Study originally classified Unacceptable that does not satisfy the guideline requirements for a developmental neurotoxicity study as due to inadequate presentation of the statistical data analysis, it was not possible to determine the definitive developmental neurotoxicity NOAEL and LOAEL for the offspring (MRID 44556901 and 44661001). After submission of statistical output and reanalysis of morp…
Chlorpyrifos	DTXSID4020458	2921-88-2	Mammals	Developmental neurotoxicity study	MRID 44556901, MRID 44661001 (report supplement 1), MRID 44787301 (supplemental analytical data)	OPPTS 870.6300; 83-6	EPA DER	1. Hoberman A.M. (1998) Developmental Neurotoxicity Study of Chlorpyrifos Administered Orally via Gavage to CrI:CD®BRVAFlPlus® Presumed Pregnant Rats. Argus Research Laboratories, Inc., Horsham, Pensylvania, Laboratory study No. 304-001, Sponsor study No. K-044793-109, May 1, 1998. MRID 44556901. Unpublished. 2. Hoberman, A.M. (1999) Developmental neurotoxicity study of chlorpyrifos administered …	1999 and 2000 (updated)	Rat	CrI:CD®BRVAF/Plus® (Sprague-Dawley)	6	F	99.8 ± 0.1%.	Gavage/Intubation	Mazola® corn oil	0, 0.3, 1.0, 5	0.3	5	mg/kg bw/day	GD6-LD11	Days	Offspring (F1)	F	1	Morphometrics	hippocampus	Neurological	measurement_width_length_area	Significant decrease of hippocampal gyrus (-12%) in high dose females on PND12 (828.0±78.5* vs 936.00±81.7 in control) and on PND66 at mid (-4%) and high (-7%) dose (1708±57.657.6, 1644±129.5 and 1592±86.8* for control, mid and high dose). Low dose not examined. Effect at mid dose although not statistically significant was considered probably treatment related in the presence of decreased parieta…	PND12, PND66	Decrease	1	Not possible to definitively classify findings in the preweaning offspring as having originated with pre- or postnatal exposure, nor as resulting from developmental perturbation versus direct systemic- or neurotoxicity. However, adverse findings in the adult (-PND 66) offspring, i.e., alterations in motor activity, auditory startle response, and brain structure (decreased measurements of the pari…	Not determined due to the lack of morphometric data for the low dose	1	mg/kg bw/day	Offspring	Significant treatment-related decrease in the measurement of the parietal cortex, supported by possible (although nonsignificant) alterations in the hippocampal gyrus, in the brain of female rats at postnatal day 66.	Study originally classified Unacceptable that does not satisfy the guideline requirements for a developmental neurotoxicity study as due to inadequate presentation of the statistical data analysis, it was not possible to determine the definitive developmental neurotoxicity NOAEL and LOAEL for the offspring (MRID 44556901 and 44661001). After submission of statistical output and reanalysis of morp…

## Sheet: Coumaphos
Chemical name	DTXSID	CAS	Type of toxicity	Study type	Study reference ID	Study guideline (OECD/US EPA) or remarks	Source	Reference (citation)	Reporting date	Species	Strain (or in vitro model)	Animals/sex/group	Sex (administration)	Purity (%)	Route of administration	Vehicle/Volume	Doses tested (GD/LD)	Lowest dose tested (GD/LD)	Highest dose tested (GD/LD)	Dose unit	Duration of exposure	Duration unit	Generation/Life stage	Sex (effect dose)	Lowest Effect dose for endpoint	ENDPOINT TYPE	ENDPOINT TARGET	ENDPOINT CATEGORY	EFFECT DESCRIPTION	Effect description free text	Test Age(s) (time point)	Effect direction	Treatment related (0/1)	Comments	NOAEL of the study	LOAEL of the study	Unit	Endpoint generation	Effect indicative of	Additional remarks on the overall study
Coumaphos	DTXSID2020347	56-72-4	Mammals	Developmental neurotoxicity study	MRID 45912101	OPPTS 870.6300 §83-6/OECD 426 (draft)	EPA DER	Sheets, L. P. (2003) A Developmental neurotoxicity screening study with technical grade Coumaphos in Wistar rats. Bayer Crop Science LP, 17745 South Metcalf Ave., Stilwell, Kansas, 66085-91 04. Laboratory report number 200501; April 14, 2003. MRID 45912101. Unpublished	2005	Rat	Wistar	30	F	94.5-94.7	Feed		0/0, 0.09/0.22, 0.47/1.06, 2.77/7.40	0.09/0.22	2.77/7.40	mg/kg bw/day	GD0-LD21	Days	Offspring (F1)	F	2.77	Cholinesterase	Cholinesterase_endpoint	Cholinesterase	erythrocyte_cholinesterase_che	Statistically significant decerase in RBC ChE activity in high dose female pups on PND21 (-33%)	PND4, PND21	Decrease	1	No	NOAEL Systemic: 0.47 NOAEL ChE inhibition: 0.47	LOAEL Systemic: 2.77 LOAEL ChE inhibition: 2.27	mg/kg bw/day	Offspring	Systemic: Morphometric changes in the brain of PND21 males. ChE: Inhibition of brain, plasma and erythrocyte cholinesterase activities	GLP study classified as s classified Acceptable that may be used for regulatory purposes, however it does not satisfy the guideline requirement for a developmental neurotoxicity study in rats (OPPTS 870.6300§83-6) OECD 426 (draft) at this time pending a comprehensive review of all available positive control data.
Coumaphos	DTXSID2020347	56-72-4	Mammals	Developmental neurotoxicity study	MRID 45912101	OPPTS 870.6300 §83-6/OECD 426 (draft)	EPA DER	Sheets, L. P. (2003) A Developmental neurotoxicity screening study with technical grade Coumaphos in Wistar rats. Bayer Crop Science LP, 17745 South Metcalf Ave., Stilwell, Kansas, 66085-91 04. Laboratory report number 200501; April 14, 2003. MRID 45912101. Unpublished	2005	Rat	Wistar	30	F	94.5-94.7	Feed		0/0, 0.09/0.22, 0.47/1.06, 2.77/7.40	0.09/0.22	2.77/7.40	mg/kg bw/day	GD0-LD21	Days	Offspring (F1)	M	2.77	Cholinesterase	Cholinesterase_endpoint	Cholinesterase	plasma_cholinesterase_che	Statistically significant decerase in plasma ChE activity in high dose males on PND21 (-30%)	PND4, PND21	Decrease	1	No	NOAEL Systemic: 0.47 NOAEL ChE inhibition: 0.47	LOAEL Systemic: 2.77 LOAEL ChE inhibition: 2.27	mg/kg bw/day	Offspring	Systemic: Morphometric changes in the brain of PND21 males. ChE: Inhibition of brain, plasma and erythrocyte cholinesterase activities	GLP study classified as s classified Acceptable that may be used for regulatory purposes, however it does not satisfy the guideline requirement for a developmental neurotoxicity study in rats (OPPTS 870.6300§83-6) OECD 426 (draft) at this time pending a comprehensive review of all available positive control data.
Coumaphos	DTXSID2020347	56-72-4	Mammals	Developmental neurotoxicity study	MRID 45912101	OPPTS 870.6300 §83-6/OECD 426 (draft)	EPA DER	Sheets, L. P. (2003) A Developmental neurotoxicity screening study with technical grade Coumaphos in Wistar rats. Bayer Crop Science LP, 17745 South Metcalf Ave., Stilwell, Kansas, 66085-91 04. Laboratory report number 200501; April 14, 2003. MRID 45912101. Unpublished	2005	Rat	Wistar	30	F	94.5-94.7	Feed		0/0, 0.09/0.22, 0.47/1.06, 2.77/7.40	0.09/0.22	2.77/7.40	mg/kg bw/day	GD0-LD21	Days	Offspring (F1)	F	2.77	Cholinesterase	Cholinesterase_endpoint	Cholinesterase	plasma_cholinesterase_che	Statistically significant decerase in plasma ChE activity in high dose females on PND21 (-33%)	PND 21	Decrease	1	No	NOAEL Systemic: 0.47 NOAEL ChE inhibition: 0.47	LOAEL Systemic: 2.77 LOAEL ChE inhibition: 2.27	mg/kg bw/day	Offspring	Systemic: Morphometric changes in the brain of PND21 males. ChE: Inhibition of brain, plasma and erythrocyte cholinesterase activities	GLP study classified as s classified Acceptable that may be used for regulatory purposes, however it does not satisfy the guideline requirement for a developmental neurotoxicity study in rats (OPPTS 870.6300§83-6) OECD 426 (draft) at this time pending a comprehensive review of all available positive control data.
Coumaphos	DTXSID2020347	56-72-4	Mammals	Developmental neurotoxicity study	MRID 45912101	OPPTS 870.6300 §83-6/OECD 426 (draft)	EPA DER	Sheets, L. P. (2003) A Developmental neurotoxicity screening study with technical grade Coumaphos in Wistar rats. Bayer Crop Science LP, 17745 South Metcalf Ave., Stilwell, Kansas, 66085-91 04. Laboratory report number 200501; April 14, 2003. MRID 45912101. Unpublished	2005	Rat	Wistar	30	F	94.5-94.7	Feed		0/0, 0.09/0.22, 0.47/1.06, 2.77/7.40	0.09/0.22	2.77/7.40	mg/kg bw/day	GD0-LD21	Days	Offspring (F1)	F	2.77	Cholinesterase	Cholinesterase_endpoint	Cholinesterase	brain_cholinesterase_che	Statistically significant decerase in brain ChE activity in high dose female pups on PND21 (-8%)	PND 21	Decrease	1	No	NOAEL Systemic: 0.47 NOAEL ChE inhibition: 0.47	LOAEL Systemic: 2.77 LOAEL ChE inhibition: 2.27	mg/kg bw/day	Offspring	Systemic: Morphometric changes in the brain of PND21 males. ChE: Inhibition of brain, plasma and erythrocyte cholinesterase activities	GLP study classified as s classified Acceptable that may be used for regulatory purposes, however it does not satisfy the guideline requirement for a developmental neurotoxicity study in rats (OPPTS 870.6300§83-6) OECD 426 (draft) at this time pending a comprehensive review of all available positive control data.
Coumaphos	DTXSID2020347	56-72-4	Mammals	Developmental neurotoxicity study	MRID 45912101	OPPTS 870.6300 §83-6/OECD 426 (draft)	EPA DER	Sheets, L. P. (2003) A Developmental neurotoxicity screening study with technical grade Coumaphos in Wistar rats. Bayer Crop Science LP, 17745 South Metcalf Ave., Stilwell, Kansas, 66085-91 04. Laboratory report number 200501; April 14, 2003. MRID 45912101. Unpublished	2005	Rat	Wistar	30	F	94.5-94.7	Feed		0/0, 0.09/0.22, 0.47/1.06, 2.77/7.40	0.09/0.22	2.77/7.40	mg/kg bw/day	GD0-LD21	Days	Offspring (F1)	M	2.77	Morphometrics	cortex	Neurological	measurement_width_length_area	Statistically significant decrease in parietal cortex thickness in high dose males (1.8309±0.003*(-4%) vs 1.9159±0.0078 in control) on PND21. No effect in frontal cortex.	PND 21 and PND70-80	Decrease	1	No	NOAEL Systemic: 0.47 NOAEL ChE inhibition: 0.47	LOAEL Systemic: 2.77 LOAEL ChE inhibition: 2.27	mg/kg bw/day	Offspring	Systemic: Morphometric changes in the brain of PND21 males. ChE: Inhibition of brain, plasma and erythrocyte cholinesterase activities	GLP study classified as s classified Acceptable that may be used for regulatory purposes, however it does not satisfy the guideline requirement for a developmental neurotoxicity study in rats (OPPTS 870.6300§83-6) OECD 426 (draft) at this time pending a comprehensive review of all available positive control data.
Coumaphos	DTXSID2020347	56-72-4	Mammals	Developmental neurotoxicity study	MRID 45912101	OPPTS 870.6300 §83-6/OECD 426 (draft)	EPA DER	Sheets, L. P. (2003) A Developmental neurotoxicity screening study with technical grade Coumaphos in Wistar rats. Bayer Crop Science LP, 17745 South Metcalf Ave., Stilwell, Kansas, 66085-91 04. Laboratory report number 200501; April 14, 2003. MRID 45912101. Unpublished	2005	Rat	Wistar	30	F	94.5-94.7	Feed		0/0, 0.09/0.22, 0.47/1.06, 2.77/7.40	0.09/0.22	2.77/7.40	mg/kg bw/day	GD0-LD21	Days	Offspring (F1)	M	2.77	Morphometrics	cerebellum	Neurological	measurement_width_length_area	Statistically significant decrease in cerebellum height in high dose males (4.0106±0.036**(-7%) vs 4.306±0.0294 in control) on PND21	PND 21 and PND70-80	Decrease	1	No	NOAEL Systemic: 0.47 NOAEL ChE inhibition: 0.47	LOAEL Systemic: 2.77 LOAEL ChE inhibition: 2.27	mg/kg bw/day	Offspring	Systemic: Morphometric changes in the brain of PND21 males. ChE: Inhibition of brain, plasma and erythrocyte cholinesterase activities	GLP study classified as s classified Acceptable that may be used for regulatory purposes, however it does not satisfy the guideline requirement for a developmental neurotoxicity study in rats (OPPTS 870.6300§83-6) OECD 426 (draft) at this time pending a comprehensive review of all available positive control data.

[truncated: 18 more sheets: Diazinon, Dimethoate, Emamectin Benzoate , Endosulfan, Ethoprop, Fenpropathrin, Fipronil, Flufenacet, Indoxacarb, Malathion, Methyl Parathion, Molinate, Phorate, Tebuconazole, Terbufos, Triallate, Tribufos, Trichlorfon]
