# Supplementary material for: Comparison of physiologically based pharmacokinetic modeling platforms for developmental neurotoxicity in vitro to in vivo extrapolation
Source: Toxicol Sci. 2025 Oct 27;209(2):kfaf147. doi: 10.1093/toxsci/kfaf147 (PMC13397022; doi:10.1093/toxsci/kfaf147)
Supplement: kfaf147_Supplementary_Data [file kfaf147_supplementary_data.zip › toxsci-25-0428-File016.xlsx]

## Sheet: ReadMe
Title	Comparison of physiologically based pharmacokinetic modeling platforms for developmental neurotoxicity in vitro to in vivo extrapolation
Authors	Anna Kreutz, Xiaoqing Chang, Michael Lawless, Susana Proença, Stephan Schaller, Nicole Kleinstreuer, Helena T. Hogberg
Supplementary Data 1	In Vitro Bioactivity Data and PBPK Inputs
ac50.uM.non.sel	activity concentration at 50% not filtered for selective activity
fup	fraction unbound in plasma
Clint	hepatic clearance in uL/min/million cells

## Sheet: DNTassays
Table 1. DNT assay descriptions
	in vitrodb/CompTox Information
Assay Name	assay_source_name	assay_source_long_name	assay_desc	content_readout_type	assay_component_desc	assay_component_target_desc	assay_component_endpoint_desc	biological_process_target	assay_function_type	organism	tissue	cell_short_name	normalized_data_type	intended_target_type	intended_target_type_sub	intended_target_family	intended_target_family_sub
CCTE_Mundy_HCI_hNP1_Pro	CCTE_MUNDY	CCTE Mundy Lab	CCTE_Mundy_HCI_hNP1_Pro is a multiplexed, cell-based-readout assay that uses neural stem cells derived from a neuroepithelial cell lineage of WA09 embryonic cells with measurements taken at 26.25 hours after chemical dosing in a microplate: 96-well plate.	multiplexed	CCTE_Mundy_HCI_hNP1_Pro_ObjectCount is one of three components of the CCTE_Mundy_HCI_hNP1_Pro assay. It measures cell viability related to number of Hoechst labelled nuclei using HCS Fluorescent Imaging.	Changes in the number of Hoechst labelled nuclei are indicative of cell proliferation.	Data from the CCTE_Mundy_HCI_hNP1_Pro_ObjectCount was analyzed at the endpoint CCTE_Mundy_HCI_hNP1_Pro_ObjectCount_loss in the positive analysis fitting direction relative to DMSO as the negative control and baseline of activity. Using a type of growth reporter, loss -of-signal activity can be used to understand viability effects.	cell proliferation	viability	human	neural	hNP1	percent_activity	cellular	cellular	cell cycle	proliferation
CCTE_Mundy_HCI_hNP1_Casp3_7	CCTE_MUNDY	CCTE Mundy Lab	CCTE_Mundy_HCI_hNP1_Casp3_7 is a multiplexed, cell-based-readout assay that uses neural stem cells derived from a neuroepithelial cell lineage of WA09 embryonic cells with measurements taken at 26.5 hours after chemical dosing in a microplate: 96-well plate.	multiplexed	CCTE_Mundy_HCI_hNP1_Casp3_7 is one component of the CCTE_Mundy_HCI_hNP1_Casp3_7 assay. It measures apoptosis related to caspase activation using Luminescent Reporter. neural stem cells derived from a neuroepithelial cell lineage of WA09 embryonic cells with measurements taken at 26.5 hours after chemical dosing in a microplate: 96-well plate.	Changes in the caspase activation are indicative of cell death.	Data from the CCTE_Mundy_HCI_hNP1_Casp3_7 was analyzed at the endpoint CCTE_Mundy_HCI_hNP1_Casp3_7_gain in the positive analysis fitting direction relative to DMSO as the negative control and baseline of activity. Using a type of viability reporter, gain -of-signal activity can be used to understand viability effects.	cell death	viability	human	neural	hNP1	percent_activity	cellular	cellular	cell cycle	apoptosis
CCTE_Mundy_HCI_hN2_NOG	CCTE_MUNDY	CCTE Mundy Lab	CCTE_Mundy_HCI_hN2_NOG is a multiplexed, cell-based-readout assay that uses immature neurons derived from hNP1 neuroprogenitor cells with measurements taken at 50.33 hours after chemical dosing in a microplate: 96-well plate.	multiplexed	CCTE_Mundy_HCI_hN2_NOG_NeuriteLength is one of four components of the CCTE_Mundy_HCI_hN2_NOG assay. It measures neurite outgrowth related to neurite length using HCS Fluorescent Imaging. measurements taken at 50.33 hours after chemical dosing in a microplate: 96-well	Changes in the neurite length are indicative of neurodevelopment	Data from the CCTE_Mundy_HCI_hN2_NOG_NeuriteLength was analyzed at the endpoint CCTE_Mundy_HCI_hN2_NOG_NeuriteLength_loss in the positive analysis fitting direction relative to DMSO as the negative control and baseline of activity. Using a type of morphology reporter, loss -of-signal activity can be used to understand developmental effects.	neurodevelopment	developmental	human	neural	hN2	percent_activity	cellular	cellular	neurodevelopment	neurite outgrowth (initiation)
CCTE_Mundy_HCI_CDI_NOG	CCTE_MUNDY	CCTE Mundy Lab	CCTE_Mundy_HCI_CDI_NOG is a multiplexed, cell-based-readout assay that uses iCellÃ‚Â® GlutaNeurons from FUJIFILM Cellular Dynamics, Inc. (FCDI), human glutamatergic enriched neurons derived from induced pluripotent stem (iPS) cells, with measurements taken at 50.33 hours after chemical dosing in a microplate: 96-well plate.	multiplexed	CCTE_Mundy_HCI_CDI_NOG_NeuriteLength is one of four components of the CCTE_Mundy_HCI_CDI_NOG assay. It measures neurite outgrowth related to neurite length using HCS Fluorescent Imaging.	Changes in the neurite length are indicative of neurodevelopment.	Data from the assay component CCTE_Mundy_HCI_CDI_NOG_NeuriteLength was analyzed at the endpoint CCTE_Mundy_HCI_CDI_NOG_NeuriteLength_loss in the negative analysis fitting direction relative to DMSO as the negative control and baseline of activity. Using a type of morphology reporter, loss-of-signal activity can be used to understand developmental effects.	neurodevelopment	developmental	human	neural	CDI	percent_activity	cellular	cellular	neurodevelopment	neurite outgrowth (initiation)
					CCTE_Mundy_HCI_CDI_NOG_BPCount is one of four components of the CCTE_Mundy_HCI_CDI_NOG assay. It measures neurite outgrowth related to number of branch points using HCS Fluorescent Imaging.	Changes in the number of branch points are indicative of neurodevelopment.	Data from the assay component CCTE_Mundy_HCI_CDI_NOG_BPCount was analyzed at the endpoint CCTE_Mundy_HCI_CDI_NOG_BPCount_loss in the negative analysis fitting direction relative to DMSO as the negative control and baseline of activity. Using a type of morphology reporter, loss-of-signal activity can be used to understand developmental effects.
					CCTE_Mundy_HCI_CDI_NOG_NeuriteCount is one of four components of the CCTE_Mundy_HCI_CDI_NOG assay. It measures neurite outgrowth related to number of neurites using HCS Fluorescent Imaging.	Changes in the number of neurites are indicative of neurodevelopment.	Data from the assay component CCTE_Mundy_HCI_CDI_NOG_NeuriteCount was analyzed at the endpoint CCTE_Mundy_HCI_CDI_NOG_NeuriteCount_loss in the negative analysis fitting direction relative to DMSO as the negative control and baseline of activity. Using a type of morphology reporter, loss-of-signal activity can be used to understand developmental effects.
CCTE_Mundy_HCI_Cortical_NOG	CCTE_MUNDY	CCTE Mundy Lab	CCTE_Mundy_HCI_Cortical_NOG is a multiplexed, cell-based-readout assay that uses rat primary cortical cells with measurements taken at 50.33 hours after chemical dosing in a microplate: 96-well plate.	multiplexed	CCTE_Mundy_HCI_Cortical_NOG_NeuriteLength is one of four components of the CCTE_Mundy_HCI_Cortical_NOG assay. It measures neurite outgrowth related to the neurite length using HCS Fluorescent Imaging. measurements taken at 50.33 hours after chemical dosing in a microplate: 96-well plate.	Changes in the neurite length are indicative of neurodevelopment.	Data from the CCTE_Mundy_HCI_Cortical_NOG_NeuriteLength was analyzed at the endpoint CCTE_Mundy_HCI_Cortical_NOG_NeuriteLength_loss in the positive analysis fitting direction relative to DMSO as the negative control and baseline of activity. Using a type of morphology reporter, loss -of-signal activity can be used to understand developmental effects.	neurodevelopment	developmental	rat	cortical	NA	percent_activity	cellular	cellular	neurodevelopment	neurite outgrowth (initiation)
					CCTE_Mundy_HCI_Cortical_NOG_BPCount is one of four components of the CCTE_Mundy_HCI_Cortical_NOG assay. It measures neurite outgrowth related to the number of branch points using HCS Fluorescent Imaging.	Changes in the number of branch points are indicative of neurodevelopment.	Data from the CCTE_Mundy_HCI_Cortical_NOG_BPCount was analyzed at the endpoint CCTE_Mundy_HCI_Cortical_NOG_BPCount_loss in the positive analysis fitting direction relative to DMSO as the negative control and baseline of activity. Using a type of morphology reporter, loss -of-signal activity can be used to understand developmental effects.		developmental	rat	cortical	NA	percent_activity	cellular	cellular	neurodevelopment	neurite outgrowth (initiation)
					CCTE_Mundy_HCI_Cortical_NOG_NeuriteCount is one of four components of the CCTE_Mundy_HCI_Cortical_NOG assay. It measures neurite outgrowth related to the number of neurites using HCS Fluorescent Imaging.	Changes in the number of neurites are indicative of neurodevelopment.	Data from the CCTE_Mundy_HCI_Cortical_NOG_NeuriteCount was analyzed at the endpoint CCTE_Mundy_HCI_Cortical_NOG_NeuriteCount_loss in the positive analysis fitting direction relative to DMSO as the negative control and baseline of activity. Using a type of morphology reporter, loss -of-signal activity can be used to understand developmental effects.		developmental	rat	cortical	NA	percent_activity	cellular	cellular	neurodevelopment	neurite outgrowth (initiation)
CCTE_Mundy_HCI_Cortical_Synap&Neur_Matur	CCTE_MUNDY	CCTE Mundy Lab	CCTE_Mundy_HCI_Cortical_Synap&Neurite_Matur is a multiplexed, cell-based-readout assay that uses rat primary cortical cells with measurements taken at 288.33 hours after chemical dosing in a microplate: 96-well plate.	multiplexed	CCTE_Mundy_HCI_Cortical_Synap&Neur_Matur_BPCount is one of eight components of the CCTE_Mundy_HCI_Cortical_Synap&Neurite_Matur assay. It measures synaptogenesis and neurite maturation related to number of branch points using HCS Fluorescent Imaging.	Changes in the number of branch points are indicative of neurodevelopment.	Data from the CCTE_Mundy_HCI_Cortical_Synap&Neur_Matur_BPCount was analyzed at the endpoint CCTE_Mundy_HCI_Cortical_Synap&Neur_Matur_BPCount_loss in the positive analysis fitting direction relative to DMSO as the negative control and baseline of activity. Using a type of morphology reporter, loss -of-signal activity can be used to understand developmental effects.	neurodevelopment	developmental	rat	cortical	NA	percent_activity	cellular	cellular	neurodevelopment	synaptogenesis and neurite maturation
		CCTE Mundy Lab	CCTE_Mundy_HCI_Cortical_Synap&Neurite_Matur is a multiplexed, cell-based-readout assay that uses rat primary cortical cells with measurements taken at 288.33 hours after chemical dosing in a microplate: 96-well plate.	multiplexed	CCTE_Mundy_HCI_Cortical_Synap&Neur_Matur_CellBodySpotCount is one of eight components of the CCTE_Mundy_HCI_Cortical_Synap&Neurite_Matur assay. It measures synaptogenesis and neurite maturation related to number of cell body-associated synapses (synaptophysin puncta) per neuron using HCS Fluorescent Imaging.	Changes in the number of cell body-associated synapses (synaptophysin puncta) per neuron are indicative of neurodevelopment.	Data from the CCTE_Mundy_HCI_Cortical_Synap&Neur_Matur_CellBodySpotCount was analyzed at the endpoint CCTE_Mundy_HCI_Cortical_Synap&Neur_Matur_CellBodySpotCount_loss in the positive analysis fitting direction relative to DMSO as the negative control and baseline of activity. Using a type of morphology reporter, loss -of-signal activity can be used to understand developmental effects.	neurodevelopment	developmental	rat		NA	percent_activity
			CCTE_Mundy_HCI_Cortical_Synap&Neurite_Matur is a multiplexed, cell-based-readout assay that uses rat primary cortical cells with measurements taken at 288.33 hours after chemical dosing in a microplate: 96-well plate.	multiplexed	CCTE_Mundy_HCI_Cortical_Synap&Neur_Matur_NeuriteCount is one of eight components of the CCTE_Mundy_HCI_Cortical_Synap&Neurite_Matur assay. It measures synaptogenesis and neurite maturation related to number of neurites using HCS Fluorescent Imaging.	Changes in the number of neurites are indicative of neurodevelopment.	Data from the CCTE_Mundy_HCI_Cortical_Synap&Neur_Matur_NeuriteCount was analyzed at the endpoint CCTE_Mundy_HCI_Cortical_Synap&Neur_Matur_NeuriteCount_loss in the positive analysis fitting direction relative to DMSO as the negative control and baseline of activity. Using a type of morphology reporter, loss -of-signal activity can be used to understand developmental effects.	neurodevelopment	developmental	rat
			CCTE_Mundy_HCI_Cortical_Synap&Neurite_Matur is a multiplexed, cell-based-readout assay that uses rat primary cortical cells with measurements taken at 288.33 hours after chemical dosing in a microplate: 96-well plate.	multiplexed	CCTE_Mundy_HCI_Cortical_Synap&Neur_Matur_NeuriteLength is one of eight components of the CCTE_Mundy_HCI_Cortical_Synap&Neurite_Matur assay. It measures synaptogenesis and neurite maturation related to neurite length using HCS Fluorescent Imaging.	Changes in the neurite length are indicative of neurodevelopment.	Data from the CCTE_Mundy_HCI_Cortical_Synap&Neur_Matur_NeuriteLength was analyzed at the endpoint CCTE_Mundy_HCI_Cortical_Synap&Neur_Matur_NeuriteLength_loss in the positive analysis fitting direction relative to DMSO as the negative control and baseline of activity. Using a type of morphology reporter, loss -of-signal activity can be used to understand developmental effects.	neurodevelopment	developmental	rat
			CCTE_Mundy_HCI_Cortical_Synap&Neurite_Matur is a multiplexed, cell-based-readout assay that uses rat primary cortical cells with measurements taken at 288.33 hours after chemical dosing in a microplate: 96-well plate.	multiplexed	CCTE_Mundy_HCI_Cortical_Synap&Neur_Matur_NeuriteSpotCountPerNeuriteLength is one of eight components of the CCTE_Mundy_HCI_Cortical_Synap&Neurite_Matur assay. It measures synaptogenesis and neurite maturation related to number of neurite-associated synapses (synaptophysin puncta) per unit length of neurite using HCS Fluorescent Imaging.	Changes in the number of neurite-associated synapses (synaptophysin puncta) per unit length of neurite are indicative of neurodevelopment.	Data from the CCTE_Mundy_HCI_Cortical_Synap&Neur_Matur_NeuriteSpotCountPerNeuriteLength was analyzed at the endpoint CCTE_Mundy_HCI_Cortical_Synap&Neur_Matur_NeuriteSpotCountPerNeuriteLength_loss in the positive analysis fitting direction relative to DMSO as the negative control and baseline of activity. Using a type of morphology reporter, loss -of-signal activity can be used to understand devel…	neurodevelopment	developmental	rat
			CCTE_Mundy_HCI_Cortical_Synap&Neurite_Matur is a multiplexed, cell-based-readout assay that uses rat primary cortical cells with measurements taken at 288.33 hours after chemical dosing in a microplate: 96-well plate.	multiplexed	CCTE_Mundy_HCI_Cortical_Synap&Neur_Matur_NeuriteSpotCountPerNeuron is one of eight components of the CCTE_Mundy_HCI_Cortical_Synap&Neurite_Matur assay. It measures synaptogenesis and neurite maturation related to number of neurite-associated synapses (synaptophysin puncta) per neuron using HCS Fluorescent Imaging.	Changes in the number of neurite-associated synapses (synaptophysin puncta) per neuron are indicative of neurodevelopment.	Data from the CCTE_Mundy_HCI_Cortical_Synap&Neur_Matur_NeuriteSpotCountPerNeuron was analyzed at the endpoint CCTE_Mundy_HCI_Cortical_Synap&Neur_Matur_NeuriteSpotCountPerNeuron_loss in the positive analysis fitting direction relative to DMSO as the negative control and baseline of activity. Using a type of morphology reporter, loss -of-signal activity can be used to understand developmental effec…	neurodevelopment	developmental	rat
			CCTE_Mundy_HCI_Cortical_Synap&Neurite_Matur is a multiplexed, cell-based-readout assay that uses rat primary cortical cells with measurements taken at 288.33 hours after chemical dosing in a microplate: 96-well plate.	multiplexed	CCTE_Mundy_HCI_Cortical_Synap&Neur_Matur_SynapseCount is one of eight components of the CCTE_Mundy_HCI_Cortical_Synap&Neurite_Matur assay. It measures synaptogenesis and neurite maturation related to number of synpases per neuron using HCS Fluorescent Imaging.	Changes in the number of synpases per neuron are indicative of neurodevelopment.	Data from the CCTE_Mundy_HCI_Cortical_Synap&Neur_Matur_SynapseCount was analyzed at the endpoint CCTE_Mundy_HCI_Cortical_Synap&Neur_Matur_SynapseCount_loss in the positive analysis fitting direction relative to DMSO as the negative control and baseline of activity. Using a type of morphology reporter, loss -of-signal activity can be used to understand developmental effects.	neurodevelopment	developmental
CCTE_Shafer_MEA_dev	CCTE_Shafer	CCTE Shafer Lab	CCTE_Shafer_MEA_dev assay is conducted using Axion Biosystems 48 well microelectrode array (MEA) plates and Maestro recording system. Each well of the MEA plate contains a grid of 16 microelectrodes embedded in the culture surface. Electrically active cells, such as neurons, can be cultured over the electrodes, and electrical activity in these cells can be recorded extracellularly. The spontaneou…	multiplexed	CCTE_Shafer_MEA_dev_firing_rate_mean is 1 of 19 assay components of the CCTE_Shafer_MEA_dev assay. It measures the frequency of spikes (action potential firings) as the total number of spikes divided by the length of the recording in a microelectrode array (MEA) using Axion Biosystems Maestro 768 channel amplifier with the AxIS adaptive spike detector. The firing rate is averaged across the activ…	Mean firing rate is a measure of general activity in the network. Changes in electrical activity are indicative of effects on the spontaneous neural activity.	Data from the assay component CCTE_Shafer_MEA_dev_firing_rate_mean was analyzed into 2 assay endpoints. This assay endpoint, CCTE_Shafer_MEA_dev_firing_rate_mean_dn, was analyzed in the negative analysis fitting direction relative to DMSO as the negative control and baseline of activity. Using a type of functional reporter, loss-of-signal activity can be used to understand electrical activity.	spontaneous neural activity	electrical activity	rat	cortical	primary cortical cell culture	percent_activity	extracellular	action potential	neuroactivity	neural network function: activity
					CCTE_Shafer_MEA_dev_firing_rate_mean is 1 of 19 assay components of the CCTE_Shafer_MEA_dev assay. It measures the frequency of spikes (action potential firings) as the total number of spikes divided by the length of the recording in a microelectrode array (MEA) using Axion Biosystems Maestro 768 channel amplifier with the AxIS adaptive spike detector. The firing rate is averaged across the activ…	Mean firing rate is a measure of general activity in the network. Changes in electrical activity are indicative of effects on the spontaneous neural activity.	Data from the assay component CCTE_Shafer_MEA_dev_firing_rate_mean was analyzed into 2 assay endpoints. This assay endpoint, CCTE_Shafer_MEA_dev_firing_rate_mean_up, was analyzed in the positive analysis fitting direction relative to DMSO as the negative control and baseline of activity. Using a type of functional reporter, gain-of-signal activity can be used to understand electrical activity.
					CCTE_Shafer_MEA_dev_burst_rate is 1 of 19 assay components of the CCTE_Shafer_MEA_dev assay. It measures the frequency of single-electrode bursts (temporally-clustered groups of action potential firing) as the total number of bursts divided by the length of the recording in a microelectrode array (MEA) using Axion Biosystems Maestro 768 channel amplifier with the AxIS adaptive spike detector. The…	The mean bursting rate is a measure of general activity in the network. Changes in mean burst rate are indicative of effects on the spontaneous neural activity.	Data from the assay component CCTE_Shafer_MEA_dev_burst_rate was analyzed into 2 assay endpoints. This assay endpoint, CCTE_Shafer_MEA_dev_burst_rate_dn, was analyzed in the negative analysis fitting direction relative to DMSO as the negative control and baseline of activity. Using a type of functional reporter, loss-of-signal activity can be used to understand electrical activity.
					CCTE_Shafer_MEA_dev_burst_rate is 1 of 19 assay components of the CCTE_Shafer_MEA_dev assay. It measures the frequency of single-electrode bursts (temporally-clustered groups of action potential firing) as the total number of bursts divided by the length of the recording in a microelectrode array (MEA) using Axion Biosystems Maestro 768 channel amplifier with the AxIS adaptive spike detector. The…	The mean bursting rate is a measure of general activity in the network. Changes in mean burst rate are indicative of effects on the spontaneous neural activity.	Data from the assay component CCTE_Shafer_MEA_dev_burst_rate was analyzed into 2 assay endpoints. This assay endpoint, CCTE_Shafer_MEA_dev_burst_rate_up, was analyzed in the positive analysis fitting direction relative to DMSO as the negative control and baseline of activity. Using a type of functional reporter, gain-of-signal activity can be used to understand electrical activity.
					CCTE_Shafer_MEA_dev_active_electrodes_number is 1 of 19 assay components of the CCTE_Shafer_MEA_dev assay. It measures the number of electrodes in a well with a mean firing rate of at least 5 spikes (action potential firings) per minute during a recording in a microelectrode array (MEA) using Axion Biosystems Maestro 768 channel amplifier with the AxIS adaptive spike detector. To collapse across …	The number of active electrodes is a measure of general activity in the network. Changes in the number of active electrodes are indicative of effects on the spontaneous neural activity.	Data from the assay component CCTE_Shafer_MEA_dev_active_electrodes_number was analyzed into 2 assay endpoints. This assay endpoint, CCTE_Shafer_MEA_dev_active_electrodes_number_dn, was analyzed in the negative analysis fitting direction relative to DMSO as the negative control and baseline of activity. Using a type of functional reporter, loss-of-signal activity can be used to understand electri…
					CCTE_Shafer_MEA_dev_active_electrodes_number is 1 of 19 assay components of the CCTE_Shafer_MEA_dev assay. It measures the number of electrodes in a well with a mean firing rate of at least 5 spikes (action potential firings) per minute during a recording in a microelectrode array (MEA) using Axion Biosystems Maestro 768 channel amplifier with the AxIS adaptive spike detector. To collapse across …	The number of active electrodes is a measure of general activity in the network. Changes in the number of active electrodes are indicative of effects on the spontaneous neural activity.	Data from the assay component CCTE_Shafer_MEA_dev_active_electrodes_number was analyzed into 2 assay endpoints. This assay endpoint, CCTE_Shafer_MEA_dev_active_electrodes_number_up, was analyzed in the positive analysis fitting direction relative to DMSO as the negative control and baseline of activity. Using a type of functional reporter, gain-of-signal activity can be used to understand electri…
					CCTE_Shafer_MEA_dev_bursting_electrodes_number is 1 of 19 assay components of the CCTE_Shafer_MEA_dev assay. It measures the number of electrodes in a well with a burst rate of at least 1 burst (temporally-clustered group of action potential firing) every 2 minutes during a recording in a microelectrode array (MEA) using Axion Biosystems Maestro 768 channel amplifier with the AxIS adaptive spike …	The number of actively bursting electrodes is a measure of general activity in a network. Changes in the number of actively bursting electrodes are indicative of effects on the spontaneous neural activity.	Data from the assay component CCTE_Shafer_MEA_dev_bursting_electrodes_number was analyzed into 2 assay endpoints. This assay endpoint, CCTE_Shafer_MEA_dev_bursting_electrodes_number_dn, was analyzed in the negative analysis fitting direction relative to DMSO as the negative control and baseline of activity. Using a type of functional reporter, loss-of-signal activity can be used to understand ele…
					CCTE_Shafer_MEA_dev_bursting_electrodes_number is 1 of 19 assay components of the CCTE_Shafer_MEA_dev assay. It measures the number of electrodes in a well with a burst rate of at least 1 burst (temporally-clustered group of action potential firing) every 2 minutes during a recording in a microelectrode array (MEA) using Axion Biosystems Maestro 768 channel amplifier with the AxIS adaptive spike …	The number of actively bursting electrodes is a measure of general activity in a network. Changes in the number of actively bursting electrodes are indicative of effects on the spontaneous neural activity.	Data from the assay component CCTE_Shafer_MEA_dev_bursting_electrodes_number was analyzed into 2 assay endpoints. This assay endpoint, CCTE_Shafer_MEA_dev_bursting_electrodes_number_up, was analyzed in the positive analysis fitting direction relative to DMSO as the negative control and baseline of activity. Using a type of functional reporter, gain-of-signal activity can be used to understand ele…
					CCTE_Shafer_MEA_dev_per_burst_interspike_interval is 1 of 19 assay components of the CCTE_Shafer_MEA_dev assay. It measures the average time interval between spikes (action potential firings) within a single-electrode burst (temporally-clustered group of spikes) during a recording in a microelectrode array (MEA) using Axion Biosystems Maestro 768 channel amplifier with the AxIS adaptive spike det…	The inter-spike interval within bursts is a measure of bursting activity in the network. Changes in the inter-spike interval within bursts are indicative of effects on the spontaneous neural activity.	Data from the assay component CCTE_Shafer_MEA_dev_per_burst_interspike_interval was analyzed into 2 assay endpoints. This assay endpoint, CCTE_Shafer_MEA_dev_per_burst_interspike_interval_dn, was analyzed in the negative analysis fitting direction relative to DMSO as the negative control and baseline of activity. Using a type of functional reporter, loss-of-signal activity can be used to understa…
					CCTE_Shafer_MEA_dev_per_burst_interspike_interval is 1 of 19 assay components of the CCTE_Shafer_MEA_dev assay. It measures the average time interval between spikes (action potential firings) within a single-electrode burst (temporally-clustered group of spikes) during a recording in a microelectrode array (MEA) using Axion Biosystems Maestro 768 channel amplifier with the AxIS adaptive spike det…	The inter-spike interval within bursts is a measure of bursting activity in the network. Changes in the inter-spike interval within bursts are indicative of effects on the spontaneous neural activity.	Data from the assay component CCTE_Shafer_MEA_dev_per_burst_interspike_interval was analyzed into 2 assay endpoints. This assay endpoint, CCTE_Shafer_MEA_dev_per_burst_interspike_interval_up, was analyzed in the positive analysis fitting direction relative to DMSO as the negative control and baseline of activity. Using a type of functional reporter, gain-of-signal activity can be used to understa…
					CCTE_Shafer_MEA_dev_per_burst_spike_percent is 1 of 19 assay components of the CCTE_Shafer_MEA_dev assay. It measures the percentage of spikes (action potential firings) in a single-electrode burst (temporally-clustered group of spikes) as the total number spikes in bursts divided by the total number of spikes during a recording in a microelectrode array (MEA) using Axion Biosystems Maestro 768 c…	The percent of spikes in bursts is a measure of bursting activity in a network. Changes in the percent of spikes in bursts are indicative of effects on the spontaneous neural activity.	Data from the assay component CCTE_Shafer_MEA_dev_per_burst_spike_percent was analyzed into 2 assay endpoints. This assay endpoint, CCTE_Shafer_MEA_dev_per_burst_spike_percent_dn, was analyzed in the negative analysis fitting direction relative to DMSO as the negative control and baseline of activity. Using a type of functional reporter, loss-of-signal activity can be used to understand electrica…
					CCTE_Shafer_MEA_dev_per_burst_spike_percent is 1 of 19 assay components of the CCTE_Shafer_MEA_dev assay. It measures the percentage of spikes (action potential firings) in a single-electrode burst (temporally-clustered group of spikes) as the total number spikes in bursts divided by the total number of spikes during a recording in a microelectrode array (MEA) using Axion Biosystems Maestro 768 c…	The percent of spikes in bursts is a measure of bursting activity in a network. Changes in the percent of spikes in bursts are indicative of effects on the spontaneous neural activity.	Data from the assay component CCTE_Shafer_MEA_dev_per_burst_spike_percent was analyzed into 2 assay endpoints. This assay endpoint, CCTE_Shafer_MEA_dev_per_burst_spike_percent_up, was analyzed in the positive analysis fitting direction relative to DMSO as the negative control and baseline of activity. Using a type of functional reporter, gain-of-signal activity can be used to understand electrica…
					CCTE_Shafer_MEA_dev_burst_duration_mean is 1 of 19 assay components of the CCTE_Shafer_MEA_dev assay. It measures the average time interval from the first spike (action potential firing) to the last spike in a singe-electrode burst (temporally-clustered group of spikes) during a recording in a microelectrode array (MEA) using Axion Biosystems Maestro 768 channel amplifier with the AxIS adaptive s…	The mean burst duration is a measure of bursting activity in a network. Changes in the mean burst duration are indicative of effects on the spontaneous neural activity.	Data from the assay component CCTE_Shafer_MEA_dev_burst_duration_mean was analyzed into 2 assay endpoints. This assay endpoint, CCTE_Shafer_MEA_dev_burst_duration_mean_dn, was analyzed in the negative analysis fitting direction relative to DMSO as the negative control and baseline of activity. Using a type of functional reporter, loss-of-signal activity can be used to understand electrical activi…
					CCTE_Shafer_MEA_dev_burst_duration_mean is 1 of 19 assay components of the CCTE_Shafer_MEA_dev assay. It measures the average time interval from the first spike (action potential firing) to the last spike in a singe-electrode burst (temporally-clustered group of spikes) during a recording in a microelectrode array (MEA) using Axion Biosystems Maestro 768 channel amplifier with the AxIS adaptive s…	The mean burst duration is a measure of bursting activity in a network. Changes in the mean burst duration are indicative of effects on the spontaneous neural activity.	Data from the assay component CCTE_Shafer_MEA_dev_burst_duration_mean was analyzed into 2 assay endpoints. This assay endpoint, CCTE_Shafer_MEA_dev_burst_duration_mean_up, was analyzed in the positive analysis fitting direction relative to DMSO as the negative control and baseline of activity. Using a type of functional reporter, gain-of-signal activity can be used to understand electrical activi…
					CCTE_Shafer_MEA_dev_interburst_interval_mean is 1 of 19 assay components of the CCTE_Shafer_MEA_dev assay. It measures the average time interval between consecutive single-electrode bursts (temporally-clustered groups of action potential firing) during a recording in a microelectrode array (MEA) using Axion Biosystems Maestro 768 channel amplifier with the AxIS adaptive spike detector. The mean i…	The mean inter-burst interval is a measure of bursting activity in a network. Changes in the mean inter-burst interval are indicative of effects on the spontaneous neural activity.	Data from the assay component CCTE_Shafer_MEA_dev_interburst_interval_mean was analyzed into 2 assay endpoints. This assay endpoint, CCTE_Shafer_MEA_dev_interburst_interval_mean_dn, was analyzed in the negative analysis fitting direction relative to DMSO as the negative control and baseline of activity. Using a type of functional reporter, loss-of-signal activity can be used to understand electri…
					CCTE_Shafer_MEA_dev_interburst_interval_mean is 1 of 19 assay components of the CCTE_Shafer_MEA_dev assay. It measures the average time interval between consecutive single-electrode bursts (temporally-clustered groups of action potential firing) during a recording in a microelectrode array (MEA) using Axion Biosystems Maestro 768 channel amplifier with the AxIS adaptive spike detector. The mean i…	The mean inter-burst interval is a measure of bursting activity in a network. Changes in the mean inter-burst interval are indicative of effects on the spontaneous neural activity.	Data from the assay component CCTE_Shafer_MEA_dev_interburst_interval_mean was analyzed into 2 assay endpoints. This assay endpoint, CCTE_Shafer_MEA_dev_interburst_interval_mean_up, was analyzed in the positive analysis fitting direction relative to DMSO as the negative control and baseline of activity. Using a type of functional reporter, gain-of-signal activity can be used to understand electri…
					CCTE_Shafer_MEA_dev_network_spike_number is 1 of 19 assay components of the CCTE_Shafer_MEA_dev assay. It measures the number of network spikes (temporally-clustered groups of action potential firing across multiple electrodes) during a recording in a microelectrode array (MEA) using Axion Biosystems Maestro 768 channel amplifier with the AxIS adaptive spike detector. To collapse across multiple …	The number of network spikes is a measure of the network connectivity. Changes in the number of network spikes are indicative of changes in coordinated neural network activity.	Data from the assay component CCTE_Shafer_MEA_dev_network_spike_number was analyzed into 2 assay endpoints. This assay endpoint, CCTE_Shafer_MEA_dev_network_spike_number_dn, was analyzed in the negative analysis fitting direction relative to DMSO as the negative control and baseline of activity. Using a type of functional reporter, loss-of-signal activity can be used to understand electrical acti…
					CCTE_Shafer_MEA_dev_network_spike_number is 1 of 19 assay components of the CCTE_Shafer_MEA_dev assay. It measures the number of network spikes (temporally-clustered groups of action potential firing across multiple electrodes) during a recording in a microelectrode array (MEA) using Axion Biosystems Maestro 768 channel amplifier with the AxIS adaptive spike detector. To collapse across multiple …	The number of network spikes is a measure of the network connectivity. Changes in the number of network spikes are indicative of changes in coordinated neural network activity.	Data from the assay component CCTE_Shafer_MEA_dev_network_spike_number was analyzed into 2 assay endpoints. This assay endpoint, CCTE_Shafer_MEA_dev_network_spike_number_up, was analyzed in the positive analysis fitting direction relative to DMSO as the negative control and baseline of activity. Using a type of functional reporter, gain-of-signal activity can be used to understand electrical acti…
					CCTE_Shafer_MEA_dev_network_spike_peak is 1 of 19 assay components of the CCTE_Shafer_MEA_dev assay. It measures the average number of electrodes participating at the peak of a network spike (the peak of a temporally-clustered group of action potential firing across multiple electrodes) during a recording in a microelectrode array (MEA) using Axion Biosystems Maestro 768 channel amplifier with th…	The network spike peak is a measure of the network connectivity. Changes in the network spike peak are indicative of changes in coordinated neural network activity.	Data from the assay component CCTE_Shafer_MEA_dev_network_spike_peak was analyzed into 2 assay endpoints. This assay endpoint, CCTE_Shafer_MEA_dev_network_spike_peak_dn, was analyzed in the negative analysis fitting direction relative to DMSO as the negative control and baseline of activity. Using a type of functional reporter, loss-of-signal activity can be used to understand electrical activity.
					CCTE_Shafer_MEA_dev_network_spike_peak is 1 of 19 assay components of the CCTE_Shafer_MEA_dev assay. It measures the average number of electrodes participating at the peak of a network spike (the peak of a temporally-clustered group of action potential firing across multiple electrodes) during a recording in a microelectrode array (MEA) using Axion Biosystems Maestro 768 channel amplifier with th…	The network spike peak is a measure of the network connectivity. Changes in the network spike peak are indicative of changes in coordinated neural network activity.	Data from the assay component CCTE_Shafer_MEA_dev_network_spike_peak was analyzed into 2 assay endpoints. This assay endpoint, CCTE_Shafer_MEA_dev_network_spike_peak_up, was analyzed in the positive analysis fitting direction relative to DMSO as the negative control and baseline of activity. Using a type of functional reporter, gain-of-signal activity can be used to understand electrical activity.
					CCTE_Shafer_MEA_dev_spike_duration_mean is 1 of 19 assay components of the CCTE_Shafer_MEA_dev assay. It measures the average duration of network spikes (temporally-clustered groups of action potential firing across multiple electrodes) during a recording in a microelectrode array (MEA) using Axion Biosystems Maestro 768 channel amplifier with the AxIS adaptive spike detector. To collapse across …	The mean network spike duration is a measure of the network connectivity. Changes in the mean network spike duration are indicative of changes in coordinated neural network activity.	Data from the assay component CCTE_Shafer_MEA_dev_spike_duration_mean was analyzed into 2 assay endpoints. This assay endpoint, CCTE_Shafer_MEA_dev_spike_duration_mean_dn, was analyzed in the negative analysis fitting direction relative to DMSO as the negative control and baseline of activity. Using a type of functional reporter, loss-of-signal activity can be used to understand electrical activi…
					CCTE_Shafer_MEA_dev_spike_duration_mean is 1 of 19 assay components of the CCTE_Shafer_MEA_dev assay. It measures the average duration of network spikes (temporally-clustered groups of action potential firing across multiple electrodes) during a recording in a microelectrode array (MEA) using Axion Biosystems Maestro 768 channel amplifier with the AxIS adaptive spike detector. To collapse across …	The mean network spike duration is a measure of the network connectivity. Changes in the mean network spike duration are indicative of changes in coordinated neural network activity.	Data from the assay component CCTE_Shafer_MEA_dev_spike_duration_mean was analyzed into 2 assay endpoints. This assay endpoint, CCTE_Shafer_MEA_dev_spike_duration_mean_up, was analyzed in the positive analysis fitting direction relative to DMSO as the negative control and baseline of activity. Using a type of functional reporter, gain-of-signal activity can be used to understand electrical activi…
					CCTE_Shafer_MEA_dev_network_spike_duration_std is 1 of 19 assay components of the CCTE_Shafer_MEA_dev assay. It measures the standard deviation of the duration of network spikes (temporally-clustered groups of action potential firing across multiple electrodes) during a recording in a microelectrode array (MEA) using Axion Biosystems Maestro 768 channel amplifier with the AxIS adaptive spike dete…	The standard deviation of network spike duration is a measure of network connectivity. Changes in the standard deviation of network spike duration are indicative of changes in coordinated neural network activity.	Data from the assay component CCTE_Shafer_MEA_dev_network_spike_duration_std was analyzed into 2 assay endpoints. This assay endpoint, CCTE_Shafer_MEA_dev_network_spike_duration_std_dn, was analyzed in the negative analysis fitting direction relative to DMSO as the negative control and baseline of activity. Using a type of functional reporter, loss-of-signal activity can be used to understand ele…
					CCTE_Shafer_MEA_dev_network_spike_duration_std is 1 of 19 assay components of the CCTE_Shafer_MEA_dev assay. It measures the standard deviation of the duration of network spikes (temporally-clustered groups of action potential firing across multiple electrodes) during a recording in a microelectrode array (MEA) using Axion Biosystems Maestro 768 channel amplifier with the AxIS adaptive spike dete…	The standard deviation of network spike duration is a measure of network connectivity. Changes in the standard deviation of network spike duration are indicative of changes in coordinated neural network activity.	Data from the assay component CCTE_Shafer_MEA_dev_network_spike_duration_std was analyzed into 2 assay endpoints. This assay endpoint, CCTE_Shafer_MEA_dev_network_spike_duration_std_up, was analyzed in the positive analysis fitting direction relative to DMSO as the negative control and baseline of activity. Using a type of functional reporter, gain-of-signal activity can be used to understand ele…
					CCTE_Shafer_MEA_dev_inter_network_spike_interval_mean is 1 of 19 assay components of the CCTE_Shafer_MEA_dev assay. It measures the average time interval between network spikes (temporally-clustered groups of actional potential firing across multiple electrodes) as the average time between peaks of consecutive network spikes during a recording in a microelectrode array (MEA) using Axion Biosystem…	The inter-network spike interval is a measure of the network connectivity. Changes in the inter-network spike interval are indicative of changes in coordinated neural network activity.	Data from the assay component CCTE_Shafer_MEA_dev_inter_network_spike_interval_mean was analyzed into 2 assay endpoints. This assay endpoint, CCTE_Shafer_MEA_dev_inter_network_spike_interval_mean_dn, was analyzed in the negative analysis fitting direction relative to DMSO as the negative control and baseline of activity. Using a type of functional reporter, loss-of-signal activity can be used to …
					CCTE_Shafer_MEA_dev_inter_network_spike_interval_mean is 1 of 19 assay components of the CCTE_Shafer_MEA_dev assay. It measures the average time interval between network spikes (temporally-clustered groups of actional potential firing across multiple electrodes) as the average time between peaks of consecutive network spikes during a recording in a microelectrode array (MEA) using Axion Biosystem…	The inter-network spike interval is a measure of the network connectivity. Changes in the inter-network spike interval are indicative of changes in coordinated neural network activity.	Data from the assay component CCTE_Shafer_MEA_dev_inter_network_spike_interval_mean was analyzed into 2 assay endpoints. This assay endpoint, CCTE_Shafer_MEA_dev_inter_network_spike_interval_mean_up, was analyzed in the positive analysis fitting direction relative to DMSO as the negative control and baseline of activity. Using a type of functional reporter, gain-of-signal activity can be used to …
					CCTE_Shafer_MEA_dev_per_network_spike_spike_number_mean is 1 of 19 assay components of the CCTE_Shafer_MEA_dev assay. It measures the average number of spikes (action potential firings) in a network spike (temporally-clustered group of spikes across multiple electrodes) as the number of spikes that occur within a 0.05 s time window at the peak of a network spike divided by the total number of net…	The mean number of spikes in network spikes is a measure of the network connectivity. Changes in the mean number of network spikes are indicative of changes in coordinated neural network activity.	Data from the assay component CCTE_Shafer_MEA_dev_per_network_spike_spike_number_mean was analyzed into 2 assay endpoints. This assay endpoint, CCTE_Shafer_MEA_dev_per_network_spike_spike_number_mean_dn, was analyzed in the negative analysis fitting direction relative to DMSO as the negative control and baseline of activity. Using a type of functional reporter, loss-of-signal activity can be used…
					CCTE_Shafer_MEA_dev_per_network_spike_spike_number_mean is 1 of 19 assay components of the CCTE_Shafer_MEA_dev assay. It measures the average number of spikes (action potential firings) in a network spike (temporally-clustered group of spikes across multiple electrodes) as the number of spikes that occur within a 0.05 s time window at the peak of a network spike divided by the total number of net…	The mean number of spikes in network spikes is a measure of the network connectivity. Changes in the mean number of network spikes are indicative of changes in coordinated neural network activity.	Data from the assay component CCTE_Shafer_MEA_dev_per_network_spike_spike_number_mean was analyzed into 2 assay endpoints. This assay endpoint, CCTE_Shafer_MEA_dev_per_network_spike_spike_number_mean_up, was analyzed in the positive analysis fitting direction relative to DMSO as the negative control and baseline of activity. Using a type of functional reporter, gain-of-signal activity can be used…
					CCTE_Shafer_MEA_dev_per_network_spike_spike_percent is 1 of 19 assay components of the CCTE_Shafer_MEA_dev assay. It measures the percent of spikes (action potential firings) in a network spike (temporally-clustered group of spikes across multiple electrodes) as the number of spikes that occur within a 0.05 s time window at the peak of a network spike divided by the total number of spikes during …	The percent of spikes in network spikes is a measure of the network connectivity. Changes in the percent of spikes in network spikes are indicative of changes in coordinated neural network activity.	Data from the assay component CCTE_Shafer_MEA_dev_per_network_spike_spike_percent was analyzed into 2 assay endpoints. This assay endpoint, CCTE_Shafer_MEA_dev_per_network_spike_spike_percent_dn, was analyzed in the negative analysis fitting direction relative to DMSO as the negative control and baseline of activity. Using a type of functional reporter, loss-of-signal activity can be used to unde…
					CCTE_Shafer_MEA_dev_per_network_spike_spike_percent is 1 of 19 assay components of the CCTE_Shafer_MEA_dev assay. It measures the percent of spikes (action potential firings) in a network spike (temporally-clustered group of spikes across multiple electrodes) as the number of spikes that occur within a 0.05 s time window at the peak of a network spike divided by the total number of spikes during …	The percent of spikes in network spikes is a measure of the network connectivity. Changes in the percent of spikes in network spikes are indicative of changes in coordinated neural network activity.	Data from the assay component CCTE_Shafer_MEA_dev_per_network_spike_spike_percent was analyzed into 2 assay endpoints. This assay endpoint, CCTE_Shafer_MEA_dev_per_network_spike_spike_percent_up, was analyzed in the positive analysis fitting direction relative to DMSO as the negative control and baseline of activity. Using a type of functional reporter, gain-of-signal activity can be used to unde…
					CCTE_Shafer_MEA_dev_correlation_coefficient_mean is 1 of 19 assay components of the CCTE_Shafer_MEA_dev assay. It measures the correlation coefficent of spikes (action potential firings) between every pair of electrodes in a well during a recording in a microelectrode array (MEA) using Axion Biosystems Maestro 768 channel amplifier with the AxIS adaptive spike detector. The pairwise correlations …	Electrical activity is captured from neurons cultured over electrodes. Increases in correlation coefficient indicate that the activity of individual neurons in the network is more synchronous, reflecting increased coordination of activity.	Data from the assay component CCTE_Shafer_MEA_dev_correlation_coefficient_mean was analyzed into 2 assay endpoints. This assay endpoint, CCTE_Shafer_MEA_dev_correlation_coefficient_mean_dn, was analyzed in the negative analysis fitting direction relative to DMSO as the negative control and baseline of activity. Using a type of functional reporter, loss-of-signal activity can be used to understand…
					CCTE_Shafer_MEA_dev_correlation_coefficient_mean is 1 of 19 assay components of the CCTE_Shafer_MEA_dev assay. It measures the correlation coefficent of spikes (action potential firings) between every pair of electrodes in a well during a recording in a microelectrode array (MEA) using Axion Biosystems Maestro 768 channel amplifier with the AxIS adaptive spike detector. The pairwise correlations …	Electrical activity is captured from neurons cultured over electrodes. Increases in correlation coefficient indicate that the activity of individual neurons in the network is more synchronous, reflecting increased coordination of activity.	Data from the assay component CCTE_Shafer_MEA_dev_correlation_coefficient_mean was analyzed into 2 assay endpoints. This assay endpoint, CCTE_Shafer_MEA_dev_correlation_coefficient_mean_up, was analyzed in the positive analysis fitting direction relative to DMSO as the negative control and baseline of activity. Using a type of functional reporter, gain-of-signal activity can be used to understand…
					CCTE_Shafer_MEA_dev_mutual_information_norm is 1 of 19 assay components of the CCTE_Shafer_MEA_dev assay. It is a measure of shared information between electrodes during a recording in a microelectrode array (MEA) using Axion Biosystems Maestro 768 channel amplifier with the AxIS adaptive spike detector. To collapse across multiple recordings made on days post-plating 5, 7, 9 and 12, the trapezoi…	Normalized Mutual Information is a normalized measure of complexity and synchrony in a network that is robust to changes in network size. It is a scalar (rather than pairwise) measure of mutual information in a multivariate network (See Ball et al., Neural Networks. 2017. 95, 29-43 for further information).	Data from the assay component CCTE_Shafer_MEA_dev_mutual_information_norm was analyzed into 2 assay endpoints. This assay endpoint, CCTE_Shafer_MEA_dev_mutual_information_norm_dn, was analyzed in the negative analysis fitting direction relative to DMSO as the negative control and baseline of activity. Using a type of functional reporter, loss-of-signal activity can be used to understand electrica…
					CCTE_Shafer_MEA_dev_mutual_information_norm is 1 of 19 assay components of the CCTE_Shafer_MEA_dev assay. It is a measure of shared information between electrodes during a recording in a microelectrode array (MEA) using Axion Biosystems Maestro 768 channel amplifier with the AxIS adaptive spike detector. To collapse across multiple recordings made on days post-plating 5, 7, 9 and 12, the trapezoi…	Normalized Mutual Information is a normalized measure of complexity and synchrony in a network that is robust to changes in network size. It is a scalar (rather than pairwise) measure of mutual information in a multivariate network (See Ball et al., Neural Networks. 2017. 95, 29-43 for further information).	Data from the assay component CCTE_Shafer_MEA_dev_mutual_information_norm was analyzed into 2 assay endpoints. This assay endpoint, CCTE_Shafer_MEA_dev_mutual_information_norm_up, was analyzed in the positive analysis fitting direction relative to DMSO as the negative control and baseline of activity. Using a type of functional reporter, gain-of-signal activity can be used to understand electrica…

## Sheet: Bioactivity
Table 2. invitrodb4.1 bioactive endpoint information.
Endpoint	Chemical	dsstox_substance_id	hitc.sel	Selective_ac50_uM	cyto.ac50.uM	hitc.non.sel	ac50.uM.non.sel	spid.conflict	Is_cytotox_endpoint?	activity	global.activity	assay	species	ToxCast_burst_lower_bound_uM	n.end.test	hit_count
CCTE_Shafer_MEA_dev_active_electrodes_number	2,2-Bis(4-hydroxyphenyl)-1,1,1-trichloroethane	DTXSID8022325	1	4.066		1	4.066			General, Network	Network formation & function	MEA NFA	rat.assay	18.939	19	5
CCTE_Shafer_MEA_dev_bursting_electrodes_number	2,2-Bis(4-hydroxyphenyl)-1,1,1-trichloroethane	DTXSID8022325	1	10		1	10			General, Network	Network formation & function	MEA NFA	rat.assay	18.939	19	5
CCTE_Shafer_MEA_dev_network_spike_peak	2,2-Bis(4-hydroxyphenyl)-1,1,1-trichloroethane	DTXSID8022325	1	12.849		1	12.849			Connectivity, Network	Network formation & function	MEA NFA	rat.assay	18.939	19	5
CCTE_Shafer_MEA_dev_per_network_spike_spike_number_mean	2,2-Bis(4-hydroxyphenyl)-1,1,1-trichloroethane	DTXSID8022325	1	3.726		1	3.726			Connectivity, Network	Network formation & function	MEA NFA	rat.assay	18.939	19	5
CCTE_Shafer_MEA_dev_spike_duration_mean	2,2-Bis(4-hydroxyphenyl)-1,1,1-trichloroethane	DTXSID8022325	1	4.737		1	4.737			Bursting, Network	Network formation & function	MEA NFA	rat.assay	18.939	19	5
CCTE_Shafer_MEA_dev_active_electrodes_number	3-Iodo-2-propynyl-N-butylcarbamate	DTXSID0028038	0		1.134	1	1.826	FALSE		General, Network	Network formation & function	MEA NFA	rat.assay	13.245	19	17
CCTE_Shafer_MEA_dev_burst_duration_mean	3-Iodo-2-propynyl-N-butylcarbamate	DTXSID0028038	0		1.134	1	1.282	FALSE		Bursting, Network	Network formation & function	MEA NFA	rat.assay	13.245	19	17
CCTE_Shafer_MEA_dev_burst_rate	3-Iodo-2-propynyl-N-butylcarbamate	DTXSID0028038	0		1.134	1	1.339	FALSE		General, Network	Network formation & function	MEA NFA	rat.assay	13.245	19	17
CCTE_Shafer_MEA_dev_bursting_electrodes_number	3-Iodo-2-propynyl-N-butylcarbamate	DTXSID0028038	0		1.134	1	1.485	FALSE		General, Network	Network formation & function	MEA NFA	rat.assay	13.245	19	17
CCTE_Shafer_MEA_dev_correlation_coefficient_mean	3-Iodo-2-propynyl-N-butylcarbamate	DTXSID0028038	0		1.134	1	1.052	FALSE		Connectivity, Network	Network formation & function	MEA NFA	rat.assay	13.245	19	17
CCTE_Shafer_MEA_dev_firing_rate_mean	3-Iodo-2-propynyl-N-butylcarbamate	DTXSID0028038	0		1.134	1	2.264	FALSE		General, Network	Network formation & function	MEA NFA	rat.assay	13.245	19	17
CCTE_Shafer_MEA_dev_inter_network_spike_interval_mean	3-Iodo-2-propynyl-N-butylcarbamate	DTXSID0028038	0		3.132	1	3.371	TRUE		Connectivity, Network	Network formation & function	MEA NFA	rat.assay	13.245	19	17
CCTE_Shafer_MEA_dev_interburst_interval_mean	3-Iodo-2-propynyl-N-butylcarbamate	DTXSID0028038	0		1.134	1	2.223	FALSE		Bursting, Network	Network formation & function	MEA NFA	rat.assay	13.245	19	17
CCTE_Shafer_MEA_dev_mutual_information_norm	3-Iodo-2-propynyl-N-butylcarbamate	DTXSID0028038	0		1.134	1	1.099	FALSE		Connectivity, Network	Network formation & function	MEA NFA	rat.assay	13.245	19	17
CCTE_Shafer_MEA_dev_network_spike_duration_std	3-Iodo-2-propynyl-N-butylcarbamate	DTXSID0028038	0		1.134	1	1.095	FALSE		Connectivity, Network	Network formation & function	MEA NFA	rat.assay	13.245	19	17
CCTE_Shafer_MEA_dev_network_spike_number	3-Iodo-2-propynyl-N-butylcarbamate	DTXSID0028038	0		1.134	1	1.221	FALSE		Connectivity, Network	Network formation & function	MEA NFA	rat.assay	13.245	19	17
CCTE_Shafer_MEA_dev_network_spike_peak	3-Iodo-2-propynyl-N-butylcarbamate	DTXSID0028038	0		1.134	1	1.545	FALSE		Connectivity, Network	Network formation & function	MEA NFA	rat.assay	13.245	19	17
CCTE_Shafer_MEA_dev_per_burst_interspike_interval	3-Iodo-2-propynyl-N-butylcarbamate	DTXSID0028038	0		1.134	1	1.637	FALSE		Bursting, Network	Network formation & function	MEA NFA	rat.assay	13.245	19	17
CCTE_Shafer_MEA_dev_per_burst_spike_percent	3-Iodo-2-propynyl-N-butylcarbamate	DTXSID0028038	0		1.134	1	1.381	FALSE		Bursting, Network	Network formation & function	MEA NFA	rat.assay	13.245	19	17
CCTE_Shafer_MEA_dev_per_network_spike_spike_number_mean	3-Iodo-2-propynyl-N-butylcarbamate	DTXSID0028038	0		3.132	1	2.756	FALSE		Connectivity, Network	Network formation & function	MEA NFA	rat.assay	13.245	19	17
CCTE_Shafer_MEA_dev_per_network_spike_spike_percent	3-Iodo-2-propynyl-N-butylcarbamate	DTXSID0028038	0		1.134	1	1.174	FALSE		Connectivity, Network	Network formation & function	MEA NFA	rat.assay	13.245	19	17
CCTE_Shafer_MEA_dev_spike_duration_mean	3-Iodo-2-propynyl-N-butylcarbamate	DTXSID0028038	0		1.134	1	1.125	FALSE		Bursting, Network	Network formation & function	MEA NFA	rat.assay	13.245	19	17
CCTE_Shafer_MEA_dev_active_electrodes_number	6-Propyl-2-thiouracil	DTXSID5021209	0		27.543	1	22.936	TRUE		General, Network	Network formation & function	MEA NFA	rat.assay	1000	33	9
CCTE_Shafer_MEA_dev_per_burst_interspike_interval	6-Propyl-2-thiouracil	DTXSID5021209	1	11.733	27.543	1	11.733	TRUE		Bursting, Network	Network formation & function	MEA NFA	rat.assay	1000	33	9
CCTE_Shafer_MEA_dev_bursting_electrodes_number	6-Propyl-2-thiouracil	DTXSID5021209	0		27.543	1	23.199	TRUE		General, Network	Network formation & function	MEA NFA	rat.assay	1000	33	9
CCTE_Shafer_MEA_dev_correlation_coefficient_mean	6-Propyl-2-thiouracil	DTXSID5021209	0		27.543	1	28.325	TRUE		Connectivity, Network	Network formation & function	MEA NFA	rat.assay	1000	33	9
CCTE_Shafer_MEA_dev_network_spike_peak	6-Propyl-2-thiouracil	DTXSID5021209	0		27.543	1	25.21	TRUE		Connectivity, Network	Network formation & function	MEA NFA	rat.assay	1000	33	9
CCTE_Shafer_MEA_dev_per_burst_spike_percent	6-Propyl-2-thiouracil	DTXSID5021209	0		27.543	1	24.367	TRUE		Bursting, Network	Network formation & function	MEA NFA	rat.assay	1000	33	9
CCTE_Shafer_MEA_dev_per_network_spike_spike_number_mean	6-Propyl-2-thiouracil	DTXSID5021209	0		27.543	1	27.771	TRUE		Connectivity, Network	Network formation & function	MEA NFA	rat.assay	1000	33	9
CCTE_Shafer_MEA_dev_per_network_spike_spike_percent	6-Propyl-2-thiouracil	DTXSID5021209	0		27.543	1	28.071	TRUE		Connectivity, Network	Network formation & function	MEA NFA	rat.assay	1000	33	9
CCTE_Shafer_MEA_dev_spike_duration_mean	6-Propyl-2-thiouracil	DTXSID5021209	0		27.543	1	20.73	TRUE		Bursting, Network	Network formation & function	MEA NFA	rat.assay	1000	33	9
CCTE_Shafer_MEA_dev_active_electrodes_number	Abamectin	DTXSID8023892	1	0.004	0.522	1	0.004			General, Network	Network formation & function	MEA NFA	rat.assay	6.369	19	17
CCTE_Shafer_MEA_dev_burst_duration_mean	Abamectin	DTXSID8023892	1	0.001	0.522	1	0.001			Bursting, Network	Network formation & function	MEA NFA	rat.assay	6.369	19	17
CCTE_Shafer_MEA_dev_burst_rate	Abamectin	DTXSID8023892	1	0.002	0.522	1	0.002			General, Network	Network formation & function	MEA NFA	rat.assay	6.369	19	17
CCTE_Shafer_MEA_dev_bursting_electrodes_number	Abamectin	DTXSID8023892	1	0.004	0.522	1	0.004			General, Network	Network formation & function	MEA NFA	rat.assay	6.369	19	17
CCTE_Shafer_MEA_dev_correlation_coefficient_mean	Abamectin	DTXSID8023892	1	0.089	0.522	1	0.089			Connectivity, Network	Network formation & function	MEA NFA	rat.assay	6.369	19	17
CCTE_Shafer_MEA_dev_firing_rate_mean	Abamectin	DTXSID8023892	1	0.001	0.522	1	0.001			General, Network	Network formation & function	MEA NFA	rat.assay	6.369	19	17
CCTE_Shafer_MEA_dev_inter_network_spike_interval_mean	Abamectin	DTXSID8023892	1	0.008	0.522	1	0.008			Connectivity, Network	Network formation & function	MEA NFA	rat.assay	6.369	19	17
CCTE_Shafer_MEA_dev_interburst_interval_mean	Abamectin	DTXSID8023892	1	0.012	0.522	1	0.012			Bursting, Network	Network formation & function	MEA NFA	rat.assay	6.369	19	17
CCTE_Shafer_MEA_dev_mutual_information_norm	Abamectin	DTXSID8023892	1	0.003	0.522	1	0.003			Connectivity, Network	Network formation & function	MEA NFA	rat.assay	6.369	19	17
CCTE_Shafer_MEA_dev_network_spike_duration_std	Abamectin	DTXSID8023892	1	0.002	0.522	1	0.002			Connectivity, Network	Network formation & function	MEA NFA	rat.assay	6.369	19	17
CCTE_Shafer_MEA_dev_network_spike_number	Abamectin	DTXSID8023892	1	0.027	0.522	1	0.027			Connectivity, Network	Network formation & function	MEA NFA	rat.assay	6.369	19	17
CCTE_Shafer_MEA_dev_network_spike_peak	Abamectin	DTXSID8023892	1	0.016	0.522	1	0.016			Connectivity, Network	Network formation & function	MEA NFA	rat.assay	6.369	19	17
CCTE_Shafer_MEA_dev_per_burst_interspike_interval	Abamectin	DTXSID8023892	1	0.001	0.522	1	0.001			Bursting, Network	Network formation & function	MEA NFA	rat.assay	6.369	19	17
CCTE_Shafer_MEA_dev_per_burst_spike_percent	Abamectin	DTXSID8023892	1	0.01	0.522	1	0.01			Bursting, Network	Network formation & function	MEA NFA	rat.assay	6.369	19	17
CCTE_Shafer_MEA_dev_per_network_spike_spike_number_mean	Abamectin	DTXSID8023892	1	0.007	0.522	1	0.007			Connectivity, Network	Network formation & function	MEA NFA	rat.assay	6.369	19	17
CCTE_Shafer_MEA_dev_per_network_spike_spike_percent	Abamectin	DTXSID8023892	1	0.23	0.522	1	0.23			Connectivity, Network	Network formation & function	MEA NFA	rat.assay	6.369	19	17
CCTE_Shafer_MEA_dev_spike_duration_mean	Abamectin	DTXSID8023892	1	0.003	0.522	1	0.003			Bursting, Network	Network formation & function	MEA NFA	rat.assay	6.369	19	17
CCTE_Shafer_MEA_dev_active_electrodes_number	Aldrin	DTXSID8020040	0		7.706	1	5.337			General, Network	Network formation & function	MEA NFA	rat.assay	14.871	19	15
CCTE_Shafer_MEA_dev_burst_rate	Aldrin	DTXSID8020040	0		7.706	1	5.947			General, Network	Network formation & function	MEA NFA	rat.assay	14.871	19	15
CCTE_Shafer_MEA_dev_burst_duration_mean	Aldrin	DTXSID8020040	1	3.784	7.706	1	3.784			Bursting, Network	Network formation & function	MEA NFA	rat.assay	14.871	19	15
CCTE_Shafer_MEA_dev_correlation_coefficient_mean	Aldrin	DTXSID8020040	1	2.029	7.706	1	2.029			Connectivity, Network	Network formation & function	MEA NFA	rat.assay	14.871	19	15
CCTE_Shafer_MEA_dev_firing_rate_mean	Aldrin	DTXSID8020040	1	3.637	7.706	1	3.637			General, Network	Network formation & function	MEA NFA	rat.assay	14.871	19	15
CCTE_Shafer_MEA_dev_mutual_information_norm	Aldrin	DTXSID8020040	1	0.663	7.706	1	0.663			Connectivity, Network	Network formation & function	MEA NFA	rat.assay	14.871	19	15
CCTE_Shafer_MEA_dev_per_network_spike_spike_number_mean	Aldrin	DTXSID8020040	1	1.984	7.706	1	1.984			Connectivity, Network	Network formation & function	MEA NFA	rat.assay	14.871	19	15
CCTE_Shafer_MEA_dev_bursting_electrodes_number	Aldrin	DTXSID8020040	0		7.706	1	7.52			General, Network	Network formation & function	MEA NFA	rat.assay	14.871	19	15
CCTE_Shafer_MEA_dev_interburst_interval_mean	Aldrin	DTXSID8020040	0		7.706	1	7.62			Bursting, Network	Network formation & function	MEA NFA	rat.assay	14.871	19	15
CCTE_Shafer_MEA_dev_network_spike_number	Aldrin	DTXSID8020040	0		7.706	1	7.546			Connectivity, Network	Network formation & function	MEA NFA	rat.assay	14.871	19	15
CCTE_Shafer_MEA_dev_network_spike_peak	Aldrin	DTXSID8020040	0		7.706	1	5.55			Connectivity, Network	Network formation & function	MEA NFA	rat.assay	14.871	19	15
CCTE_Shafer_MEA_dev_per_burst_interspike_interval	Aldrin	DTXSID8020040	0		7.706	1	6.258			Bursting, Network	Network formation & function	MEA NFA	rat.assay	14.871	19	15
CCTE_Shafer_MEA_dev_per_burst_spike_percent	Aldrin	DTXSID8020040	0		7.706	1	5.764			Bursting, Network	Network formation & function	MEA NFA	rat.assay	14.871	19	15
CCTE_Shafer_MEA_dev_per_network_spike_spike_percent	Aldrin	DTXSID8020040	0		7.706	1	7.671			Connectivity, Network	Network formation & function	MEA NFA	rat.assay	14.871	19	15
CCTE_Shafer_MEA_dev_spike_duration_mean	Aldrin	DTXSID8020040	0		7.706	1	5.786			Bursting, Network	Network formation & function	MEA NFA	rat.assay	14.871	19	15
CCTE_Shafer_MEA_dev_active_electrodes_number	Allethrin	DTXSID8035180	0		25.432	1	15	TRUE		General, Network	Network formation & function	MEA NFA	rat.assay	20.161	40	10
CCTE_Shafer_MEA_dev_bursting_electrodes_number	Allethrin	DTXSID8035180	1	5.719		1	5.719	FALSE		General, Network	Network formation & function	MEA NFA	rat.assay	20.161	40	10
CCTE_Shafer_MEA_dev_correlation_coefficient_mean	Allethrin	DTXSID8035180	1	4.105		1	4.105	TRUE		Connectivity, Network	Network formation & function	MEA NFA	rat.assay	20.161	40	10
CCTE_Shafer_MEA_dev_mutual_information_norm	Allethrin	DTXSID8035180	1	0.917		1	0.917	TRUE		Connectivity, Network	Network formation & function	MEA NFA	rat.assay	20.161	40	10
CCTE_Shafer_MEA_dev_network_spike_number	Allethrin	DTXSID8035180	1	1.147		1	1.147	TRUE		Connectivity, Network	Network formation & function	MEA NFA	rat.assay	20.161	40	10
CCTE_Shafer_MEA_dev_network_spike_peak	Allethrin	DTXSID8035180	1	2.94		1	2.94	FALSE		Connectivity, Network	Network formation & function	MEA NFA	rat.assay	20.161	40	10
CCTE_Shafer_MEA_dev_per_network_spike_spike_percent	Allethrin	DTXSID8035180	1	4.763		1	4.763	TRUE		Connectivity, Network	Network formation & function	MEA NFA	rat.assay	20.161	40	10
CCTE_Shafer_MEA_dev_per_burst_spike_percent	Allethrin	DTXSID8035180	0		25.432	1	15	TRUE		Bursting, Network	Network formation & function	MEA NFA	rat.assay	20.161	40	10
CCTE_Shafer_MEA_dev_per_network_spike_spike_number_mean	Allethrin	DTXSID8035180	0		25.432	1	27.489	TRUE		Connectivity, Network	Network formation & function	MEA NFA	rat.assay	20.161	40	10
CCTE_Shafer_MEA_dev_spike_duration_mean	Allethrin	DTXSID8035180	0		25.432	1	15	TRUE		Bursting, Network	Network formation & function	MEA NFA	rat.assay	20.161	40	10
CCTE_Shafer_MEA_dev_active_electrodes_number	Auramine hydrochloride	DTXSID9020114	0		3.235	1	2.918			General, Network	Network formation & function	MEA NFA	rat.assay	8.702	19	16
CCTE_Shafer_MEA_dev_burst_duration_mean	Auramine hydrochloride	DTXSID9020114	0		3.235	1	4.931			Bursting, Network	Network formation & function	MEA NFA	rat.assay	8.702	19	16
CCTE_Shafer_MEA_dev_burst_rate	Auramine hydrochloride	DTXSID9020114	0		3.235	1	1.729			General, Network	Network formation & function	MEA NFA	rat.assay	8.702	19	16
CCTE_Shafer_MEA_dev_mutual_information_norm	Auramine hydrochloride	DTXSID9020114	1	0.985	3.235	1	0.985			Connectivity, Network	Network formation & function	MEA NFA	rat.assay	8.702	19	16
CCTE_Shafer_MEA_dev_network_spike_number	Auramine hydrochloride	DTXSID9020114	1	1.362	3.235	1	1.362			Connectivity, Network	Network formation & function	MEA NFA	rat.assay	8.702	19	16
CCTE_Shafer_MEA_dev_bursting_electrodes_number	Auramine hydrochloride	DTXSID9020114	0		3.235	1	2.293			General, Network	Network formation & function	MEA NFA	rat.assay	8.702	19	16
CCTE_Shafer_MEA_dev_correlation_coefficient_mean	Auramine hydrochloride	DTXSID9020114	0		3.235	1	1.731			Connectivity, Network	Network formation & function	MEA NFA	rat.assay	8.702	19	16
CCTE_Shafer_MEA_dev_firing_rate_mean	Auramine hydrochloride	DTXSID9020114	0		3.235	1	2.694			General, Network	Network formation & function	MEA NFA	rat.assay	8.702	19	16
CCTE_Shafer_MEA_dev_interburst_interval_mean	Auramine hydrochloride	DTXSID9020114	0		3.235	1	2.98			Bursting, Network	Network formation & function	MEA NFA	rat.assay	8.702	19	16
CCTE_Shafer_MEA_dev_network_spike_duration_std	Auramine hydrochloride	DTXSID9020114	0		3.235	1	1.75			Connectivity, Network	Network formation & function	MEA NFA	rat.assay	8.702	19	16
CCTE_Shafer_MEA_dev_network_spike_peak	Auramine hydrochloride	DTXSID9020114	0		3.235	1	2.91			Connectivity, Network	Network formation & function	MEA NFA	rat.assay	8.702	19	16
CCTE_Shafer_MEA_dev_per_burst_interspike_interval	Auramine hydrochloride	DTXSID9020114	0		3.235	1	3.564			Bursting, Network	Network formation & function	MEA NFA	rat.assay	8.702	19	16
CCTE_Shafer_MEA_dev_per_burst_spike_percent	Auramine hydrochloride	DTXSID9020114	0		3.235	1	1.936			Bursting, Network	Network formation & function	MEA NFA	rat.assay	8.702	19	16
CCTE_Shafer_MEA_dev_per_network_spike_spike_number_mean	Auramine hydrochloride	DTXSID9020114	0		3.235	1	2.417			Connectivity, Network	Network formation & function	MEA NFA	rat.assay	8.702	19	16
CCTE_Shafer_MEA_dev_per_network_spike_spike_percent	Auramine hydrochloride	DTXSID9020114	0		3.235	1	1.65			Connectivity, Network	Network formation & function	MEA NFA	rat.assay	8.702	19	16
CCTE_Shafer_MEA_dev_spike_duration_mean	Auramine hydrochloride	DTXSID9020114	0		3.235	1	2.447			Bursting, Network	Network formation & function	MEA NFA	rat.assay	8.702	19	16
CCTE_Shafer_MEA_dev_active_electrodes_number	Azinphos-methyl	DTXSID3020122	0		24.148	1	22.924			General, Network	Network formation & function	MEA NFA	rat.assay	23.568	60	8
CCTE_Shafer_MEA_dev_per_network_spike_spike_percent	Azinphos-methyl	DTXSID3020122	1	4.145	24.148	1	4.145			Connectivity, Network	Network formation & function	MEA NFA	rat.assay	23.568	60	8
CCTE_Shafer_MEA_dev_network_spike_peak	Azinphos-methyl	DTXSID3020122	0		24.148	1	15			Connectivity, Network	Network formation & function	MEA NFA	rat.assay	23.568	60	8
CCTE_Shafer_MEA_dev_per_network_spike_spike_number_mean	Azinphos-methyl	DTXSID3020122	0		24.148	1	27.876			Connectivity, Network	Network formation & function	MEA NFA	rat.assay	23.568	60	8
CCTE_Shafer_MEA_dev_spike_duration_mean	Azinphos-methyl	DTXSID3020122	0		24.148	1	27.276			Bursting, Network	Network formation & function	MEA NFA	rat.assay	23.568	60	8
CCTE_Mundy_HCI_iCellGluta_NOG_BPCount	Azinphos-methyl	DTXSID3020122	0		28.107	1	20.995			NOG, CDI iGluta	NOG	NOG, CDI iGluta	human.assay	23.568	60	8
CCTE_Mundy_HCI_iCellGluta_NOG_NeuriteCount	Azinphos-methyl	DTXSID3020122	0		28.107	1	24.455			NOG, CDI iGluta	NOG	NOG, CDI iGluta	human.assay	23.568	60	8
CCTE_Mundy_HCI_iCellGluta_NOG_NeuriteLength	Azinphos-methyl	DTXSID3020122	0		28.107	1	22.295			NOG, CDI iGluta	NOG	NOG, CDI iGluta	human.assay	23.568	60	8
CCTE_Shafer_MEA_dev_active_electrodes_number	Azoxystrobin	DTXSID0032520	0		0.507	1	1.521			General, Network	Network formation & function	MEA NFA	rat.assay	12.457	19	17
CCTE_Shafer_MEA_dev_burst_duration_mean	Azoxystrobin	DTXSID0032520	0		0.507	1	1.55			Bursting, Network	Network formation & function	MEA NFA	rat.assay	12.457	19	17
CCTE_Shafer_MEA_dev_burst_rate	Azoxystrobin	DTXSID0032520	0		0.507	1	1.142			General, Network	Network formation & function	MEA NFA	rat.assay	12.457	19	17
CCTE_Shafer_MEA_dev_bursting_electrodes_number	Azoxystrobin	DTXSID0032520	0		0.507	1	1.418			General, Network	Network formation & function	MEA NFA	rat.assay	12.457	19	17
CCTE_Shafer_MEA_dev_correlation_coefficient_mean	Azoxystrobin	DTXSID0032520	0		0.507	1	1.575			Connectivity, Network	Network formation & function	MEA NFA	rat.assay	12.457	19	17
CCTE_Shafer_MEA_dev_firing_rate_mean	Azoxystrobin	DTXSID0032520	0		0.507	1	0.925			General, Network	Network formation & function	MEA NFA	rat.assay	12.457	19	17
CCTE_Shafer_MEA_dev_inter_network_spike_interval_mean	Azoxystrobin	DTXSID0032520	0		0.507	1	1.619			Connectivity, Network	Network formation & function	MEA NFA	rat.assay	12.457	19	17
CCTE_Shafer_MEA_dev_interburst_interval_mean	Azoxystrobin	DTXSID0032520	0		0.507	1	2.292			Bursting, Network	Network formation & function	MEA NFA	rat.assay	12.457	19	17
CCTE_Shafer_MEA_dev_mutual_information_norm	Azoxystrobin	DTXSID0032520	0		0.507	1	1.105			Connectivity, Network	Network formation & function	MEA NFA	rat.assay	12.457	19	17
CCTE_Shafer_MEA_dev_network_spike_duration_std	Azoxystrobin	DTXSID0032520	0		0.507	1	0.84			Connectivity, Network	Network formation & function	MEA NFA	rat.assay	12.457	19	17
CCTE_Shafer_MEA_dev_network_spike_number	Azoxystrobin	DTXSID0032520	0		0.507	1	0.948			Connectivity, Network	Network formation & function	MEA NFA	rat.assay	12.457	19	17
CCTE_Shafer_MEA_dev_network_spike_peak	Azoxystrobin	DTXSID0032520	0		0.507	1	1.476			Connectivity, Network	Network formation & function	MEA NFA	rat.assay	12.457	19	17
CCTE_Shafer_MEA_dev_per_burst_interspike_interval	Azoxystrobin	DTXSID0032520	0		0.507	1	2.297			Bursting, Network	Network formation & function	MEA NFA	rat.assay	12.457	19	17
CCTE_Shafer_MEA_dev_per_burst_spike_percent	Azoxystrobin	DTXSID0032520	0		0.507	1	1.643			Bursting, Network	Network formation & function	MEA NFA	rat.assay	12.457	19	17
CCTE_Shafer_MEA_dev_per_network_spike_spike_number_mean	Azoxystrobin	DTXSID0032520	0		0.507	1	1.485			Connectivity, Network	Network formation & function	MEA NFA	rat.assay	12.457	19	17
CCTE_Shafer_MEA_dev_per_network_spike_spike_percent	Azoxystrobin	DTXSID0032520	0		0.507	1	1.832			Connectivity, Network	Network formation & function	MEA NFA	rat.assay	12.457	19	17
CCTE_Shafer_MEA_dev_spike_duration_mean	Azoxystrobin	DTXSID0032520	0		0.507	1	1.075			Bursting, Network	Network formation & function	MEA NFA	rat.assay	12.457	19	17
CCTE_Mundy_HCI_hNP1_Casp3_7	Benomyl	DTXSID5023900	0		10.045	1	7.601			Apoptosis/viability, hNP1	Apoptosis	Apoptosis/Proliferation, hNP1	human.assay	7.316	44	10
CCTE_Shafer_MEA_dev_active_electrodes_number	Benomyl	DTXSID5023900	1	15		1	15			General, Network	Network formation & function	MEA NFA	rat.assay	7.316	44	10
CCTE_Shafer_MEA_dev_bursting_electrodes_number	Benomyl	DTXSID5023900	1	15		1	15			General, Network	Network formation & function	MEA NFA	rat.assay	7.316	44	10
CCTE_Shafer_MEA_dev_correlation_coefficient_mean	Benomyl	DTXSID5023900	1	15		1	15			Connectivity, Network	Network formation & function	MEA NFA	rat.assay	7.316	44	10
CCTE_Shafer_MEA_dev_network_spike_peak	Benomyl	DTXSID5023900	1	15		1	15			Connectivity, Network	Network formation & function	MEA NFA	rat.assay	7.316	44	10
CCTE_Shafer_MEA_dev_per_burst_spike_percent	Benomyl	DTXSID5023900	1	15		1	15			Bursting, Network	Network formation & function	MEA NFA	rat.assay	7.316	44	10
CCTE_Shafer_MEA_dev_per_network_spike_spike_number_mean	Benomyl	DTXSID5023900	1	15		1	15			Connectivity, Network	Network formation & function	MEA NFA	rat.assay	7.316	44	10
CCTE_Mundy_HCI_Cortical_NOG_BPCount	Benomyl	DTXSID5023900	1	10.289		1	10.289			NOG initiation, rat	NOG	NOG, rat	rat.assay	7.316	44	10
CCTE_Mundy_HCI_Cortical_NOG_NeuriteLength	Benomyl	DTXSID5023900	1	11.142		1	11.142			NOG initiation, rat	NOG	NOG, rat	rat.assay	7.316	44	10
CCTE_Mundy_HCI_Cortical_Synap&Neur_Matur_BPCount	Benomyl	DTXSID5023900	1	15		1	15			Synaptogenesis/maturation, rat	Synaptogenesis	Synaptogenesis/maturation, rat	rat.assay	7.316	44	10
CCTE_Mundy_HCI_hNP1_Casp3_7	Bensulide	DTXSID9032329	0		65.703	1	88.925			Apoptosis/viability, hNP1	Apoptosis	Apoptosis/Proliferation, hNP1	human.assay	19.392	42	25
CCTE_Shafer_MEA_dev_active_electrodes_number	Bensulide	DTXSID9032329	0		35.287	1	32.659			General, Network	Network formation & function	MEA NFA	rat.assay	19.392	42	25
CCTE_Shafer_MEA_dev_burst_rate	Bensulide	DTXSID9032329	0		35.287	1	22.603			General, Network	Network formation & function	MEA NFA	rat.assay	19.392	42	25
CCTE_Shafer_MEA_dev_bursting_electrodes_number	Bensulide	DTXSID9032329	0		35.287	1	24.668			General, Network	Network formation & function	MEA NFA	rat.assay	19.392	42	25
CCTE_Shafer_MEA_dev_burst_duration_mean	Bensulide	DTXSID9032329	1	12.262	35.287	1	12.262			Bursting, Network	Network formation & function	MEA NFA	rat.assay	19.392	42	25
CCTE_Shafer_MEA_dev_firing_rate_mean	Bensulide	DTXSID9032329	1	15.64	35.287	1	15.64			General, Network	Network formation & function	MEA NFA	rat.assay	19.392	42	25
CCTE_Shafer_MEA_dev_network_spike_duration_std	Bensulide	DTXSID9032329	1	10.807	35.287	1	10.807			Connectivity, Network	Network formation & function	MEA NFA	rat.assay	19.392	42	25
CCTE_Shafer_MEA_dev_per_burst_interspike_interval	Bensulide	DTXSID9032329	1	17.664	35.287	1	17.664			Bursting, Network	Network formation & function	MEA NFA	rat.assay	19.392	42	25
CCTE_Shafer_MEA_dev_correlation_coefficient_mean	Bensulide	DTXSID9032329	0		35.287	1	92.794			Connectivity, Network	Network formation & function	MEA NFA	rat.assay	19.392	42	25
CCTE_Shafer_MEA_dev_network_spike_peak	Bensulide	DTXSID9032329	0		35.287	1	50			Connectivity, Network	Network formation & function	MEA NFA	rat.assay	19.392	42	25
CCTE_Shafer_MEA_dev_per_burst_spike_percent	Bensulide	DTXSID9032329	0		35.287	1	39.944			Bursting, Network	Network formation & function	MEA NFA	rat.assay	19.392	42	25
CCTE_Shafer_MEA_dev_per_network_spike_spike_number_mean	Bensulide	DTXSID9032329	0		35.287	1	50			Connectivity, Network	Network formation & function	MEA NFA	rat.assay	19.392	42	25
CCTE_Shafer_MEA_dev_spike_duration_mean	Bensulide	DTXSID9032329	0		35.287	1	19.981			Bursting, Network	Network formation & function	MEA NFA	rat.assay	19.392	42	25
CCTE_Mundy_HCI_hN2_NOG_BPCount	Bensulide	DTXSID9032329	1	11.575	26.947	1	11.575			NOG initiation, hN2	NOG	NOG, human hN2	human.assay	19.392	42	25
CCTE_Mundy_HCI_hN2_NOG_NeuriteCount	Bensulide	DTXSID9032329	0		26.947	1	24.587			NOG initiation, hN2	NOG	NOG, human hN2	human.assay	19.392	42	25
CCTE_Mundy_HCI_hN2_NOG_NeuriteLength	Bensulide	DTXSID9032329	0		26.947	1	19.184			NOG initiation, hN2	NOG	NOG, human hN2	human.assay	19.392	42	25
CCTE_Mundy_HCI_Cortical_NOG_BPCount	Bensulide	DTXSID9032329	1	93.694		1	93.694			NOG initiation, rat	NOG	NOG, rat	rat.assay	19.392	42	25
CCTE_Mundy_HCI_Cortical_NOG_NeuriteCount	Bensulide	DTXSID9032329	1	92.32		1	92.32			NOG initiation, rat	NOG	NOG, rat	rat.assay	19.392	42	25
CCTE_Mundy_HCI_Cortical_NOG_NeuriteLength	Bensulide	DTXSID9032329	1	93.321		1	93.321			NOG initiation, rat	NOG	NOG, rat	rat.assay	19.392	42	25
CCTE_Mundy_HCI_Cortical_Synap&Neur_Matur_BPCount	Bensulide	DTXSID9032329	0		50	1	91.559			Synaptogenesis/maturation, rat	Synaptogenesis	Synaptogenesis/maturation, rat	rat.assay	19.392	42	25
CCTE_Mundy_HCI_Cortical_Synap&Neur_Matur_NeuriteCount	Bensulide	DTXSID9032329	0		50	1	74.479			Synaptogenesis/maturation, rat	Synaptogenesis	Synaptogenesis/maturation, rat	rat.assay	19.392	42	25
CCTE_Mundy_HCI_Cortical_Synap&Neur_Matur_NeuriteLength	Bensulide	DTXSID9032329	0		50	1	50			Synaptogenesis/maturation, rat	Synaptogenesis	Synaptogenesis/maturation, rat	rat.assay	19.392	42	25
CCTE_Shafer_MEA_dev_bursting_electrodes_number	Benzo(b)fluoranthene	DTXSID0023907	1	5.071		1	5.071			General, Network	Network formation & function	MEA NFA	rat.assay	10.64	19	3
CCTE_Shafer_MEA_dev_mutual_information_norm	Benzo(b)fluoranthene	DTXSID0023907	1	1.349		1	1.349			Connectivity, Network	Network formation & function	MEA NFA	rat.assay	10.64	19	3
CCTE_Shafer_MEA_dev_spike_duration_mean	Benzo(b)fluoranthene	DTXSID0023907	1	4.475		1	4.475			Bursting, Network	Network formation & function	MEA NFA	rat.assay	10.64	19	3
CCTE_Shafer_MEA_dev_active_electrodes_number	Bifenthrin	DTXSID9020160	1	2.84	14.21	1	2.84			General, Network	Network formation & function	MEA NFA	rat.assay	11.386	19	16
CCTE_Shafer_MEA_dev_burst_duration_mean	Bifenthrin	DTXSID9020160	1	2.291	14.21	1	2.291			Bursting, Network	Network formation & function	MEA NFA	rat.assay	11.386	19	16
CCTE_Shafer_MEA_dev_burst_rate	Bifenthrin	DTXSID9020160	1	0.768	14.21	1	0.768			General, Network	Network formation & function	MEA NFA	rat.assay	11.386	19	16
CCTE_Shafer_MEA_dev_bursting_electrodes_number	Bifenthrin	DTXSID9020160	1	1.559	14.21	1	1.559			General, Network	Network formation & function	MEA NFA	rat.assay	11.386	19	16
CCTE_Shafer_MEA_dev_correlation_coefficient_mean	Bifenthrin	DTXSID9020160	1	0.395	14.21	1	0.395			Connectivity, Network	Network formation & function	MEA NFA	rat.assay	11.386	19	16
CCTE_Shafer_MEA_dev_firing_rate_mean	Bifenthrin	DTXSID9020160	1	0.847	14.21	1	0.847			General, Network	Network formation & function	MEA NFA	rat.assay	11.386	19	16
CCTE_Shafer_MEA_dev_interburst_interval_mean	Bifenthrin	DTXSID9020160	1	2.8	14.21	1	2.8			Bursting, Network	Network formation & function	MEA NFA	rat.assay	11.386	19	16
CCTE_Shafer_MEA_dev_mutual_information_norm	Bifenthrin	DTXSID9020160	1	0.142	14.21	1	0.142			Connectivity, Network	Network formation & function	MEA NFA	rat.assay	11.386	19	16
CCTE_Shafer_MEA_dev_network_spike_duration_std	Bifenthrin	DTXSID9020160	1	2.293	14.21	1	2.293			Connectivity, Network	Network formation & function	MEA NFA	rat.assay	11.386	19	16
CCTE_Shafer_MEA_dev_network_spike_number	Bifenthrin	DTXSID9020160	1	0.091	14.21	1	0.091			Connectivity, Network	Network formation & function	MEA NFA	rat.assay	11.386	19	16
CCTE_Shafer_MEA_dev_network_spike_peak	Bifenthrin	DTXSID9020160	1	1.505	14.21	1	1.505			Connectivity, Network	Network formation & function	MEA NFA	rat.assay	11.386	19	16
CCTE_Shafer_MEA_dev_per_burst_interspike_interval	Bifenthrin	DTXSID9020160	1	3.228	14.21	1	3.228			Bursting, Network	Network formation & function	MEA NFA	rat.assay	11.386	19	16
CCTE_Shafer_MEA_dev_per_burst_spike_percent	Bifenthrin	DTXSID9020160	1	1.654	14.21	1	1.654			Bursting, Network	Network formation & function	MEA NFA	rat.assay	11.386	19	16
CCTE_Shafer_MEA_dev_per_network_spike_spike_number_mean	Bifenthrin	DTXSID9020160	1	0.665	14.21	1	0.665			Connectivity, Network	Network formation & function	MEA NFA	rat.assay	11.386	19	16
CCTE_Shafer_MEA_dev_per_network_spike_spike_percent	Bifenthrin	DTXSID9020160	1	0.44	14.21	1	0.44			Connectivity, Network	Network formation & function	MEA NFA	rat.assay	11.386	19	16
CCTE_Shafer_MEA_dev_spike_duration_mean	Bifenthrin	DTXSID9020160	1	2.331	14.21	1	2.331			Bursting, Network	Network formation & function	MEA NFA	rat.assay	11.386	19	16
CCTE_Mundy_HCI_hNP1_Casp3_7	Bisphenol A	DTXSID7020182	1	10.059		1	10.059			Apoptosis/viability, hNP1	Apoptosis	Apoptosis/Proliferation, hNP1	human.assay	13.272	49	6
CCTE_Shafer_MEA_dev_active_electrodes_number	Bisphenol A	DTXSID7020182	1	15		1	15	TRUE		General, Network	Network formation & function	MEA NFA	rat.assay	13.272	49	6
CCTE_Mundy_HCI_hN2_NOG_NeuriteCount	Bisphenol A	DTXSID7020182	0		50	1	78.1			NOG initiation, hN2	NOG	NOG, human hN2	human.assay	13.272	49	6
CCTE_Mundy_HCI_Cortical_Synap&Neur_Matur_NeuriteLength	Bisphenol A	DTXSID7020182	1	50		1	50			Synaptogenesis/maturation, rat	Synaptogenesis	Synaptogenesis/maturation, rat	rat.assay	13.272	49	6
CCTE_Mundy_HCI_Cortical_Synap&Neur_Matur_NeuriteSpotCountPerNeuron	Bisphenol A	DTXSID7020182	1	50		1	50			Synaptogenesis/maturation, rat	Synaptogenesis	Synaptogenesis/maturation, rat	rat.assay	13.272	49	6
CCTE_Mundy_HCI_Cortical_Synap&Neur_Matur_SynapseCount	Bisphenol A	DTXSID7020182	1	50		1	50			Synaptogenesis/maturation, rat	Synaptogenesis	Synaptogenesis/maturation, rat	rat.assay	13.272	49	6
CCTE_Shafer_MEA_dev_active_electrodes_number	Bisphenol AF	DTXSID7037717	0		13.155	1	16.46	TRUE		General, Network	Network formation & function	MEA NFA	rat.assay	19.471	19	5
CCTE_Shafer_MEA_dev_bursting_electrodes_number	Bisphenol AF	DTXSID7037717	0		13.155	1	16.8	TRUE		General, Network	Network formation & function	MEA NFA	rat.assay	19.471	19	5
CCTE_Shafer_MEA_dev_network_spike_peak	Bisphenol AF	DTXSID7037717	0		13.155	1	18.589	FALSE		Connectivity, Network	Network formation & function	MEA NFA	rat.assay	19.471	19	5
CCTE_Shafer_MEA_dev_per_burst_spike_percent	Bisphenol AF	DTXSID7037717	0		13.155	1	16.77	TRUE		Bursting, Network	Network formation & function	MEA NFA	rat.assay	19.471	19	5
CCTE_Shafer_MEA_dev_spike_duration_mean	Bisphenol AF	DTXSID7037717	0		13.155	1	10	TRUE		Bursting, Network	Network formation & function	MEA NFA	rat.assay	19.471	19	5
CCTE_Shafer_MEA_dev_active_electrodes_number	Bisphenol B	DTXSID4022442	1	4.568		1	4.568			General, Network	Network formation & function	MEA NFA	rat.assay	19.236	19	4
CCTE_Shafer_MEA_dev_bursting_electrodes_number	Bisphenol B	DTXSID4022442	1	3.234		1	3.234			General, Network	Network formation & function	MEA NFA	rat.assay	19.236	19	4
CCTE_Shafer_MEA_dev_network_spike_peak	Bisphenol B	DTXSID4022442	1	10		1	10			Connectivity, Network	Network formation & function	MEA NFA	rat.assay	19.236	19	4
CCTE_Shafer_MEA_dev_spike_duration_mean	Bisphenol B	DTXSID4022442	1	10		1	10			Bursting, Network	Network formation & function	MEA NFA	rat.assay	19.236	19	4
CCTE_Shafer_MEA_dev_active_electrodes_number	Buspirone	DTXSID2022707	0		15	1	9.926			General, Network	Network formation & function	MEA NFA	rat.assay	10.214	56	13
CCTE_Shafer_MEA_dev_bursting_electrodes_number	Buspirone	DTXSID2022707	0		15	1	15			General, Network	Network formation & function	MEA NFA	rat.assay	10.214	56	13
CCTE_Shafer_MEA_dev_burst_duration_mean	Buspirone	DTXSID2022707	1	0.46	15	1	0.46			Bursting, Network	Network formation & function	MEA NFA	rat.assay	10.214	56	13
CCTE_Shafer_MEA_dev_per_burst_interspike_interval	Buspirone	DTXSID2022707	1	2.976	15	1	2.976			Bursting, Network	Network formation & function	MEA NFA	rat.assay	10.214	56	13
CCTE_Shafer_MEA_dev_correlation_coefficient_mean	Buspirone	DTXSID2022707	0		15	1	27.888			Connectivity, Network	Network formation & function	MEA NFA	rat.assay	10.214	56	13
CCTE_Shafer_MEA_dev_interburst_interval_mean	Buspirone	DTXSID2022707	0		15	1	15			Bursting, Network	Network formation & function	MEA NFA	rat.assay	10.214	56	13
CCTE_Shafer_MEA_dev_network_spike_peak	Buspirone	DTXSID2022707	0		15	1	15			Connectivity, Network	Network formation & function	MEA NFA	rat.assay	10.214	56	13
CCTE_Shafer_MEA_dev_per_burst_spike_percent	Buspirone	DTXSID2022707	0		15	1	15			Bursting, Network	Network formation & function	MEA NFA	rat.assay	10.214	56	13
CCTE_Shafer_MEA_dev_per_network_spike_spike_number_mean	Buspirone	DTXSID2022707	0		15	1	21.596			Connectivity, Network	Network formation & function	MEA NFA	rat.assay	10.214	56	13
CCTE_Shafer_MEA_dev_spike_duration_mean	Buspirone	DTXSID2022707	0		15	1	15			Bursting, Network	Network formation & function	MEA NFA	rat.assay	10.214	56	13
CCTE_Mundy_HCI_Cortical_NOG_BPCount	Buspirone	DTXSID2022707	1	9.793		1	9.793			NOG initiation, rat	NOG	NOG, rat	rat.assay	10.214	56	13
CCTE_Mundy_HCI_Cortical_NOG_NeuriteCount	Buspirone	DTXSID2022707	1	11.92		1	11.92			NOG initiation, rat	NOG	NOG, rat	rat.assay	10.214	56	13
CCTE_Mundy_HCI_Cortical_NOG_NeuriteLength	Buspirone	DTXSID2022707	1	10.957		1	10.957			NOG initiation, rat	NOG	NOG, rat	rat.assay	10.214	56	13
CCTE_Shafer_MEA_dev_active_electrodes_number	Carbaryl	DTXSID9020247	0		15	1	15	FALSE		General, Network	Network formation & function	MEA NFA	rat.assay	1000	54	10
CCTE_Shafer_MEA_dev_bursting_electrodes_number	Carbaryl	DTXSID9020247	0		15	1	15	FALSE		General, Network	Network formation & function	MEA NFA	rat.assay	1000	54	10
CCTE_Shafer_MEA_dev_burst_rate	Carbaryl	DTXSID9020247	1	4.846	15	1	4.846	TRUE		General, Network	Network formation & function	MEA NFA	rat.assay	1000	54	10
CCTE_Shafer_MEA_dev_correlation_coefficient_mean	Carbaryl	DTXSID9020247	1	12.843		1	12.843	TRUE		Connectivity, Network	Network formation & function	MEA NFA	rat.assay	1000	54	10
CCTE_Shafer_MEA_dev_network_spike_number	Carbaryl	DTXSID9020247	1	1	15	1	1	TRUE		Connectivity, Network	Network formation & function	MEA NFA	rat.assay	1000	54	10
CCTE_Shafer_MEA_dev_per_network_spike_spike_number_mean	Carbaryl	DTXSID9020247	1	20.131		1	20.131	TRUE		Connectivity, Network	Network formation & function	MEA NFA	rat.assay	1000	54	10
CCTE_Shafer_MEA_dev_per_network_spike_spike_percent	Carbaryl	DTXSID9020247	1	5.046		1	5.046	FALSE		Connectivity, Network	Network formation & function	MEA NFA	rat.assay	1000	54	10
CCTE_Shafer_MEA_dev_mutual_information_norm	Carbaryl	DTXSID9020247	0		15	1	8.412	FALSE		Connectivity, Network	Network formation & function	MEA NFA	rat.assay	1000	54	10
CCTE_Shafer_MEA_dev_network_spike_peak	Carbaryl	DTXSID9020247	0		15	1	20.333	FALSE		Connectivity, Network	Network formation & function	MEA NFA	rat.assay	1000	54	10
CCTE_Shafer_MEA_dev_per_burst_spike_percent	Carbaryl	DTXSID9020247	0		15	1	15	FALSE		Bursting, Network	Network formation & function	MEA NFA	rat.assay	1000	54	10
CCTE_Shafer_MEA_dev_active_electrodes_number	Carbofuran	DTXSID9020249	1	17		1	17			General, Network	Network formation & function	MEA NFA	rat.assay	1000	19	5
CCTE_Shafer_MEA_dev_bursting_electrodes_number	Carbofuran	DTXSID9020249	1	15.032		1	15.032			General, Network	Network formation & function	MEA NFA	rat.assay	1000	19	5
CCTE_Shafer_MEA_dev_network_spike_peak	Carbofuran	DTXSID9020249	1	10		1	10			Connectivity, Network	Network formation & function	MEA NFA	rat.assay	1000	19	5
CCTE_Shafer_MEA_dev_per_burst_spike_percent	Carbofuran	DTXSID9020249	1	15.473		1	15.473			Bursting, Network	Network formation & function	MEA NFA	rat.assay	1000	19	5
CCTE_Shafer_MEA_dev_spike_duration_mean	Carbofuran	DTXSID9020249	1	10		1	10			Bursting, Network	Network formation & function	MEA NFA	rat.assay	1000	19	5
CCTE_Mundy_HCI_hNP1_Pro_ResponderAvgInten	Chlorethoxyfos	DTXSID2032344	0		92.501	1	50			Proliferation, hNP1	Proliferation	Apoptosis/Proliferation, hNP1	human.assay	24.851	38	22
CCTE_Shafer_MEA_dev_active_electrodes_number	Chlorethoxyfos	DTXSID2032344	0		30.679	1	50			General, Network	Network formation & function	MEA NFA	rat.assay	24.851	38	22
CCTE_Shafer_MEA_dev_burst_rate	Chlorethoxyfos	DTXSID2032344	0		30.679	1	93.653			General, Network	Network formation & function	MEA NFA	rat.assay	24.851	38	22
CCTE_Shafer_MEA_dev_bursting_electrodes_number	Chlorethoxyfos	DTXSID2032344	0		30.679	1	39.752			General, Network	Network formation & function	MEA NFA	rat.assay	24.851	38	22
CCTE_Shafer_MEA_dev_correlation_coefficient_mean	Chlorethoxyfos	DTXSID2032344	0		30.679	1	21.167			Connectivity, Network	Network formation & function	MEA NFA	rat.assay	24.851	38	22
CCTE_Shafer_MEA_dev_mutual_information_norm	Chlorethoxyfos	DTXSID2032344	1	13.775	30.679	1	13.775			Connectivity, Network	Network formation & function	MEA NFA	rat.assay	24.851	38	22
CCTE_Shafer_MEA_dev_interburst_interval_mean	Chlorethoxyfos	DTXSID2032344	0		30.679	1	50			Bursting, Network	Network formation & function	MEA NFA	rat.assay	24.851	38	22
CCTE_Shafer_MEA_dev_network_spike_duration_std	Chlorethoxyfos	DTXSID2032344	0		30.679	1	32.834			Connectivity, Network	Network formation & function	MEA NFA	rat.assay	24.851	38	22
CCTE_Shafer_MEA_dev_network_spike_peak	Chlorethoxyfos	DTXSID2032344	0		30.679	1	50			Connectivity, Network	Network formation & function	MEA NFA	rat.assay	24.851	38	22
CCTE_Shafer_MEA_dev_per_burst_spike_percent	Chlorethoxyfos	DTXSID2032344	0		30.679	1	50			Bursting, Network	Network formation & function	MEA NFA	rat.assay	24.851	38	22
CCTE_Shafer_MEA_dev_per_network_spike_spike_number_mean	Chlorethoxyfos	DTXSID2032344	0		30.679	1	50			Connectivity, Network	Network formation & function	MEA NFA	rat.assay	24.851	38	22
CCTE_Shafer_MEA_dev_per_network_spike_spike_percent	Chlorethoxyfos	DTXSID2032344	0		30.679	1	26.749			Connectivity, Network	Network formation & function	MEA NFA	rat.assay	24.851	38	22
CCTE_Shafer_MEA_dev_spike_duration_mean	Chlorethoxyfos	DTXSID2032344	0		30.679	1	50			Bursting, Network	Network formation & function	MEA NFA	rat.assay	24.851	38	22
CCTE_Mundy_HCI_Cortical_NOG_BPCount	Chlorethoxyfos	DTXSID2032344	0		50	1	50			NOG initiation, rat	NOG	NOG, rat	rat.assay	24.851	38	22
CCTE_Mundy_HCI_Cortical_NOG_NeuriteCount	Chlorethoxyfos	DTXSID2032344	0		50	1	77.476			NOG initiation, rat	NOG	NOG, rat	rat.assay	24.851	38	22
CCTE_Mundy_HCI_Cortical_NOG_NeuriteLength	Chlorethoxyfos	DTXSID2032344	0		50	1	67.051			NOG initiation, rat	NOG	NOG, rat	rat.assay	24.851	38	22
CCTE_Mundy_HCI_Cortical_Synap&Neur_Matur_BPCount	Chlorethoxyfos	DTXSID2032344	1	70.444		1	70.444			Synaptogenesis/maturation, rat	Synaptogenesis	Synaptogenesis/maturation, rat	rat.assay	24.851	38	22
CCTE_Mundy_HCI_Cortical_Synap&Neur_Matur_NeuriteLength	Chlorethoxyfos	DTXSID2032344	1	84.877		1	84.877			Synaptogenesis/maturation, rat	Synaptogenesis	Synaptogenesis/maturation, rat	rat.assay	24.851	38	22
CCTE_Mundy_HCI_Cortical_Synap&Neur_Matur_NeuriteSpotCountPerNeuron	Chlorethoxyfos	DTXSID2032344	1	92.066		1	92.066			Synaptogenesis/maturation, rat	Synaptogenesis	Synaptogenesis/maturation, rat	rat.assay	24.851	38	22
CCTE_Mundy_HCI_hNP1_Casp3_7	Chlorpromazine hydrochloride	DTXSID7024827	0		24.657	1	15.957			Apoptosis/viability, hNP1	Apoptosis	Apoptosis/Proliferation, hNP1	human.assay	11.887	60	28
CCTE_Shafer_MEA_dev_active_electrodes_number	Chlorpromazine hydrochloride	DTXSID7024827	0		4.824	1	5.043			General, Network	Network formation & function	MEA NFA	rat.assay	11.887	60	28
CCTE_Shafer_MEA_dev_burst_duration_mean	Chlorpromazine hydrochloride	DTXSID7024827	0		4.824	1	4.578			Bursting, Network	Network formation & function	MEA NFA	rat.assay	11.887	60	28
CCTE_Shafer_MEA_dev_burst_rate	Chlorpromazine hydrochloride	DTXSID7024827	0		4.824	1	5.077			General, Network	Network formation & function	MEA NFA	rat.assay	11.887	60	28
CCTE_Shafer_MEA_dev_bursting_electrodes_number	Chlorpromazine hydrochloride	DTXSID7024827	0		4.824	1	3.824			General, Network	Network formation & function	MEA NFA	rat.assay	11.887	60	28
CCTE_Shafer_MEA_dev_correlation_coefficient_mean	Chlorpromazine hydrochloride	DTXSID7024827	0		4.824	1	5.869			Connectivity, Network	Network formation & function	MEA NFA	rat.assay	11.887	60	28
CCTE_Shafer_MEA_dev_firing_rate_mean	Chlorpromazine hydrochloride	DTXSID7024827	0		4.824	1	3.431			General, Network	Network formation & function	MEA NFA	rat.assay	11.887	60	28
CCTE_Shafer_MEA_dev_interburst_interval_mean	Chlorpromazine hydrochloride	DTXSID7024827	0		4.824	1	7.951			Bursting, Network	Network formation & function	MEA NFA	rat.assay	11.887	60	28
CCTE_Shafer_MEA_dev_mutual_information_norm	Chlorpromazine hydrochloride	DTXSID7024827	0		4.824	1	5.404			Connectivity, Network	Network formation & function	MEA NFA	rat.assay	11.887	60	28
CCTE_Shafer_MEA_dev_network_spike_duration_std	Chlorpromazine hydrochloride	DTXSID7024827	0		4.824	1	2.813			Connectivity, Network	Network formation & function	MEA NFA	rat.assay	11.887	60	28
CCTE_Shafer_MEA_dev_network_spike_number	Chlorpromazine hydrochloride	DTXSID7024827	0		4.824	1	8.702			Connectivity, Network	Network formation & function	MEA NFA	rat.assay	11.887	60	28
CCTE_Shafer_MEA_dev_network_spike_peak	Chlorpromazine hydrochloride	DTXSID7024827	0		4.824	1	5.163			Connectivity, Network	Network formation & function	MEA NFA	rat.assay	11.887	60	28
CCTE_Shafer_MEA_dev_per_burst_interspike_interval	Chlorpromazine hydrochloride	DTXSID7024827	0		4.824	1	8.95			Bursting, Network	Network formation & function	MEA NFA	rat.assay	11.887	60	28
CCTE_Shafer_MEA_dev_per_burst_spike_percent	Chlorpromazine hydrochloride	DTXSID7024827	0		4.824	1	6.095			Bursting, Network	Network formation & function	MEA NFA	rat.assay	11.887	60	28
CCTE_Shafer_MEA_dev_per_network_spike_spike_number_mean	Chlorpromazine hydrochloride	DTXSID7024827	0		4.824	1	3.798			Connectivity, Network	Network formation & function	MEA NFA	rat.assay	11.887	60	28
CCTE_Shafer_MEA_dev_per_network_spike_spike_percent	Chlorpromazine hydrochloride	DTXSID7024827	0		4.824	1	9.387			Connectivity, Network	Network formation & function	MEA NFA	rat.assay	11.887	60	28
CCTE_Shafer_MEA_dev_spike_duration_mean	Chlorpromazine hydrochloride	DTXSID7024827	0		4.824	1	3.377			Bursting, Network	Network formation & function	MEA NFA	rat.assay	11.887	60	28
CCTE_Mundy_HCI_hN2_NOG_BPCount	Chlorpromazine hydrochloride	DTXSID7024827	0		10.207	1	10.002			NOG initiation, hN2	NOG	NOG, human hN2	human.assay	11.887	60	28
CCTE_Mundy_HCI_hN2_NOG_NeuriteCount	Chlorpromazine hydrochloride	DTXSID7024827	0		10.207	1	11.338			NOG initiation, hN2	NOG	NOG, human hN2	human.assay	11.887	60	28
CCTE_Mundy_HCI_hN2_NOG_NeuriteLength	Chlorpromazine hydrochloride	DTXSID7024827	0		10.207	1	11.955			NOG initiation, hN2	NOG	NOG, human hN2	human.assay	11.887	60	28
CCTE_Mundy_HCI_Cortical_NOG_BPCount	Chlorpromazine hydrochloride	DTXSID7024827	0		15.481	1	9.842			NOG initiation, rat	NOG	NOG, rat	rat.assay	11.887	60	28
CCTE_Mundy_HCI_Cortical_NOG_NeuriteCount	Chlorpromazine hydrochloride	DTXSID7024827	0		15.481	1	10.569			NOG initiation, rat	NOG	NOG, rat	rat.assay	11.887	60	28
CCTE_Mundy_HCI_Cortical_NOG_NeuriteLength	Chlorpromazine hydrochloride	DTXSID7024827	0		15.481	1	10.663			NOG initiation, rat	NOG	NOG, rat	rat.assay	11.887	60	28
CCTE_Mundy_HCI_Cortical_Synap&Neur_Matur_BPCount	Chlorpromazine hydrochloride	DTXSID7024827	0		13.699	1	15.996			Synaptogenesis/maturation, rat	Synaptogenesis	Synaptogenesis/maturation, rat	rat.assay	11.887	60	28
CCTE_Mundy_HCI_Cortical_Synap&Neur_Matur_NeuriteCount	Chlorpromazine hydrochloride	DTXSID7024827	0		13.699	1	21.095			Synaptogenesis/maturation, rat	Synaptogenesis	Synaptogenesis/maturation, rat	rat.assay	11.887	60	28
CCTE_Mundy_HCI_Cortical_Synap&Neur_Matur_NeuriteLength	Chlorpromazine hydrochloride	DTXSID7024827	0		13.699	1	10.706			Synaptogenesis/maturation, rat	Synaptogenesis	Synaptogenesis/maturation, rat	rat.assay	11.887	60	28
CCTE_Mundy_HCI_Cortical_Synap&Neur_Matur_NeuriteSpotCountPerNeuron	Chlorpromazine hydrochloride	DTXSID7024827	0		13.699	1	11.805			Synaptogenesis/maturation, rat	Synaptogenesis	Synaptogenesis/maturation, rat	rat.assay	11.887	60	28
CCTE_Mundy_HCI_Cortical_Synap&Neur_Matur_SynapseCount	Chlorpromazine hydrochloride	DTXSID7024827	0		13.699	1	11.842			Synaptogenesis/maturation, rat	Synaptogenesis	Synaptogenesis/maturation, rat	rat.assay	11.887	60	28
CCTE_Mundy_HCI_hNP1_Casp3_7	Chlorpyrifos	DTXSID4020458	1	7.908	35.475	1	7.908	FALSE		Apoptosis/viability, hNP1	Apoptosis	Apoptosis/Proliferation, hNP1	human.assay	24.064	64	31
CCTE_Mundy_HCI_hNP1_Pro_ResponderAvgInten	Chlorpyrifos	DTXSID4020458	0		35.475	1	24.256	FALSE		Proliferation, hNP1	Proliferation	Apoptosis/Proliferation, hNP1	human.assay	24.064	64	31
CCTE_Shafer_MEA_dev_burst_rate	Chlorpyrifos	DTXSID4020458	0		13.185	1	17.106	TRUE		General, Network	Network formation & function	MEA NFA	rat.assay	24.064	64	31
CCTE_Shafer_MEA_dev_correlation_coefficient_mean	Chlorpyrifos	DTXSID4020458	0		13.185	1	23.54	FALSE		Connectivity, Network	Network formation & function	MEA NFA	rat.assay	24.064	64	31
CCTE_Shafer_MEA_dev_active_electrodes_number	Chlorpyrifos	DTXSID4020458	1	6.761	13.678	1	6.761	FALSE		General, Network	Network formation & function	MEA NFA	rat.assay	24.064	64	31
CCTE_Shafer_MEA_dev_bursting_electrodes_number	Chlorpyrifos	DTXSID4020458	1	4.586	13.678	1	4.586	FALSE		General, Network	Network formation & function	MEA NFA	rat.assay	24.064	64	31
CCTE_Shafer_MEA_dev_firing_rate_mean	Chlorpyrifos	DTXSID4020458	0		13.185	1	15.213	FALSE		General, Network	Network formation & function	MEA NFA	rat.assay	24.064	64	31
CCTE_Shafer_MEA_dev_interburst_interval_mean	Chlorpyrifos	DTXSID4020458	0		13.185	1	15.182	TRUE		Bursting, Network	Network formation & function	MEA NFA	rat.assay	24.064	64	31
CCTE_Shafer_MEA_dev_mutual_information_norm	Chlorpyrifos	DTXSID4020458	0		13.185	1	23.292	TRUE		Connectivity, Network	Network formation & function	MEA NFA	rat.assay	24.064	64	31
CCTE_Shafer_MEA_dev_network_spike_duration_std	Chlorpyrifos	DTXSID4020458	0		13.185	1	22.649	TRUE		Connectivity, Network	Network formation & function	MEA NFA	rat.assay	24.064	64	31
CCTE_Shafer_MEA_dev_network_spike_number	Chlorpyrifos	DTXSID4020458	0		13.185	1	23.016	TRUE		Connectivity, Network	Network formation & function	MEA NFA	rat.assay	24.064	64	31
CCTE_Shafer_MEA_dev_network_spike_peak	Chlorpyrifos	DTXSID4020458	0		13.678	1	10.03	FALSE		Connectivity, Network	Network formation & function	MEA NFA	rat.assay	24.064	64	31
CCTE_Shafer_MEA_dev_per_burst_interspike_interval	Chlorpyrifos	DTXSID4020458	0		13.185	1	15.687	TRUE		Bursting, Network	Network formation & function	MEA NFA	rat.assay	24.064	64	31
CCTE_Shafer_MEA_dev_per_burst_spike_percent	Chlorpyrifos	DTXSID4020458	0		13.185	1	23.313	FALSE		Bursting, Network	Network formation & function	MEA NFA	rat.assay	24.064	64	31
CCTE_Shafer_MEA_dev_per_network_spike_spike_percent	Chlorpyrifos	DTXSID4020458	0		13.185	1	23.436	TRUE		Connectivity, Network	Network formation & function	MEA NFA	rat.assay	24.064	64	31
CCTE_Shafer_MEA_dev_spike_duration_mean	Chlorpyrifos	DTXSID4020458	0		13.185	1	22.996	FALSE		Bursting, Network	Network formation & function	MEA NFA	rat.assay	24.064	64	31
CCTE_Mundy_HCI_hN2_NOG_BPCount	Chlorpyrifos	DTXSID4020458	0		50	1	28.056			NOG initiation, hN2	NOG	NOG, human hN2	human.assay	24.064	64	31
CCTE_Mundy_HCI_hN2_NOG_NeuriteCount	Chlorpyrifos	DTXSID4020458	0		50	1	29.267			NOG initiation, hN2	NOG	NOG, human hN2	human.assay	24.064	64	31
CCTE_Mundy_HCI_hN2_NOG_NeuriteLength	Chlorpyrifos	DTXSID4020458	0		50	1	28.564			NOG initiation, hN2	NOG	NOG, human hN2	human.assay	24.064	64	31
CCTE_Mundy_HCI_Cortical_NOG_BPCount	Chlorpyrifos	DTXSID4020458	0		9.921	1	29.775			NOG initiation, rat	NOG	NOG, rat	rat.assay	24.064	64	31
CCTE_Mundy_HCI_Cortical_NOG_NeuriteCount	Chlorpyrifos	DTXSID4020458	0		9.921	1	32.45			NOG initiation, rat	NOG	NOG, rat	rat.assay	24.064	64	31
CCTE_Mundy_HCI_Cortical_NOG_NeuriteLength	Chlorpyrifos	DTXSID4020458	0		9.921	1	32.024	FALSE		NOG initiation, rat	NOG	NOG, rat	rat.assay	24.064	64	31
CCTE_Mundy_HCI_Cortical_Synap&Neur_Matur_BPCount	Chlorpyrifos	DTXSID4020458	1	26.749	93.122	1	26.749			Synaptogenesis/maturation, rat	Synaptogenesis	Synaptogenesis/maturation, rat	rat.assay	24.064	64	31
CCTE_Mundy_HCI_Cortical_Synap&Neur_Matur_NeuriteCount	Chlorpyrifos	DTXSID4020458	1	29.975	93.122	1	29.975			Synaptogenesis/maturation, rat	Synaptogenesis	Synaptogenesis/maturation, rat	rat.assay	24.064	64	31
CCTE_Mundy_HCI_Cortical_Synap&Neur_Matur_NeuriteLength	Chlorpyrifos	DTXSID4020458	1	31.223	93.122	1	31.223	FALSE		Synaptogenesis/maturation, rat	Synaptogenesis	Synaptogenesis/maturation, rat	rat.assay	24.064	64	31
CCTE_Mundy_HCI_Cortical_Synap&Neur_Matur_CellBodySpotCount	Chlorpyrifos	DTXSID4020458	0		26.645	1	92.848	TRUE		Synaptogenesis/maturation, rat	Synaptogenesis	Synaptogenesis/maturation, rat	rat.assay	24.064	64	31
CCTE_Mundy_HCI_Cortical_Synap&Neur_Matur_NeuriteSpotCountPerNeuron	Chlorpyrifos	DTXSID4020458	0		26.645	1	28.424	FALSE		Synaptogenesis/maturation, rat	Synaptogenesis	Synaptogenesis/maturation, rat	rat.assay	24.064	64	31
CCTE_Mundy_HCI_Cortical_Synap&Neur_Matur_SynapseCount	Chlorpyrifos	DTXSID4020458	0		26.645	1	33.947	FALSE		Synaptogenesis/maturation, rat	Synaptogenesis	Synaptogenesis/maturation, rat	rat.assay	24.064	64	31
CCTE_Shafer_MEA_dev_burst_duration_mean	Chlorpyrifos-methyl	DTXSID6032352	1	15		1	15			Bursting, Network	Network formation & function	MEA NFA	rat.assay	24.423	54	12
CCTE_Mundy_HCI_iCellGluta_NOG_BPCount	Chlorpyrifos-methyl	DTXSID6032352	0		24.347	1	28.209			NOG, CDI iGluta	NOG	NOG, CDI iGluta	human.assay	24.423	54	12
CCTE_Mundy_HCI_iCellGluta_NOG_NeuriteCount	Chlorpyrifos-methyl	DTXSID6032352	0		24.347	1	28.022			NOG, CDI iGluta	NOG	NOG, CDI iGluta	human.assay	24.423	54	12
CCTE_Mundy_HCI_iCellGluta_NOG_NeuriteLength	Chlorpyrifos-methyl	DTXSID6032352	0		24.347	1	23.934			NOG, CDI iGluta	NOG	NOG, CDI iGluta	human.assay	24.423	54	12
CCTE_Mundy_HCI_Cortical_NOG_BPCount	Chlorpyrifos-methyl	DTXSID6032352	0		15	1	28.121			NOG initiation, rat	NOG	NOG, rat	rat.assay	24.423	54	12
CCTE_Mundy_HCI_Cortical_NOG_NeuriteCount	Chlorpyrifos-methyl	DTXSID6032352	0		15	1	26.011			NOG initiation, rat	NOG	NOG, rat	rat.assay	24.423	54	12
CCTE_Mundy_HCI_Cortical_NOG_NeuriteLength	Chlorpyrifos-methyl	DTXSID6032352	0		15	1	24.34			NOG initiation, rat	NOG	NOG, rat	rat.assay	24.423	54	12
CCTE_Mundy_HCI_Cortical_Synap&Neur_Matur_BPCount	Chlorpyrifos-methyl	DTXSID6032352	1	27.894		1	27.894			Synaptogenesis/maturation, rat	Synaptogenesis	Synaptogenesis/maturation, rat	rat.assay	24.423	54	12
CCTE_Mundy_HCI_Cortical_Synap&Neur_Matur_NeuriteCount	Chlorpyrifos-methyl	DTXSID6032352	1	28.126		1	28.126			Synaptogenesis/maturation, rat	Synaptogenesis	Synaptogenesis/maturation, rat	rat.assay	24.423	54	12
CCTE_Mundy_HCI_Cortical_Synap&Neur_Matur_NeuriteLength	Chlorpyrifos-methyl	DTXSID6032352	1	26.031		1	26.031			Synaptogenesis/maturation, rat	Synaptogenesis	Synaptogenesis/maturation, rat	rat.assay	24.423	54	12
CCTE_Mundy_HCI_Cortical_Synap&Neur_Matur_NeuriteSpotCountPerNeuron	Chlorpyrifos-methyl	DTXSID6032352	1	20.625		1	20.625			Synaptogenesis/maturation, rat	Synaptogenesis	Synaptogenesis/maturation, rat	rat.assay	24.423	54	12
CCTE_Mundy_HCI_Cortical_Synap&Neur_Matur_SynapseCount	Chlorpyrifos-methyl	DTXSID6032352	1	20.994		1	20.994			Synaptogenesis/maturation, rat	Synaptogenesis	Synaptogenesis/maturation, rat	rat.assay	24.423	54	12
CCTE_Mundy_HCI_hNP1_Casp3_7	Colchicine	DTXSID5024845	0		0.022	1	0.023			Apoptosis/viability, hNP1	Apoptosis	Apoptosis/Proliferation, hNP1	human.assay	0.006	38	30
CCTE_Shafer_MEA_dev_active_electrodes_number	Colchicine	DTXSID5024845	0		0.017	1	0.028			General, Network	Network formation & function	MEA NFA	rat.assay	0.006	38	30
CCTE_Shafer_MEA_dev_burst_duration_mean	Colchicine	DTXSID5024845	0		0.017	1	0.015			Bursting, Network	Network formation & function	MEA NFA	rat.assay	0.006	38	30
CCTE_Shafer_MEA_dev_burst_rate	Colchicine	DTXSID5024845	0		0.017	1	0.028			General, Network	Network formation & function	MEA NFA	rat.assay	0.006	38	30
CCTE_Shafer_MEA_dev_firing_rate_mean	Colchicine	DTXSID5024845	0		0.017	1	0.032			General, Network	Network formation & function	MEA NFA	rat.assay	0.006	38	30
CCTE_Shafer_MEA_dev_bursting_electrodes_number	Colchicine	DTXSID5024845	1	0.003	0.017	1	0.003			General, Network	Network formation & function	MEA NFA	rat.assay	0.006	38	30
CCTE_Shafer_MEA_dev_correlation_coefficient_mean	Colchicine	DTXSID5024845	1	0.006	0.017	1	0.006			Connectivity, Network	Network formation & function	MEA NFA	rat.assay	0.006	38	30
CCTE_Shafer_MEA_dev_inter_network_spike_interval_mean	Colchicine	DTXSID5024845	1	0.003	0.017	1	0.003			Connectivity, Network	Network formation & function	MEA NFA	rat.assay	0.006	38	30
CCTE_Shafer_MEA_dev_mutual_information_norm	Colchicine	DTXSID5024845	1	0.003	0.017	1	0.003			Connectivity, Network	Network formation & function	MEA NFA	rat.assay	0.006	38	30
CCTE_Shafer_MEA_dev_network_spike_duration_std	Colchicine	DTXSID5024845	1	0.003	0.017	1	0.003			Connectivity, Network	Network formation & function	MEA NFA	rat.assay	0.006	38	30
CCTE_Shafer_MEA_dev_network_spike_number	Colchicine	DTXSID5024845	1	0.003	0.017	1	0.003			Connectivity, Network	Network formation & function	MEA NFA	rat.assay	0.006	38	30
CCTE_Shafer_MEA_dev_network_spike_peak	Colchicine	DTXSID5024845	1	0.003	0.017	1	0.003			Connectivity, Network	Network formation & function	MEA NFA	rat.assay	0.006	38	30
CCTE_Shafer_MEA_dev_per_burst_interspike_interval	Colchicine	DTXSID5024845	1	0.003	0.017	1	0.003			Bursting, Network	Network formation & function	MEA NFA	rat.assay	0.006	38	30
CCTE_Shafer_MEA_dev_per_burst_spike_percent	Colchicine	DTXSID5024845	1	0.003	0.017	1	0.003			Bursting, Network	Network formation & function	MEA NFA	rat.assay	0.006	38	30
CCTE_Shafer_MEA_dev_per_network_spike_spike_number_mean	Colchicine	DTXSID5024845	1	0.003	0.017	1	0.003			Connectivity, Network	Network formation & function	MEA NFA	rat.assay	0.006	38	30
CCTE_Shafer_MEA_dev_per_network_spike_spike_percent	Colchicine	DTXSID5024845	1	0.003	0.017	1	0.003			Connectivity, Network	Network formation & function	MEA NFA	rat.assay	0.006	38	30
CCTE_Shafer_MEA_dev_spike_duration_mean	Colchicine	DTXSID5024845	1	0.003	0.017	1	0.003			Bursting, Network	Network formation & function	MEA NFA	rat.assay	0.006	38	30
CCTE_Shafer_MEA_dev_interburst_interval_mean	Colchicine	DTXSID5024845	0		0.017	1	0.025			Bursting, Network	Network formation & function	MEA NFA	rat.assay	0.006	38	30
CCTE_Mundy_HCI_hN2_NOG_BPCount	Colchicine	DTXSID5024845	1	0.034		1	0.034			NOG initiation, hN2	NOG	NOG, human hN2	human.assay	0.006	38	30
CCTE_Mundy_HCI_hN2_NOG_NeuriteCount	Colchicine	DTXSID5024845	1	0.023		1	0.023			NOG initiation, hN2	NOG	NOG, human hN2	human.assay	0.006	38	30
CCTE_Mundy_HCI_hN2_NOG_NeuriteLength	Colchicine	DTXSID5024845	1	0.106		1	0.106			NOG initiation, hN2	NOG	NOG, human hN2	human.assay	0.006	38	30
CCTE_Mundy_HCI_Cortical_NOG_BPCount	Colchicine	DTXSID5024845	1	0.01	0.053	1	0.01			NOG initiation, rat	NOG	NOG, rat	rat.assay	0.006	38	30
CCTE_Mundy_HCI_Cortical_NOG_NeuriteCount	Colchicine	DTXSID5024845	1	0.017	0.053	1	0.017			NOG initiation, rat	NOG	NOG, rat	rat.assay	0.006	38	30
CCTE_Mundy_HCI_Cortical_NOG_NeuriteLength	Colchicine	DTXSID5024845	1	0.012	0.053	1	0.012			NOG initiation, rat	NOG	NOG, rat	rat.assay	0.006	38	30
CCTE_Mundy_HCI_Cortical_Synap&Neur_Matur_BPCount	Colchicine	DTXSID5024845	0		0.034	1	0.037			Synaptogenesis/maturation, rat	Synaptogenesis	Synaptogenesis/maturation, rat	rat.assay	0.006	38	30
CCTE_Mundy_HCI_Cortical_Synap&Neur_Matur_CellBodySpotCount	Colchicine	DTXSID5024845	0		0.034	1	0.043			Synaptogenesis/maturation, rat	Synaptogenesis	Synaptogenesis/maturation, rat	rat.assay	0.006	38	30
CCTE_Mundy_HCI_Cortical_Synap&Neur_Matur_NeuriteCount	Colchicine	DTXSID5024845	0		0.034	1	0.44			Synaptogenesis/maturation, rat	Synaptogenesis	Synaptogenesis/maturation, rat	rat.assay	0.006	38	30
CCTE_Mundy_HCI_Cortical_Synap&Neur_Matur_NeuriteLength	Colchicine	DTXSID5024845	0		0.034	1	0.035			Synaptogenesis/maturation, rat	Synaptogenesis	Synaptogenesis/maturation, rat	rat.assay	0.006	38	30
CCTE_Mundy_HCI_Cortical_Synap&Neur_Matur_NeuriteSpotCountPerNeuron	Colchicine	DTXSID5024845	0		0.034	1	0.03			Synaptogenesis/maturation, rat	Synaptogenesis	Synaptogenesis/maturation, rat	rat.assay	0.006	38	30
CCTE_Mundy_HCI_Cortical_Synap&Neur_Matur_SynapseCount	Colchicine	DTXSID5024845	0		0.034	1	0.03			Synaptogenesis/maturation, rat	Synaptogenesis	Synaptogenesis/maturation, rat	rat.assay	0.006	38	30
CCTE_Mundy_HCI_hNP1_Casp3_7	Coumaphos	DTXSID2020347	0		41.947	1	73.855			Apoptosis/viability, hNP1	Apoptosis	Apoptosis/Proliferation, hNP1	human.assay	4.566	42	24
CCTE_Shafer_MEA_dev_active_electrodes_number	Coumaphos	DTXSID2020347	0		78.483	1	65.764			General, Network	Network formation & function	MEA NFA	rat.assay	4.566	42	24
CCTE_Shafer_MEA_dev_burst_rate	Coumaphos	DTXSID2020347	0		78.483	1	50			General, Network	Network formation & function	MEA NFA	rat.assay	4.566	42	24
CCTE_Shafer_MEA_dev_bursting_electrodes_number	Coumaphos	DTXSID2020347	0		78.483	1	50			General, Network	Network formation & function	MEA NFA	rat.assay	4.566	42	24
CCTE_Shafer_MEA_dev_correlation_coefficient_mean	Coumaphos	DTXSID2020347	0		78.483	1	41.658			Connectivity, Network	Network formation & function	MEA NFA	rat.assay	4.566	42	24
CCTE_Shafer_MEA_dev_firing_rate_mean	Coumaphos	DTXSID2020347	1	29.517	78.483	1	29.517			General, Network	Network formation & function	MEA NFA	rat.assay	4.566	42	24
CCTE_Shafer_MEA_dev_mutual_information_norm	Coumaphos	DTXSID2020347	1	21.817	78.483	1	21.817			Connectivity, Network	Network formation & function	MEA NFA	rat.assay	4.566	42	24
CCTE_Shafer_MEA_dev_network_spike_duration_std	Coumaphos	DTXSID2020347	1	27.382	78.483	1	27.382			Connectivity, Network	Network formation & function	MEA NFA	rat.assay	4.566	42	24
CCTE_Shafer_MEA_dev_per_network_spike_spike_number_mean	Coumaphos	DTXSID2020347	1	24.382	78.483	1	24.382			Connectivity, Network	Network formation & function	MEA NFA	rat.assay	4.566	42	24
CCTE_Shafer_MEA_dev_spike_duration_mean	Coumaphos	DTXSID2020347	1	33.811	78.483	1	33.811			Bursting, Network	Network formation & function	MEA NFA	rat.assay	4.566	42	24
CCTE_Shafer_MEA_dev_network_spike_peak	Coumaphos	DTXSID2020347	0		78.483	1	50			Connectivity, Network	Network formation & function	MEA NFA	rat.assay	4.566	42	24
CCTE_Shafer_MEA_dev_per_burst_spike_percent	Coumaphos	DTXSID2020347	0		78.483	1	50			Bursting, Network	Network formation & function	MEA NFA	rat.assay	4.566	42	24
CCTE_Shafer_MEA_dev_per_network_spike_spike_percent	Coumaphos	DTXSID2020347	0		78.483	1	85.071			Connectivity, Network	Network formation & function	MEA NFA	rat.assay	4.566	42	24
CCTE_Mundy_HCI_hN2_NOG_BPCount	Coumaphos	DTXSID2020347	0		25.403	1	25.337			NOG initiation, hN2	NOG	NOG, human hN2	human.assay	4.566	42	24
CCTE_Mundy_HCI_hN2_NOG_NeuriteCount	Coumaphos	DTXSID2020347	0		25.403	1	26.08			NOG initiation, hN2	NOG	NOG, human hN2	human.assay	4.566	42	24
CCTE_Mundy_HCI_hN2_NOG_NeuriteLength	Coumaphos	DTXSID2020347	0		25.403	1	25.333			NOG initiation, hN2	NOG	NOG, human hN2	human.assay	4.566	42	24
CCTE_Mundy_HCI_Cortical_NOG_BPCount	Coumaphos	DTXSID2020347	1	92.579		1	92.579			NOG initiation, rat	NOG	NOG, rat	rat.assay	4.566	42	24
CCTE_Mundy_HCI_Cortical_NOG_NeuriteCount	Coumaphos	DTXSID2020347	1	89.928		1	89.928			NOG initiation, rat	NOG	NOG, rat	rat.assay	4.566	42	24
CCTE_Mundy_HCI_Cortical_NOG_NeuriteLength	Coumaphos	DTXSID2020347	1	93.308		1	93.308			NOG initiation, rat	NOG	NOG, rat	rat.assay	4.566	42	24
CCTE_Mundy_HCI_Cortical_Synap&Neur_Matur_BPCount	Coumaphos	DTXSID2020347	1	50		1	50			Synaptogenesis/maturation, rat	Synaptogenesis	Synaptogenesis/maturation, rat	rat.assay	4.566	42	24
CCTE_Mundy_HCI_Cortical_Synap&Neur_Matur_NeuriteLength	Coumaphos	DTXSID2020347	1	50		1	50			Synaptogenesis/maturation, rat	Synaptogenesis	Synaptogenesis/maturation, rat	rat.assay	4.566	42	24
CCTE_Shafer_MEA_dev_active_electrodes_number	Cyfluthrin	DTXSID5035957	1	10		1	10	FALSE		General, Network	Network formation & function	MEA NFA	rat.assay	13.272	38	17
CCTE_Shafer_MEA_dev_burst_duration_mean	Cyfluthrin	DTXSID5035957	1	2.042		1	2.042	FALSE		Bursting, Network	Network formation & function	MEA NFA	rat.assay	13.272	38	17
CCTE_Shafer_MEA_dev_burst_rate	Cyfluthrin	DTXSID5035957	1	1.066		1	1.066	TRUE		General, Network	Network formation & function	MEA NFA	rat.assay	13.272	38	17
CCTE_Shafer_MEA_dev_bursting_electrodes_number	Cyfluthrin	DTXSID5035957	1	2.283		1	2.283	FALSE		General, Network	Network formation & function	MEA NFA	rat.assay	13.272	38	17
CCTE_Shafer_MEA_dev_correlation_coefficient_mean	Cyfluthrin	DTXSID5035957	1	7.231		1	7.231	FALSE		Connectivity, Network	Network formation & function	MEA NFA	rat.assay	13.272	38	17
CCTE_Shafer_MEA_dev_firing_rate_mean	Cyfluthrin	DTXSID5035957	1	1.145		1	1.145	TRUE		General, Network	Network formation & function	MEA NFA	rat.assay	13.272	38	17
CCTE_Shafer_MEA_dev_interburst_interval_mean	Cyfluthrin	DTXSID5035957	1	10		1	10	FALSE		Bursting, Network	Network formation & function	MEA NFA	rat.assay	13.272	38	17
CCTE_Shafer_MEA_dev_mutual_information_norm	Cyfluthrin	DTXSID5035957	1	0.268		1	0.268	FALSE		Connectivity, Network	Network formation & function	MEA NFA	rat.assay	13.272	38	17
CCTE_Shafer_MEA_dev_network_spike_duration_std	Cyfluthrin	DTXSID5035957	1	3.515		1	3.515	FALSE		Connectivity, Network	Network formation & function	MEA NFA	rat.assay	13.272	38	17
CCTE_Shafer_MEA_dev_network_spike_number	Cyfluthrin	DTXSID5035957	1	0.235		1	0.235	FALSE		Connectivity, Network	Network formation & function	MEA NFA	rat.assay	13.272	38	17
CCTE_Shafer_MEA_dev_network_spike_peak	Cyfluthrin	DTXSID5035957	1	10		1	10	FALSE		Connectivity, Network	Network formation & function	MEA NFA	rat.assay	13.272	38	17
CCTE_Shafer_MEA_dev_per_burst_interspike_interval	Cyfluthrin	DTXSID5035957	1	10		1	10	TRUE		Bursting, Network	Network formation & function	MEA NFA	rat.assay	13.272	38	17
CCTE_Shafer_MEA_dev_per_burst_spike_percent	Cyfluthrin	DTXSID5035957	1	2.626		1	2.626	FALSE		Bursting, Network	Network formation & function	MEA NFA	rat.assay	13.272	38	17
CCTE_Shafer_MEA_dev_per_network_spike_spike_number_mean	Cyfluthrin	DTXSID5035957	1	3.147		1	3.147	FALSE		Connectivity, Network	Network formation & function	MEA NFA	rat.assay	13.272	38	17
CCTE_Shafer_MEA_dev_per_network_spike_spike_percent	Cyfluthrin	DTXSID5035957	1	1.717		1	1.717	FALSE		Connectivity, Network	Network formation & function	MEA NFA	rat.assay	13.272	38	17
CCTE_Shafer_MEA_dev_spike_duration_mean	Cyfluthrin	DTXSID5035957	1	5.459		1	5.459	FALSE		Bursting, Network	Network formation & function	MEA NFA	rat.assay	13.272	38	17
CCTE_Mundy_HCI_Cortical_Synap&Neur_Matur_NeuriteLength	Cyfluthrin	DTXSID5035957	1	2.976		1	2.976			Synaptogenesis/maturation, rat	Synaptogenesis	Synaptogenesis/maturation, rat	rat.assay	13.272	38	17
CCTE_Mundy_HCI_hNP1_Casp3_7	Cytarabine hydrochloride	DTXSID5024891	1	0.29		1	0.29			Apoptosis/viability, hNP1	Apoptosis	Apoptosis/Proliferation, hNP1	human.assay	1000	44	24
CCTE_Mundy_HCI_hNP1_Pro_ResponderAvgInten	Cytarabine hydrochloride	DTXSID5024891	1	0.004		1	0.004			Proliferation, hNP1	Proliferation	Apoptosis/Proliferation, hNP1	human.assay	1000	44	24
CCTE_Shafer_MEA_dev_burst_duration_mean	Cytarabine hydrochloride	DTXSID5024891	0		1.667	1	1.845			Bursting, Network	Network formation & function	MEA NFA	rat.assay	1000	44	24
CCTE_Shafer_MEA_dev_burst_rate	Cytarabine hydrochloride	DTXSID5024891	0		1.667	1	1.09			General, Network	Network formation & function	MEA NFA	rat.assay	1000	44	24
CCTE_Shafer_MEA_dev_inter_network_spike_interval_mean	Cytarabine hydrochloride	DTXSID5024891	0		1.667	1	1.295			Connectivity, Network	Network formation & function	MEA NFA	rat.assay	1000	44	24
CCTE_Shafer_MEA_dev_active_electrodes_number	Cytarabine hydrochloride	DTXSID5024891	1	0.303	1.667	1	0.303			General, Network	Network formation & function	MEA NFA	rat.assay	1000	44	24
CCTE_Shafer_MEA_dev_bursting_electrodes_number	Cytarabine hydrochloride	DTXSID5024891	1	0.215	1.667	1	0.215			General, Network	Network formation & function	MEA NFA	rat.assay	1000	44	24
CCTE_Shafer_MEA_dev_correlation_coefficient_mean	Cytarabine hydrochloride	DTXSID5024891	1	0.112	1.667	1	0.112			Connectivity, Network	Network formation & function	MEA NFA	rat.assay	1000	44	24
CCTE_Shafer_MEA_dev_interburst_interval_mean	Cytarabine hydrochloride	DTXSID5024891	1	0.437	1.667	1	0.437			Bursting, Network	Network formation & function	MEA NFA	rat.assay	1000	44	24
CCTE_Shafer_MEA_dev_mutual_information_norm	Cytarabine hydrochloride	DTXSID5024891	1	0.098	1.667	1	0.098			Connectivity, Network	Network formation & function	MEA NFA	rat.assay	1000	44	24
CCTE_Shafer_MEA_dev_network_spike_duration_std	Cytarabine hydrochloride	DTXSID5024891	1	0.636	1.667	1	0.636			Connectivity, Network	Network formation & function	MEA NFA	rat.assay	1000	44	24
CCTE_Shafer_MEA_dev_network_spike_number	Cytarabine hydrochloride	DTXSID5024891	1	0.143	1.667	1	0.143			Connectivity, Network	Network formation & function	MEA NFA	rat.assay	1000	44	24
CCTE_Shafer_MEA_dev_network_spike_peak	Cytarabine hydrochloride	DTXSID5024891	1	0.623	1.667	1	0.623			Connectivity, Network	Network formation & function	MEA NFA	rat.assay	1000	44	24
CCTE_Shafer_MEA_dev_per_burst_spike_percent	Cytarabine hydrochloride	DTXSID5024891	1	0.298	1.667	1	0.298			Bursting, Network	Network formation & function	MEA NFA	rat.assay	1000	44	24
CCTE_Shafer_MEA_dev_per_network_spike_spike_number_mean	Cytarabine hydrochloride	DTXSID5024891	1	0.206	1.667	1	0.206			Connectivity, Network	Network formation & function	MEA NFA	rat.assay	1000	44	24
CCTE_Shafer_MEA_dev_per_network_spike_spike_percent	Cytarabine hydrochloride	DTXSID5024891	1	0.084	1.667	1	0.084			Connectivity, Network	Network formation & function	MEA NFA	rat.assay	1000	44	24
CCTE_Shafer_MEA_dev_spike_duration_mean	Cytarabine hydrochloride	DTXSID5024891	0		1.667	1	0.889			Bursting, Network	Network formation & function	MEA NFA	rat.assay	1000	44	24
CCTE_Mundy_HCI_iCellGluta_NOG_BPCount	Cytarabine hydrochloride	DTXSID5024891	0		0.814	1	0.97			NOG, CDI iGluta	NOG	NOG, CDI iGluta	human.assay	1000	44	24
CCTE_Mundy_HCI_iCellGluta_NOG_NeuriteCount	Cytarabine hydrochloride	DTXSID5024891	0		0.814	1	1.043			NOG, CDI iGluta	NOG	NOG, CDI iGluta	human.assay	1000	44	24
CCTE_Mundy_HCI_iCellGluta_NOG_NeuriteLength	Cytarabine hydrochloride	DTXSID5024891	0		0.814	1	1.09			NOG, CDI iGluta	NOG	NOG, CDI iGluta	human.assay	1000	44	24
CCTE_Mundy_HCI_Cortical_NOG_BPCount	Cytarabine hydrochloride	DTXSID5024891	0		2.332	1	3.005			NOG initiation, rat	NOG	NOG, rat	rat.assay	1000	44	24
CCTE_Mundy_HCI_Cortical_NOG_NeuriteCount	Cytarabine hydrochloride	DTXSID5024891	0		2.332	1	4.747			NOG initiation, rat	NOG	NOG, rat	rat.assay	1000	44	24
CCTE_Mundy_HCI_Cortical_NOG_NeuriteLength	Cytarabine hydrochloride	DTXSID5024891	0		2.332	1	3.773			NOG initiation, rat	NOG	NOG, rat	rat.assay	1000	44	24
CCTE_Mundy_HCI_Cortical_Synap&Neur_Matur_NeuriteCount	Cytarabine hydrochloride	DTXSID5024891	0		3.573	1	15			Synaptogenesis/maturation, rat	Synaptogenesis	Synaptogenesis/maturation, rat	rat.assay	1000	44	24
CCTE_Shafer_MEA_dev_active_electrodes_number	DDT	DTXSID4020375	0		3.895	1	3.919	FALSE		General, Network	Network formation & function	MEA NFA	rat.assay	10.868	19	16
CCTE_Shafer_MEA_dev_burst_duration_mean	DDT	DTXSID4020375	0		6.441	1	8.981	FALSE		Bursting, Network	Network formation & function	MEA NFA	rat.assay	10.868	19	16
CCTE_Shafer_MEA_dev_burst_rate	DDT	DTXSID4020375	0		6.441	1	6.36	FALSE		General, Network	Network formation & function	MEA NFA	rat.assay	10.868	19	16
CCTE_Shafer_MEA_dev_bursting_electrodes_number	DDT	DTXSID4020375	0		3.895	1	3.61	FALSE		General, Network	Network formation & function	MEA NFA	rat.assay	10.868	19	16
CCTE_Shafer_MEA_dev_correlation_coefficient_mean	DDT	DTXSID4020375	0		3.895	1	2.996	FALSE		Connectivity, Network	Network formation & function	MEA NFA	rat.assay	10.868	19	16
CCTE_Shafer_MEA_dev_firing_rate_mean	DDT	DTXSID4020375	0		3.895	1	7.691	FALSE		General, Network	Network formation & function	MEA NFA	rat.assay	10.868	19	16
CCTE_Shafer_MEA_dev_interburst_interval_mean	DDT	DTXSID4020375	0		3.895	1	7.667	FALSE		Bursting, Network	Network formation & function	MEA NFA	rat.assay	10.868	19	16
CCTE_Shafer_MEA_dev_mutual_information_norm	DDT	DTXSID4020375	1	0.97	3.895	1	0.97	FALSE		Connectivity, Network	Network formation & function	MEA NFA	rat.assay	10.868	19	16
CCTE_Shafer_MEA_dev_network_spike_number	DDT	DTXSID4020375	1	2.84	6.441	1	2.84	FALSE		Connectivity, Network	Network formation & function	MEA NFA	rat.assay	10.868	19	16
CCTE_Shafer_MEA_dev_network_spike_duration_std	DDT	DTXSID4020375	0		3.895	1	1.984	FALSE		Connectivity, Network	Network formation & function	MEA NFA	rat.assay	10.868	19	16
CCTE_Shafer_MEA_dev_network_spike_peak	DDT	DTXSID4020375	0		3.895	1	3.55	FALSE		Connectivity, Network	Network formation & function	MEA NFA	rat.assay	10.868	19	16
CCTE_Shafer_MEA_dev_per_burst_interspike_interval	DDT	DTXSID4020375	0		3.895	1	7.736	FALSE		Bursting, Network	Network formation & function	MEA NFA	rat.assay	10.868	19	16
CCTE_Shafer_MEA_dev_per_burst_spike_percent	DDT	DTXSID4020375	0		3.895	1	3.447	FALSE		Bursting, Network	Network formation & function	MEA NFA	rat.assay	10.868	19	16
CCTE_Shafer_MEA_dev_per_network_spike_spike_number_mean	DDT	DTXSID4020375	0		6.441	1	5.7	FALSE		Connectivity, Network	Network formation & function	MEA NFA	rat.assay	10.868	19	16
CCTE_Shafer_MEA_dev_per_network_spike_spike_percent	DDT	DTXSID4020375	0		3.895	1	3.016	FALSE		Connectivity, Network	Network formation & function	MEA NFA	rat.assay	10.868	19	16
CCTE_Shafer_MEA_dev_spike_duration_mean	DDT	DTXSID4020375	0		3.895	1	2.624	FALSE		Bursting, Network	Network formation & function	MEA NFA	rat.assay	10.868	19	16
CCTE_Mundy_HCI_hNP1_Casp3_7	Di(2-ethylhexyl) phthalate	DTXSID5020607	1	16.558		1	16.558			Apoptosis/viability, hNP1	Apoptosis	Apoptosis/Proliferation, hNP1	human.assay	1000	33	21
CCTE_Mundy_HCI_hNP1_Pro_ResponderAvgInten	Di(2-ethylhexyl) phthalate	DTXSID5020607	1	9.265		1	9.265			Proliferation, hNP1	Proliferation	Apoptosis/Proliferation, hNP1	human.assay	1000	33	21
CCTE_Shafer_MEA_dev_active_electrodes_number	Di(2-ethylhexyl) phthalate	DTXSID5020607	1	15		1	15	TRUE		General, Network	Network formation & function	MEA NFA	rat.assay	1000	33	21
CCTE_Shafer_MEA_dev_burst_rate	Di(2-ethylhexyl) phthalate	DTXSID5020607	1	2.976		1	2.976	TRUE		General, Network	Network formation & function	MEA NFA	rat.assay	1000	33	21
CCTE_Shafer_MEA_dev_bursting_electrodes_number	Di(2-ethylhexyl) phthalate	DTXSID5020607	1	9.733		1	9.733	TRUE		General, Network	Network formation & function	MEA NFA	rat.assay	1000	33	21
CCTE_Shafer_MEA_dev_correlation_coefficient_mean	Di(2-ethylhexyl) phthalate	DTXSID5020607	1	5.495		1	5.495	TRUE		Connectivity, Network	Network formation & function	MEA NFA	rat.assay	1000	33	21
CCTE_Shafer_MEA_dev_firing_rate_mean	Di(2-ethylhexyl) phthalate	DTXSID5020607	1	2.976		1	2.976	TRUE		General, Network	Network formation & function	MEA NFA	rat.assay	1000	33	21
CCTE_Shafer_MEA_dev_mutual_information_norm	Di(2-ethylhexyl) phthalate	DTXSID5020607	1	1.592		1	1.592	TRUE		Connectivity, Network	Network formation & function	MEA NFA	rat.assay	1000	33	21
CCTE_Shafer_MEA_dev_network_spike_duration_std	Di(2-ethylhexyl) phthalate	DTXSID5020607	1	5.243		1	5.243	TRUE		Connectivity, Network	Network formation & function	MEA NFA	rat.assay	1000	33	21
CCTE_Shafer_MEA_dev_network_spike_number	Di(2-ethylhexyl) phthalate	DTXSID5020607	1	2.32		1	2.32	TRUE		Connectivity, Network	Network formation & function	MEA NFA	rat.assay	1000	33	21
CCTE_Shafer_MEA_dev_network_spike_peak	Di(2-ethylhexyl) phthalate	DTXSID5020607	1	15		1	15	TRUE		Connectivity, Network	Network formation & function	MEA NFA	rat.assay	1000	33	21
CCTE_Shafer_MEA_dev_per_burst_spike_percent	Di(2-ethylhexyl) phthalate	DTXSID5020607	1	15		1	15	TRUE		Bursting, Network	Network formation & function	MEA NFA	rat.assay	1000	33	21
CCTE_Shafer_MEA_dev_per_network_spike_spike_number_mean	Di(2-ethylhexyl) phthalate	DTXSID5020607	1	6.153		1	6.153	TRUE		Connectivity, Network	Network formation & function	MEA NFA	rat.assay	1000	33	21
CCTE_Shafer_MEA_dev_per_network_spike_spike_percent	Di(2-ethylhexyl) phthalate	DTXSID5020607	1	9.449		1	9.449	TRUE		Connectivity, Network	Network formation & function	MEA NFA	rat.assay	1000	33	21
CCTE_Shafer_MEA_dev_spike_duration_mean	Di(2-ethylhexyl) phthalate	DTXSID5020607	1	9.35		1	9.35	TRUE		Bursting, Network	Network formation & function	MEA NFA	rat.assay	1000	33	21
CCTE_Mundy_HCI_Cortical_NOG_NeuriteLength	Di(2-ethylhexyl) phthalate	DTXSID5020607	1	8.985		1	8.985			NOG initiation, rat	NOG	NOG, rat	rat.assay	1000	33	21
CCTE_Mundy_HCI_Cortical_Synap&Neur_Matur_CellBodySpotCount	Di(2-ethylhexyl) phthalate	DTXSID5020607	0		7.309	1	8.267			Synaptogenesis/maturation, rat	Synaptogenesis	Synaptogenesis/maturation, rat	rat.assay	1000	33	21
CCTE_Mundy_HCI_Cortical_Synap&Neur_Matur_NeuriteLength	Di(2-ethylhexyl) phthalate	DTXSID5020607	0		7.309	1	3.84			Synaptogenesis/maturation, rat	Synaptogenesis	Synaptogenesis/maturation, rat	rat.assay	1000	33	21
CCTE_Mundy_HCI_Cortical_Synap&Neur_Matur_NeuriteSpotCountPerNeuriteLength	Di(2-ethylhexyl) phthalate	DTXSID5020607	0		7.309	1	8.064			Synaptogenesis/maturation, rat	Synaptogenesis	Synaptogenesis/maturation, rat	rat.assay	1000	33	21
CCTE_Mundy_HCI_Cortical_Synap&Neur_Matur_NeuriteSpotCountPerNeuron	Di(2-ethylhexyl) phthalate	DTXSID5020607	0		7.309	1	5.471			Synaptogenesis/maturation, rat	Synaptogenesis	Synaptogenesis/maturation, rat	rat.assay	1000	33	21
CCTE_Mundy_HCI_Cortical_Synap&Neur_Matur_SynapseCount	Di(2-ethylhexyl) phthalate	DTXSID5020607	0		7.309	1	6.284			Synaptogenesis/maturation, rat	Synaptogenesis	Synaptogenesis/maturation, rat	rat.assay	1000	33	21
CCTE_Mundy_HCI_hNP1_Casp3_7	Diazepam	DTXSID4020406	1	23.039		1	23.039			Apoptosis/viability, hNP1	Apoptosis	Apoptosis/Proliferation, hNP1	human.assay	9.83	33	4
CCTE_Shafer_MEA_dev_per_burst_spike_percent	Diazepam	DTXSID4020406	1	3.616		1	3.616			Bursting, Network	Network formation & function	MEA NFA	rat.assay	9.83	33	4
CCTE_Shafer_MEA_dev_per_network_spike_spike_percent	Diazepam	DTXSID4020406	1	15		1	15			Connectivity, Network	Network formation & function	MEA NFA	rat.assay	9.83	33	4
CCTE_Shafer_MEA_dev_spike_duration_mean	Diazepam	DTXSID4020406	1	3.055		1	3.055			Bursting, Network	Network formation & function	MEA NFA	rat.assay	9.83	33	4
CCTE_Shafer_MEA_dev_active_electrodes_number	Diazinon	DTXSID9020407	0		50	1	75.839	TRUE		General, Network	Network formation & function	MEA NFA	rat.assay	1000	54	13
CCTE_Shafer_MEA_dev_bursting_electrodes_number	Diazinon	DTXSID9020407	0		50	1	60.21	TRUE		General, Network	Network formation & function	MEA NFA	rat.assay	1000	54	13
CCTE_Shafer_MEA_dev_correlation_coefficient_mean	Diazinon	DTXSID9020407	0		50	1	50	TRUE		Connectivity, Network	Network formation & function	MEA NFA	rat.assay	1000	54	13
CCTE_Shafer_MEA_dev_per_network_spike_spike_number_mean	Diazinon	DTXSID9020407	1	20.107	50	1	20.107	TRUE		Connectivity, Network	Network formation & function	MEA NFA	rat.assay	1000	54	13
CCTE_Shafer_MEA_dev_network_spike_peak	Diazinon	DTXSID9020407	0		50	1	50	TRUE		Connectivity, Network	Network formation & function	MEA NFA	rat.assay	1000	54	13
CCTE_Shafer_MEA_dev_per_burst_spike_percent	Diazinon	DTXSID9020407	0		50	1	50	TRUE		Bursting, Network	Network formation & function	MEA NFA	rat.assay	1000	54	13
CCTE_Shafer_MEA_dev_per_network_spike_spike_percent	Diazinon	DTXSID9020407	0		50	1	90.053	TRUE		Connectivity, Network	Network formation & function	MEA NFA	rat.assay	1000	54	13
CCTE_Shafer_MEA_dev_spike_duration_mean	Diazinon	DTXSID9020407	0		50	1	36.176	TRUE		Bursting, Network	Network formation & function	MEA NFA	rat.assay	1000	54	13
CCTE_Mundy_HCI_Cortical_Synap&Neur_Matur_BPCount	Diazinon	DTXSID9020407	1	50		1	50			Synaptogenesis/maturation, rat	Synaptogenesis	Synaptogenesis/maturation, rat	rat.assay	1000	54	13
CCTE_Mundy_HCI_Cortical_Synap&Neur_Matur_NeuriteLength	Diazinon	DTXSID9020407	1	50		1	50			Synaptogenesis/maturation, rat	Synaptogenesis	Synaptogenesis/maturation, rat	rat.assay	1000	54	13
CCTE_Mundy_HCI_hNP1_Casp3_7	Dieldrin	DTXSID9020453	1	14.956		1	14.956			Apoptosis/viability, hNP1	Apoptosis	Apoptosis/Proliferation, hNP1	human.assay	20.805	33	23
CCTE_Mundy_HCI_hNP1_Pro_ResponderAvgInten	Dieldrin	DTXSID9020453	1	25.156		1	25.156			Proliferation, hNP1	Proliferation	Apoptosis/Proliferation, hNP1	human.assay	20.805	33	23
CCTE_Shafer_MEA_dev_active_electrodes_number	Dieldrin	DTXSID9020453	0		11.298	1	10.346			General, Network	Network formation & function	MEA NFA	rat.assay	20.805	33	23
CCTE_Shafer_MEA_dev_burst_duration_mean	Dieldrin	DTXSID9020453	0		11.298	1	10.071			Bursting, Network	Network formation & function	MEA NFA	rat.assay	20.805	33	23
CCTE_Shafer_MEA_dev_burst_rate	Dieldrin	DTXSID9020453	0		11.298	1	5.672			General, Network	Network formation & function	MEA NFA	rat.assay	20.805	33	23
CCTE_Shafer_MEA_dev_bursting_electrodes_number	Dieldrin	DTXSID9020453	0		11.298	1	10.22			General, Network	Network formation & function	MEA NFA	rat.assay	20.805	33	23
CCTE_Shafer_MEA_dev_firing_rate_mean	Dieldrin	DTXSID9020453	0		11.298	1	9.095			General, Network	Network formation & function	MEA NFA	rat.assay	20.805	33	23
CCTE_Shafer_MEA_dev_network_spike_duration_std	Dieldrin	DTXSID9020453	1	3.381	11.298	1	3.381			Connectivity, Network	Network formation & function	MEA NFA	rat.assay	20.805	33	23
CCTE_Shafer_MEA_dev_network_spike_number	Dieldrin	DTXSID9020453	1	0.497	11.298	1	0.497			Connectivity, Network	Network formation & function	MEA NFA	rat.assay	20.805	33	23
CCTE_Shafer_MEA_dev_per_burst_interspike_interval	Dieldrin	DTXSID9020453	1	4.039	11.298	1	4.039			Bursting, Network	Network formation & function	MEA NFA	rat.assay	20.805	33	23
CCTE_Shafer_MEA_dev_network_spike_peak	Dieldrin	DTXSID9020453	0		11.298	1	10.764			Connectivity, Network	Network formation & function	MEA NFA	rat.assay	20.805	33	23
CCTE_Shafer_MEA_dev_per_burst_spike_percent	Dieldrin	DTXSID9020453	0		11.298	1	27.845			Bursting, Network	Network formation & function	MEA NFA	rat.assay	20.805	33	23
CCTE_Shafer_MEA_dev_per_network_spike_spike_percent	Dieldrin	DTXSID9020453	0		11.298	1	15			Connectivity, Network	Network formation & function	MEA NFA	rat.assay	20.805	33	23
CCTE_Shafer_MEA_dev_spike_duration_mean	Dieldrin	DTXSID9020453	0		11.298	1	22.068			Bursting, Network	Network formation & function	MEA NFA	rat.assay	20.805	33	23
CCTE_Mundy_HCI_hN2_NOG_BPCount	Dieldrin	DTXSID9020453	1	9.562	50	1	9.562			NOG initiation, hN2	NOG	NOG, human hN2	human.assay	20.805	33	23
CCTE_Mundy_HCI_hN2_NOG_NeuriteCount	Dieldrin	DTXSID9020453	1	12.589	50	1	12.589			NOG initiation, hN2	NOG	NOG, human hN2	human.assay	20.805	33	23
CCTE_Mundy_HCI_hN2_NOG_NeuriteLength	Dieldrin	DTXSID9020453	1	9.921	50	1	9.921			NOG initiation, hN2	NOG	NOG, human hN2	human.assay	20.805	33	23
CCTE_Mundy_HCI_Cortical_NOG_NeuriteLength	Dieldrin	DTXSID9020453	1	8.833	21.675	1	8.833			NOG initiation, rat	NOG	NOG, rat	rat.assay	20.805	33	23
CCTE_Mundy_HCI_Cortical_Synap&Neur_Matur_CellBodySpotCount	Dieldrin	DTXSID9020453	0		25.024	1	24.039			Synaptogenesis/maturation, rat	Synaptogenesis	Synaptogenesis/maturation, rat	rat.assay	20.805	33	23
CCTE_Mundy_HCI_Cortical_Synap&Neur_Matur_NeuriteLength	Dieldrin	DTXSID9020453	1	12.177	25.024	1	12.177			Synaptogenesis/maturation, rat	Synaptogenesis	Synaptogenesis/maturation, rat	rat.assay	20.805	33	23
CCTE_Mundy_HCI_Cortical_Synap&Neur_Matur_NeuriteSpotCountPerNeuron	Dieldrin	DTXSID9020453	1	12.514	25.024	1	12.514			Synaptogenesis/maturation, rat	Synaptogenesis	Synaptogenesis/maturation, rat	rat.assay	20.805	33	23
CCTE_Mundy_HCI_Cortical_Synap&Neur_Matur_NeuriteSpotCountPerNeuriteLength	Dieldrin	DTXSID9020453	0		25.024	1	25.541			Synaptogenesis/maturation, rat	Synaptogenesis	Synaptogenesis/maturation, rat	rat.assay	20.805	33	23
CCTE_Mundy_HCI_Cortical_Synap&Neur_Matur_SynapseCount	Dieldrin	DTXSID9020453	0		25.024	1	12.956			Synaptogenesis/maturation, rat	Synaptogenesis	Synaptogenesis/maturation, rat	rat.assay	20.805	33	23
CCTE_Mundy_HCI_hNP1_Casp3_7	Diethylstilbestrol	DTXSID3020465	0		29.656	1	26.453			Apoptosis/viability, hNP1	Apoptosis	Apoptosis/Proliferation, hNP1	human.assay	19.385	38	22
CCTE_Shafer_MEA_dev_active_electrodes_number	Diethylstilbestrol	DTXSID3020465	0		19.472	1	10.429			General, Network	Network formation & function	MEA NFA	rat.assay	19.385	38	22
CCTE_Shafer_MEA_dev_burst_rate	Diethylstilbestrol	DTXSID3020465	1	2.976	19.472	1	2.976			General, Network	Network formation & function	MEA NFA	rat.assay	19.385	38	22
CCTE_Shafer_MEA_dev_bursting_electrodes_number	Diethylstilbestrol	DTXSID3020465	1	9.634	19.472	1	9.634			General, Network	Network formation & function	MEA NFA	rat.assay	19.385	38	22
CCTE_Shafer_MEA_dev_correlation_coefficient_mean	Diethylstilbestrol	DTXSID3020465	1	5.984	19.472	1	5.984			Connectivity, Network	Network formation & function	MEA NFA	rat.assay	19.385	38	22
CCTE_Shafer_MEA_dev_firing_rate_mean	Diethylstilbestrol	DTXSID3020465	1	3.244	19.472	1	3.244			General, Network	Network formation & function	MEA NFA	rat.assay	19.385	38	22
CCTE_Shafer_MEA_dev_mutual_information_norm	Diethylstilbestrol	DTXSID3020465	1	0.808	19.472	1	0.808			Connectivity, Network	Network formation & function	MEA NFA	rat.assay	19.385	38	22
CCTE_Shafer_MEA_dev_per_network_spike_spike_number_mean	Diethylstilbestrol	DTXSID3020465	1	5.646	19.472	1	5.646			Connectivity, Network	Network formation & function	MEA NFA	rat.assay	19.385	38	22
CCTE_Shafer_MEA_dev_per_network_spike_spike_percent	Diethylstilbestrol	DTXSID3020465	1	3.873	19.472	1	3.873			Connectivity, Network	Network formation & function	MEA NFA	rat.assay	19.385	38	22
CCTE_Shafer_MEA_dev_network_spike_peak	Diethylstilbestrol	DTXSID3020465	0		19.472	1	11.247			Connectivity, Network	Network formation & function	MEA NFA	rat.assay	19.385	38	22
CCTE_Shafer_MEA_dev_per_burst_spike_percent	Diethylstilbestrol	DTXSID3020465	0		19.472	1	15			Bursting, Network	Network formation & function	MEA NFA	rat.assay	19.385	38	22
CCTE_Shafer_MEA_dev_spike_duration_mean	Diethylstilbestrol	DTXSID3020465	0		19.472	1	15			Bursting, Network	Network formation & function	MEA NFA	rat.assay	19.385	38	22
CCTE_Mundy_HCI_hN2_NOG_BPCount	Diethylstilbestrol	DTXSID3020465	0		2.905	1	6.214			NOG initiation, hN2	NOG	NOG, human hN2	human.assay	19.385	38	22
CCTE_Mundy_HCI_hN2_NOG_NeuriteCount	Diethylstilbestrol	DTXSID3020465	0		2.905	1	9.395			NOG initiation, hN2	NOG	NOG, human hN2	human.assay	19.385	38	22
CCTE_Mundy_HCI_hN2_NOG_NeuriteLength	Diethylstilbestrol	DTXSID3020465	0		2.905	1	8.251			NOG initiation, hN2	NOG	NOG, human hN2	human.assay	19.385	38	22
CCTE_Mundy_HCI_Cortical_NOG_NeuriteCount	Diethylstilbestrol	DTXSID3020465	0		28.937	1	22.936			NOG initiation, rat	NOG	NOG, rat	rat.assay	19.385	38	22
CCTE_Mundy_HCI_Cortical_NOG_BPCount	Diethylstilbestrol	DTXSID3020465	1	12.847	28.937	1	12.847			NOG initiation, rat	NOG	NOG, rat	rat.assay	19.385	38	22
CCTE_Mundy_HCI_Cortical_NOG_NeuriteLength	Diethylstilbestrol	DTXSID3020465	0		28.937	1	23.725			NOG initiation, rat	NOG	NOG, rat	rat.assay	19.385	38	22
CCTE_Mundy_HCI_Cortical_Synap&Neur_Matur_BPCount	Diethylstilbestrol	DTXSID3020465	0		12.435	1	8.638			Synaptogenesis/maturation, rat	Synaptogenesis	Synaptogenesis/maturation, rat	rat.assay	19.385	38	22
CCTE_Mundy_HCI_Cortical_Synap&Neur_Matur_NeuriteLength	Diethylstilbestrol	DTXSID3020465	0		12.435	1	9.46			Synaptogenesis/maturation, rat	Synaptogenesis	Synaptogenesis/maturation, rat	rat.assay	19.385	38	22
CCTE_Mundy_HCI_Cortical_Synap&Neur_Matur_NeuriteSpotCountPerNeuron	Diethylstilbestrol	DTXSID3020465	0		12.435	1	14.605			Synaptogenesis/maturation, rat	Synaptogenesis	Synaptogenesis/maturation, rat	rat.assay	19.385	38	22
CCTE_Mundy_HCI_Cortical_Synap&Neur_Matur_SynapseCount	Diethylstilbestrol	DTXSID3020465	0		12.435	1	16.1			Synaptogenesis/maturation, rat	Synaptogenesis	Synaptogenesis/maturation, rat	rat.assay	19.385	38	22
CCTE_Shafer_MEA_dev_active_electrodes_number	Dimethoate	DTXSID7020479	0		27.823	1	18.898	FALSE		General, Network	Network formation & function	MEA NFA	rat.assay	1000	58	16
CCTE_Shafer_MEA_dev_burst_rate	Dimethoate	DTXSID7020479	0		50	1	78.214	TRUE		General, Network	Network formation & function	MEA NFA	rat.assay	1000	58	16
CCTE_Shafer_MEA_dev_bursting_electrodes_number	Dimethoate	DTXSID7020479	0		27.823	1	21.901	FALSE		General, Network	Network formation & function	MEA NFA	rat.assay	1000	58	16
CCTE_Shafer_MEA_dev_correlation_coefficient_mean	Dimethoate	DTXSID7020479	0		27.823	1	15	FALSE		Connectivity, Network	Network formation & function	MEA NFA	rat.assay	1000	58	16
CCTE_Shafer_MEA_dev_firing_rate_mean	Dimethoate	DTXSID7020479	0		50	1	79.652	TRUE		General, Network	Network formation & function	MEA NFA	rat.assay	1000	58	16
CCTE_Shafer_MEA_dev_mutual_information_norm	Dimethoate	DTXSID7020479	0		50	1	50	TRUE		Connectivity, Network	Network formation & function	MEA NFA	rat.assay	1000	58	16
CCTE_Shafer_MEA_dev_network_spike_peak	Dimethoate	DTXSID7020479	0		50	1	50	FALSE		Connectivity, Network	Network formation & function	MEA NFA	rat.assay	1000	58	16
CCTE_Shafer_MEA_dev_per_burst_spike_percent	Dimethoate	DTXSID7020479	0		27.823	1	27.86	FALSE		Bursting, Network	Network formation & function	MEA NFA	rat.assay	1000	58	16
CCTE_Shafer_MEA_dev_per_network_spike_spike_number_mean	Dimethoate	DTXSID7020479	0		50	1	50	TRUE		Connectivity, Network	Network formation & function	MEA NFA	rat.assay	1000	58	16
CCTE_Shafer_MEA_dev_per_network_spike_spike_percent	Dimethoate	DTXSID7020479	0		27.823	1	15	FALSE		Connectivity, Network	Network formation & function	MEA NFA	rat.assay	1000	58	16
CCTE_Shafer_MEA_dev_spike_duration_mean	Dimethoate	DTXSID7020479	0		50	1	50	TRUE		Bursting, Network	Network formation & function	MEA NFA	rat.assay	1000	58	16
CCTE_Mundy_HCI_Cortical_Synap&Neur_Matur_BPCount	Dimethoate	DTXSID7020479	0		50	1	50	TRUE		Synaptogenesis/maturation, rat	Synaptogenesis	Synaptogenesis/maturation, rat	rat.assay	1000	58	16
CCTE_Mundy_HCI_Cortical_Synap&Neur_Matur_NeuriteCount	Dimethoate	DTXSID7020479	0		50	1	50	TRUE		Synaptogenesis/maturation, rat	Synaptogenesis	Synaptogenesis/maturation, rat	rat.assay	1000	58	16
CCTE_Mundy_HCI_Cortical_Synap&Neur_Matur_NeuriteLength	Dimethoate	DTXSID7020479	0		50	1	50	TRUE		Synaptogenesis/maturation, rat	Synaptogenesis	Synaptogenesis/maturation, rat	rat.assay	1000	58	16
CCTE_Mundy_HCI_Cortical_Synap&Neur_Matur_NeuriteSpotCountPerNeuron	Dimethoate	DTXSID7020479	0		50	1	50	TRUE		Synaptogenesis/maturation, rat	Synaptogenesis	Synaptogenesis/maturation, rat	rat.assay	1000	58	16
CCTE_Mundy_HCI_Cortical_Synap&Neur_Matur_SynapseCount	Dimethoate	DTXSID7020479	0		50	1	50	TRUE		Synaptogenesis/maturation, rat	Synaptogenesis	Synaptogenesis/maturation, rat	rat.assay	1000	58	16
CCTE_Shafer_MEA_dev_active_electrodes_number	Diphenhydramine hydrochloride	DTXSID4020537	1	6.359		1	6.359			General, Network	Network formation & function	MEA NFA	rat.assay	17.811	19	7
CCTE_Shafer_MEA_dev_bursting_electrodes_number	Diphenhydramine hydrochloride	DTXSID4020537	1	4.331		1	4.331			General, Network	Network formation & function	MEA NFA	rat.assay	17.811	19	7
CCTE_Shafer_MEA_dev_correlation_coefficient_mean	Diphenhydramine hydrochloride	DTXSID4020537	1	15.715		1	15.715			Connectivity, Network	Network formation & function	MEA NFA	rat.assay	17.811	19	7
CCTE_Shafer_MEA_dev_network_spike_peak	Diphenhydramine hydrochloride	DTXSID4020537	1	10		1	10			Connectivity, Network	Network formation & function	MEA NFA	rat.assay	17.811	19	7
CCTE_Shafer_MEA_dev_per_burst_spike_percent	Diphenhydramine hydrochloride	DTXSID4020537	1	10		1	10			Bursting, Network	Network formation & function	MEA NFA	rat.assay	17.811	19	7
CCTE_Shafer_MEA_dev_per_network_spike_spike_percent	Diphenhydramine hydrochloride	DTXSID4020537	1	13.732		1	13.732			Connectivity, Network	Network formation & function	MEA NFA	rat.assay	17.811	19	7
CCTE_Shafer_MEA_dev_spike_duration_mean	Diphenhydramine hydrochloride	DTXSID4020537	1	10		1	10			Bursting, Network	Network formation & function	MEA NFA	rat.assay	17.811	19	7
CCTE_Mundy_HCI_hNP1_Casp3_7	Emamectin benzoate	DTXSID0034566	1	1.203	2.436	1	1.203			Apoptosis/viability, hNP1	Apoptosis	Apoptosis/Proliferation, hNP1	human.assay	3.628	56	29
CCTE_Mundy_HCI_hNP1_Pro_ResponderAvgInten	Emamectin benzoate	DTXSID0034566	0		2.436	1	4.752			Proliferation, hNP1	Proliferation	Apoptosis/Proliferation, hNP1	human.assay	3.628	56	29
CCTE_Shafer_MEA_dev_correlation_coefficient_mean	Emamectin benzoate	DTXSID0034566	0		0.145	1	0.318			Connectivity, Network	Network formation & function	MEA NFA	rat.assay	3.628	56	29
CCTE_Shafer_MEA_dev_inter_network_spike_interval_mean	Emamectin benzoate	DTXSID0034566	0		0.145	1	0.16			Connectivity, Network	Network formation & function	MEA NFA	rat.assay	3.628	56	29
CCTE_Shafer_MEA_dev_interburst_interval_mean	Emamectin benzoate	DTXSID0034566	0		0.145	1	0.22			Bursting, Network	Network formation & function	MEA NFA	rat.assay	3.628	56	29
CCTE_Shafer_MEA_dev_active_electrodes_number	Emamectin benzoate	DTXSID0034566	1	0.055	0.145	1	0.055			General, Network	Network formation & function	MEA NFA	rat.assay	3.628	56	29
CCTE_Shafer_MEA_dev_burst_duration_mean	Emamectin benzoate	DTXSID0034566	1	0.02	0.145	1	0.02			Bursting, Network	Network formation & function	MEA NFA	rat.assay	3.628	56	29
CCTE_Shafer_MEA_dev_burst_rate	Emamectin benzoate	DTXSID0034566	1	0.021	0.145	1	0.021			General, Network	Network formation & function	MEA NFA	rat.assay	3.628	56	29
CCTE_Shafer_MEA_dev_bursting_electrodes_number	Emamectin benzoate	DTXSID0034566	1	0.043	0.145	1	0.043			General, Network	Network formation & function	MEA NFA	rat.assay	3.628	56	29
CCTE_Shafer_MEA_dev_firing_rate_mean	Emamectin benzoate	DTXSID0034566	1	0.006	0.145	1	0.006			General, Network	Network formation & function	MEA NFA	rat.assay	3.628	56	29
CCTE_Shafer_MEA_dev_mutual_information_norm	Emamectin benzoate	DTXSID0034566	1	0.003	0.145	1	0.003			Connectivity, Network	Network formation & function	MEA NFA	rat.assay	3.628	56	29
CCTE_Shafer_MEA_dev_network_spike_duration_std	Emamectin benzoate	DTXSID0034566	1	0.005	0.145	1	0.005			Connectivity, Network	Network formation & function	MEA NFA	rat.assay	3.628	56	29
CCTE_Shafer_MEA_dev_network_spike_number	Emamectin benzoate	DTXSID0034566	1	0.047	0.145	1	0.047			Connectivity, Network	Network formation & function	MEA NFA	rat.assay	3.628	56	29
CCTE_Shafer_MEA_dev_per_burst_interspike_interval	Emamectin benzoate	DTXSID0034566	1	0.045	0.145	1	0.045			Bursting, Network	Network formation & function	MEA NFA	rat.assay	3.628	56	29
CCTE_Shafer_MEA_dev_per_network_spike_spike_number_mean	Emamectin benzoate	DTXSID0034566	1	0.055	0.145	1	0.055			Connectivity, Network	Network formation & function	MEA NFA	rat.assay	3.628	56	29
CCTE_Shafer_MEA_dev_spike_duration_mean	Emamectin benzoate	DTXSID0034566	1	0.013	0.145	1	0.013			Bursting, Network	Network formation & function	MEA NFA	rat.assay	3.628	56	29
CCTE_Shafer_MEA_dev_network_spike_peak	Emamectin benzoate	DTXSID0034566	0		0.145	1	0.106			Connectivity, Network	Network formation & function	MEA NFA	rat.assay	3.628	56	29
CCTE_Shafer_MEA_dev_per_burst_spike_percent	Emamectin benzoate	DTXSID0034566	0		0.145	1	0.089			Bursting, Network	Network formation & function	MEA NFA	rat.assay	3.628	56	29
CCTE_Shafer_MEA_dev_per_network_spike_spike_percent	Emamectin benzoate	DTXSID0034566	0		0.145	1	0.318			Connectivity, Network	Network formation & function	MEA NFA	rat.assay	3.628	56	29
CCTE_Mundy_HCI_Cortical_NOG_BPCount	Emamectin benzoate	DTXSID0034566	0		1.704	1	1.532			NOG initiation, rat	NOG	NOG, rat	rat.assay	3.628	56	29
CCTE_Mundy_HCI_Cortical_NOG_NeuriteCount	Emamectin benzoate	DTXSID0034566	0		1.704	1	1.531			NOG initiation, rat	NOG	NOG, rat	rat.assay	3.628	56	29
CCTE_Mundy_HCI_Cortical_NOG_NeuriteLength	Emamectin benzoate	DTXSID0034566	0		1.704	1	1.58			NOG initiation, rat	NOG	NOG, rat	rat.assay	3.628	56	29
CCTE_Mundy_HCI_Cortical_Synap&Neur_Matur_BPCount	Emamectin benzoate	DTXSID0034566	0		1.14	1	0.668			Synaptogenesis/maturation, rat	Synaptogenesis	Synaptogenesis/maturation, rat	rat.assay	3.628	56	29
CCTE_Mundy_HCI_Cortical_Synap&Neur_Matur_CellBodySpotCount	Emamectin benzoate	DTXSID0034566	0		1.14	1	1.104			Synaptogenesis/maturation, rat	Synaptogenesis	Synaptogenesis/maturation, rat	rat.assay	3.628	56	29
CCTE_Mundy_HCI_Cortical_Synap&Neur_Matur_NeuriteCount	Emamectin benzoate	DTXSID0034566	0		1.14	1	1.79			Synaptogenesis/maturation, rat	Synaptogenesis	Synaptogenesis/maturation, rat	rat.assay	3.628	56	29
CCTE_Mundy_HCI_Cortical_Synap&Neur_Matur_NeuriteSpotCountPerNeuron	Emamectin benzoate	DTXSID0034566	1	0.565	1.14	1	0.565			Synaptogenesis/maturation, rat	Synaptogenesis	Synaptogenesis/maturation, rat	rat.assay	3.628	56	29
CCTE_Mundy_HCI_Cortical_Synap&Neur_Matur_NeuriteLength	Emamectin benzoate	DTXSID0034566	0		1.14	1	0.828			Synaptogenesis/maturation, rat	Synaptogenesis	Synaptogenesis/maturation, rat	rat.assay	3.628	56	29
CCTE_Mundy_HCI_Cortical_Synap&Neur_Matur_NeuriteSpotCountPerNeuriteLength	Emamectin benzoate	DTXSID0034566	0		1.14	1	1.005			Synaptogenesis/maturation, rat	Synaptogenesis	Synaptogenesis/maturation, rat	rat.assay	3.628	56	29
CCTE_Mundy_HCI_Cortical_Synap&Neur_Matur_SynapseCount	Emamectin benzoate	DTXSID0034566	0		1.14	1	0.658			Synaptogenesis/maturation, rat	Synaptogenesis	Synaptogenesis/maturation, rat	rat.assay	3.628	56	29
CCTE_Shafer_MEA_dev_active_electrodes_number	Enadoline	DTXSID4047258	1	16.588		1	16.588			General, Network	Network formation & function	MEA NFA	rat.assay	1000	19	3
CCTE_Shafer_MEA_dev_bursting_electrodes_number	Enadoline	DTXSID4047258	1	15.006		1	15.006			General, Network	Network formation & function	MEA NFA	rat.assay	1000	19	3
CCTE_Shafer_MEA_dev_spike_duration_mean	Enadoline	DTXSID4047258	1	10		1	10			Bursting, Network	Network formation & function	MEA NFA	rat.assay	1000	19	3
CCTE_Mundy_HCI_hNP1_Casp3_7	Endosulfan	DTXSID1020560	0		11.972	1	19.359			Apoptosis/viability, hNP1	Apoptosis	Apoptosis/Proliferation, hNP1	human.assay	18.343	58	25
CCTE_Mundy_HCI_hNP1_Pro_ResponderAvgInten	Endosulfan	DTXSID1020560	0		11.972	1	23.798			Proliferation, hNP1	Proliferation	Apoptosis/Proliferation, hNP1	human.assay	18.343	58	25
CCTE_Shafer_MEA_dev_active_electrodes_number	Endosulfan	DTXSID1020560	0		8.547	1	8.869			General, Network	Network formation & function	MEA NFA	rat.assay	18.343	58	25
CCTE_Shafer_MEA_dev_burst_rate	Endosulfan	DTXSID1020560	0		8.547	1	8.869			General, Network	Network formation & function	MEA NFA	rat.assay	18.343	58	25
CCTE_Shafer_MEA_dev_bursting_electrodes_number	Endosulfan	DTXSID1020560	0		8.547	1	8.621			General, Network	Network formation & function	MEA NFA	rat.assay	18.343	58	25
CCTE_Shafer_MEA_dev_correlation_coefficient_mean	Endosulfan	DTXSID1020560	0		8.547	1	8.126			Connectivity, Network	Network formation & function	MEA NFA	rat.assay	18.343	58	25
CCTE_Shafer_MEA_dev_inter_network_spike_interval_mean	Endosulfan	DTXSID1020560	0		8.547	1	8.4			Connectivity, Network	Network formation & function	MEA NFA	rat.assay	18.343	58	25
CCTE_Shafer_MEA_dev_mutual_information_norm	Endosulfan	DTXSID1020560	0		8.547	1	7.831			Connectivity, Network	Network formation & function	MEA NFA	rat.assay	18.343	58	25
CCTE_Shafer_MEA_dev_network_spike_number	Endosulfan	DTXSID1020560	0		8.547	1	5.951			Connectivity, Network	Network formation & function	MEA NFA	rat.assay	18.343	58	25
CCTE_Shafer_MEA_dev_network_spike_peak	Endosulfan	DTXSID1020560	0		8.547	1	8.017			Connectivity, Network	Network formation & function	MEA NFA	rat.assay	18.343	58	25
CCTE_Shafer_MEA_dev_per_burst_spike_percent	Endosulfan	DTXSID1020560	0		8.547	1	8.827			Bursting, Network	Network formation & function	MEA NFA	rat.assay	18.343	58	25
CCTE_Shafer_MEA_dev_per_network_spike_spike_number_mean	Endosulfan	DTXSID1020560	0		8.547	1	8.244			Connectivity, Network	Network formation & function	MEA NFA	rat.assay	18.343	58	25
CCTE_Shafer_MEA_dev_per_network_spike_spike_percent	Endosulfan	DTXSID1020560	0		8.547	1	4.757			Connectivity, Network	Network formation & function	MEA NFA	rat.assay	18.343	58	25
CCTE_Shafer_MEA_dev_spike_duration_mean	Endosulfan	DTXSID1020560	0		8.547	1	8.399			Bursting, Network	Network formation & function	MEA NFA	rat.assay	18.343	58	25
CCTE_Mundy_HCI_iCellGluta_NOG_BPCount	Endosulfan	DTXSID1020560	1	2.118	12.884	1	2.118			NOG, CDI iGluta	NOG	NOG, CDI iGluta	human.assay	18.343	58	25
CCTE_Mundy_HCI_iCellGluta_NOG_NeuriteCount	Endosulfan	DTXSID1020560	0		12.884	1	23.02			NOG, CDI iGluta	NOG	NOG, CDI iGluta	human.assay	18.343	58	25
CCTE_Mundy_HCI_iCellGluta_NOG_NeuriteLength	Endosulfan	DTXSID1020560	1	2.976	12.884	1	2.976			NOG, CDI iGluta	NOG	NOG, CDI iGluta	human.assay	18.343	58	25
CCTE_Mundy_HCI_Cortical_NOG_BPCount	Endosulfan	DTXSID1020560	0		28.045	1	21.542			NOG initiation, rat	NOG	NOG, rat	rat.assay	18.343	58	25
CCTE_Mundy_HCI_Cortical_NOG_NeuriteCount	Endosulfan	DTXSID1020560	0		28.045	1	22.088			NOG initiation, rat	NOG	NOG, rat	rat.assay	18.343	58	25
CCTE_Mundy_HCI_Cortical_NOG_NeuriteLength	Endosulfan	DTXSID1020560	0		28.045	1	28.512			NOG initiation, rat	NOG	NOG, rat	rat.assay	18.343	58	25
CCTE_Mundy_HCI_Cortical_Synap&Neur_Matur_BPCount	Endosulfan	DTXSID1020560	0		21.846	1	15			Synaptogenesis/maturation, rat	Synaptogenesis	Synaptogenesis/maturation, rat	rat.assay	18.343	58	25
CCTE_Mundy_HCI_Cortical_Synap&Neur_Matur_CellBodySpotCount	Endosulfan	DTXSID1020560	0		21.846	1	27.477			Synaptogenesis/maturation, rat	Synaptogenesis	Synaptogenesis/maturation, rat	rat.assay	18.343	58	25
CCTE_Mundy_HCI_Cortical_Synap&Neur_Matur_NeuriteLength	Endosulfan	DTXSID1020560	0		21.846	1	19.943			Synaptogenesis/maturation, rat	Synaptogenesis	Synaptogenesis/maturation, rat	rat.assay	18.343	58	25
CCTE_Mundy_HCI_Cortical_Synap&Neur_Matur_NeuriteSpotCountPerNeuron	Endosulfan	DTXSID1020560	0		21.846	1	15			Synaptogenesis/maturation, rat	Synaptogenesis	Synaptogenesis/maturation, rat	rat.assay	18.343	58	25
CCTE_Mundy_HCI_Cortical_Synap&Neur_Matur_SynapseCount	Endosulfan	DTXSID1020560	0		21.846	1	19.598			Synaptogenesis/maturation, rat	Synaptogenesis	Synaptogenesis/maturation, rat	rat.assay	18.343	58	25
CCTE_Shafer_MEA_dev_active_electrodes_number	Es-fenvalerate	DTXSID4032667	1	14.613		1	14.613			General, Network	Network formation & function	MEA NFA	rat.assay	10.298	19	15
CCTE_Shafer_MEA_dev_burst_duration_mean	Es-fenvalerate	DTXSID4032667	1	6.618		1	6.618			Bursting, Network	Network formation & function	MEA NFA	rat.assay	10.298	19	15
CCTE_Shafer_MEA_dev_burst_rate	Es-fenvalerate	DTXSID4032667	1	4.607		1	4.607			General, Network	Network formation & function	MEA NFA	rat.assay	10.298	19	15
CCTE_Shafer_MEA_dev_bursting_electrodes_number	Es-fenvalerate	DTXSID4032667	1	4.148		1	4.148			General, Network	Network formation & function	MEA NFA	rat.assay	10.298	19	15
CCTE_Shafer_MEA_dev_correlation_coefficient_mean	Es-fenvalerate	DTXSID4032667	1	0.564		1	0.564			Connectivity, Network	Network formation & function	MEA NFA	rat.assay	10.298	19	15
CCTE_Shafer_MEA_dev_firing_rate_mean	Es-fenvalerate	DTXSID4032667	1	3.139		1	3.139			General, Network	Network formation & function	MEA NFA	rat.assay	10.298	19	15
CCTE_Shafer_MEA_dev_interburst_interval_mean	Es-fenvalerate	DTXSID4032667	1	17.389		1	17.389			Bursting, Network	Network formation & function	MEA NFA	rat.assay	10.298	19	15
CCTE_Shafer_MEA_dev_mutual_information_norm	Es-fenvalerate	DTXSID4032667	1	0.189		1	0.189			Connectivity, Network	Network formation & function	MEA NFA	rat.assay	10.298	19	15
CCTE_Shafer_MEA_dev_network_spike_duration_std	Es-fenvalerate	DTXSID4032667	1	3.283		1	3.283			Connectivity, Network	Network formation & function	MEA NFA	rat.assay	10.298	19	15
CCTE_Shafer_MEA_dev_network_spike_number	Es-fenvalerate	DTXSID4032667	1	0.703		1	0.703			Connectivity, Network	Network formation & function	MEA NFA	rat.assay	10.298	19	15
CCTE_Shafer_MEA_dev_network_spike_peak	Es-fenvalerate	DTXSID4032667	1	4.073		1	4.073			Connectivity, Network	Network formation & function	MEA NFA	rat.assay	10.298	19	15
CCTE_Shafer_MEA_dev_per_burst_spike_percent	Es-fenvalerate	DTXSID4032667	1	5.462		1	5.462			Bursting, Network	Network formation & function	MEA NFA	rat.assay	10.298	19	15
CCTE_Shafer_MEA_dev_per_network_spike_spike_number_mean	Es-fenvalerate	DTXSID4032667	1	3.718		1	3.718			Connectivity, Network	Network formation & function	MEA NFA	rat.assay	10.298	19	15
CCTE_Shafer_MEA_dev_per_network_spike_spike_percent	Es-fenvalerate	DTXSID4032667	1	0.732		1	0.732			Connectivity, Network	Network formation & function	MEA NFA	rat.assay	10.298	19	15
CCTE_Shafer_MEA_dev_spike_duration_mean	Es-fenvalerate	DTXSID4032667	1	4.469		1	4.469			Bursting, Network	Network formation & function	MEA NFA	rat.assay	10.298	19	15
CCTE_Shafer_MEA_dev_active_electrodes_number	Ethoprop	DTXSID4032611	0		13.171	1	27.909			General, Network	Network formation & function	MEA NFA	rat.assay	1000	42	9
CCTE_Shafer_MEA_dev_bursting_electrodes_number	Ethoprop	DTXSID4032611	0		13.171	1	24.884			General, Network	Network formation & function	MEA NFA	rat.assay	1000	42	9
CCTE_Shafer_MEA_dev_correlation_coefficient_mean	Ethoprop	DTXSID4032611	0		13.171	1	14.206			Connectivity, Network	Network formation & function	MEA NFA	rat.assay	1000	42	9
CCTE_Shafer_MEA_dev_mutual_information_norm	Ethoprop	DTXSID4032611	0		13.171	1	9.232			Connectivity, Network	Network formation & function	MEA NFA	rat.assay	1000	42	9
CCTE_Shafer_MEA_dev_network_spike_peak	Ethoprop	DTXSID4032611	0		13.171	1	50			Connectivity, Network	Network formation & function	MEA NFA	rat.assay	1000	42	9
CCTE_Shafer_MEA_dev_per_burst_spike_percent	Ethoprop	DTXSID4032611	0		13.171	1	50			Bursting, Network	Network formation & function	MEA NFA	rat.assay	1000	42	9
CCTE_Shafer_MEA_dev_per_network_spike_spike_number_mean	Ethoprop	DTXSID4032611	0		13.171	1	15.817			Connectivity, Network	Network formation & function	MEA NFA	rat.assay	1000	42	9
CCTE_Shafer_MEA_dev_per_network_spike_spike_percent	Ethoprop	DTXSID4032611	0		13.171	1	24.313			Connectivity, Network	Network formation & function	MEA NFA	rat.assay	1000	42	9
CCTE_Shafer_MEA_dev_spike_duration_mean	Ethoprop	DTXSID4032611	0		13.171	1	36.289			Bursting, Network	Network formation & function	MEA NFA	rat.assay	1000	42	9
CCTE_Shafer_MEA_dev_active_electrodes_number	Fenpropathrin	DTXSID0024002	0		1.984	1	18.822			General, Network	Network formation & function	MEA NFA	rat.assay	20.711	19	11
CCTE_Shafer_MEA_dev_bursting_electrodes_number	Fenpropathrin	DTXSID0024002	0		1.984	1	15.422			General, Network	Network formation & function	MEA NFA	rat.assay	20.711	19	11
CCTE_Shafer_MEA_dev_correlation_coefficient_mean	Fenpropathrin	DTXSID0024002	0		1.984	1	3.77			Connectivity, Network	Network formation & function	MEA NFA	rat.assay	20.711	19	11
CCTE_Shafer_MEA_dev_interburst_interval_mean	Fenpropathrin	DTXSID0024002	0		1.984	1	13.731			Bursting, Network	Network formation & function	MEA NFA	rat.assay	20.711	19	11
CCTE_Shafer_MEA_dev_network_spike_number	Fenpropathrin	DTXSID0024002	1	0.515	1.984	1	0.515			Connectivity, Network	Network formation & function	MEA NFA	rat.assay	20.711	19	11
CCTE_Shafer_MEA_dev_mutual_information_norm	Fenpropathrin	DTXSID0024002	0		1.984	1	1.009			Connectivity, Network	Network formation & function	MEA NFA	rat.assay	20.711	19	11
CCTE_Shafer_MEA_dev_network_spike_peak	Fenpropathrin	DTXSID0024002	0		1.984	1	13.51			Connectivity, Network	Network formation & function	MEA NFA	rat.assay	20.711	19	11
CCTE_Shafer_MEA_dev_per_burst_spike_percent	Fenpropathrin	DTXSID0024002	0		1.984	1	12.622			Bursting, Network	Network formation & function	MEA NFA	rat.assay	20.711	19	11
CCTE_Shafer_MEA_dev_per_network_spike_spike_number_mean	Fenpropathrin	DTXSID0024002	0		1.984	1	10			Connectivity, Network	Network formation & function	MEA NFA	rat.assay	20.711	19	11
CCTE_Shafer_MEA_dev_per_network_spike_spike_percent	Fenpropathrin	DTXSID0024002	0		1.984	1	4.531			Connectivity, Network	Network formation & function	MEA NFA	rat.assay	20.711	19	11
CCTE_Shafer_MEA_dev_spike_duration_mean	Fenpropathrin	DTXSID0024002	0		1.984	1	16.672			Bursting, Network	Network formation & function	MEA NFA	rat.assay	20.711	19	11
CCTE_Shafer_MEA_dev_per_network_spike_spike_percent	Fipronil	DTXSID4034609	1	4.398		1	4.398			Connectivity, Network	Network formation & function	MEA NFA	rat.assay	11.223	58	4
CCTE_Mundy_HCI_Cortical_Synap&Neur_Matur_NeuriteSpotCountPerNeuron	Fipronil	DTXSID4034609	1	3.213	15	1	3.213			Synaptogenesis/maturation, rat	Synaptogenesis	Synaptogenesis/maturation, rat	rat.assay	11.223	58	4
CCTE_Mundy_HCI_Cortical_Synap&Neur_Matur_SynapseCount	Fipronil	DTXSID4034609	1	3.237	15	1	3.237			Synaptogenesis/maturation, rat	Synaptogenesis	Synaptogenesis/maturation, rat	rat.assay	11.223	58	4
CCTE_Mundy_HCI_Cortical_Synap&Neur_Matur_NeuriteSpotCountPerNeuriteLength	Fipronil	DTXSID4034609	0		15	1	15			Synaptogenesis/maturation, rat	Synaptogenesis	Synaptogenesis/maturation, rat	rat.assay	11.223	58	4
CCTE_Shafer_MEA_dev_bursting_electrodes_number	Flufenacet	DTXSID2032552	0		9.437	1	27.464	TRUE		General, Network	Network formation & function	MEA NFA	rat.assay	9.427	60	7
CCTE_Shafer_MEA_dev_correlation_coefficient_mean	Flufenacet	DTXSID2032552	0		9.437	1	15	TRUE		Connectivity, Network	Network formation & function	MEA NFA	rat.assay	9.427	60	7
CCTE_Shafer_MEA_dev_network_spike_peak	Flufenacet	DTXSID2032552	0		9.437	1	23.662	TRUE		Connectivity, Network	Network formation & function	MEA NFA	rat.assay	9.427	60	7
CCTE_Shafer_MEA_dev_per_network_spike_spike_number_mean	Flufenacet	DTXSID2032552	0		9.437	1	15	TRUE		Connectivity, Network	Network formation & function	MEA NFA	rat.assay	9.427	60	7
CCTE_Shafer_MEA_dev_per_network_spike_spike_percent	Flufenacet	DTXSID2032552	0		9.437	1	15	TRUE		Connectivity, Network	Network formation & function	MEA NFA	rat.assay	9.427	60	7
CCTE_Shafer_MEA_dev_spike_duration_mean	Flufenacet	DTXSID2032552	0		9.437	1	27.64	TRUE		Bursting, Network	Network formation & function	MEA NFA	rat.assay	9.427	60	7
CCTE_Mundy_HCI_iCellGluta_NOG_BPCount	Flufenacet	DTXSID2032552	1	2.023		1	2.023			NOG, CDI iGluta	NOG	NOG, CDI iGluta	human.assay	9.427	60	7
CCTE_Shafer_MEA_dev_active_electrodes_number	Fluoxastrobin	DTXSID2034625	0		0.643	1	1.198			General, Network	Network formation & function	MEA NFA	rat.assay	10.49	19	17
CCTE_Shafer_MEA_dev_burst_duration_mean	Fluoxastrobin	DTXSID2034625	0		0.643	1	1.23			Bursting, Network	Network formation & function	MEA NFA	rat.assay	10.49	19	17
CCTE_Shafer_MEA_dev_burst_rate	Fluoxastrobin	DTXSID2034625	0		0.643	1	0.789			General, Network	Network formation & function	MEA NFA	rat.assay	10.49	19	17
CCTE_Shafer_MEA_dev_bursting_electrodes_number	Fluoxastrobin	DTXSID2034625	0		0.643	1	0.968			General, Network	Network formation & function	MEA NFA	rat.assay	10.49	19	17
CCTE_Shafer_MEA_dev_correlation_coefficient_mean	Fluoxastrobin	DTXSID2034625	0		0.643	1	0.844			Connectivity, Network	Network formation & function	MEA NFA	rat.assay	10.49	19	17
CCTE_Shafer_MEA_dev_firing_rate_mean	Fluoxastrobin	DTXSID2034625	0		0.643	1	0.589			General, Network	Network formation & function	MEA NFA	rat.assay	10.49	19	17
CCTE_Shafer_MEA_dev_inter_network_spike_interval_mean	Fluoxastrobin	DTXSID2034625	0		0.643	1	1.509			Connectivity, Network	Network formation & function	MEA NFA	rat.assay	10.49	19	17
CCTE_Shafer_MEA_dev_interburst_interval_mean	Fluoxastrobin	DTXSID2034625	0		0.643	1	2.303			Bursting, Network	Network formation & function	MEA NFA	rat.assay	10.49	19	17
CCTE_Shafer_MEA_dev_mutual_information_norm	Fluoxastrobin	DTXSID2034625	0		0.643	1	0.401			Connectivity, Network	Network formation & function	MEA NFA	rat.assay	10.49	19	17
CCTE_Shafer_MEA_dev_network_spike_duration_std	Fluoxastrobin	DTXSID2034625	0		0.643	1	0.647			Connectivity, Network	Network formation & function	MEA NFA	rat.assay	10.49	19	17
CCTE_Shafer_MEA_dev_network_spike_number	Fluoxastrobin	DTXSID2034625	0		0.643	1	0.527			Connectivity, Network	Network formation & function	MEA NFA	rat.assay	10.49	19	17
CCTE_Shafer_MEA_dev_network_spike_peak	Fluoxastrobin	DTXSID2034625	0		0.643	1	1.267			Connectivity, Network	Network formation & function	MEA NFA	rat.assay	10.49	19	17
CCTE_Shafer_MEA_dev_per_burst_interspike_interval	Fluoxastrobin	DTXSID2034625	0		0.643	1	2.275			Bursting, Network	Network formation & function	MEA NFA	rat.assay	10.49	19	17
CCTE_Shafer_MEA_dev_per_burst_spike_percent	Fluoxastrobin	DTXSID2034625	0		0.643	1	1.745			Bursting, Network	Network formation & function	MEA NFA	rat.assay	10.49	19	17
CCTE_Shafer_MEA_dev_per_network_spike_spike_number_mean	Fluoxastrobin	DTXSID2034625	0		0.643	1	0.854			Connectivity, Network	Network formation & function	MEA NFA	rat.assay	10.49	19	17
CCTE_Shafer_MEA_dev_per_network_spike_spike_percent	Fluoxastrobin	DTXSID2034625	0		0.643	1	1.52			Connectivity, Network	Network formation & function	MEA NFA	rat.assay	10.49	19	17
CCTE_Shafer_MEA_dev_spike_duration_mean	Fluoxastrobin	DTXSID2034625	0		0.643	1	0.856			Bursting, Network	Network formation & function	MEA NFA	rat.assay	10.49	19	17
CCTE_Shafer_MEA_dev_active_electrodes_number	Flusilazole	DTXSID3024235	1	4.255		1	4.255			General, Network	Network formation & function	MEA NFA	rat.assay	16.083	19	5
CCTE_Shafer_MEA_dev_bursting_electrodes_number	Flusilazole	DTXSID3024235	1	8.853		1	8.853			General, Network	Network formation & function	MEA NFA	rat.assay	16.083	19	5
CCTE_Shafer_MEA_dev_mutual_information_norm	Flusilazole	DTXSID3024235	1	1.614		1	1.614			Connectivity, Network	Network formation & function	MEA NFA	rat.assay	16.083	19	5
CCTE_Shafer_MEA_dev_per_network_spike_spike_percent	Flusilazole	DTXSID3024235	1	20.094		1	20.094			Connectivity, Network	Network formation & function	MEA NFA	rat.assay	16.083	19	5
CCTE_Shafer_MEA_dev_spike_duration_mean	Flusilazole	DTXSID3024235	1	5.846		1	5.846			Bursting, Network	Network formation & function	MEA NFA	rat.assay	16.083	19	5
CCTE_Mundy_HCI_hNP1_Casp3_7	Haloperidol	DTXSID4034150	1	70.713		1	70.713			Apoptosis/viability, hNP1	Apoptosis	Apoptosis/Proliferation, hNP1	human.assay	11.154	55	26
CCTE_Shafer_MEA_dev_active_electrodes_number	Haloperidol	DTXSID4034150	1	2.332	8.481	1	2.332			General, Network	Network formation & function	MEA NFA	rat.assay	11.154	55	26
CCTE_Shafer_MEA_dev_burst_duration_mean	Haloperidol	DTXSID4034150	1	1.29	8.481	1	1.29			Bursting, Network	Network formation & function	MEA NFA	rat.assay	11.154	55	26
CCTE_Shafer_MEA_dev_burst_rate	Haloperidol	DTXSID4034150	1	0.531	8.481	1	0.531			General, Network	Network formation & function	MEA NFA	rat.assay	11.154	55	26
CCTE_Shafer_MEA_dev_bursting_electrodes_number	Haloperidol	DTXSID4034150	1	1.646	8.481	1	1.646			General, Network	Network formation & function	MEA NFA	rat.assay	11.154	55	26
CCTE_Shafer_MEA_dev_correlation_coefficient_mean	Haloperidol	DTXSID4034150	1	1.743	8.481	1	1.743			Connectivity, Network	Network formation & function	MEA NFA	rat.assay	11.154	55	26
CCTE_Shafer_MEA_dev_firing_rate_mean	Haloperidol	DTXSID4034150	1	0.39	8.481	1	0.39			General, Network	Network formation & function	MEA NFA	rat.assay	11.154	55	26
CCTE_Shafer_MEA_dev_inter_network_spike_interval_mean	Haloperidol	DTXSID4034150	1	3.087	8.481	1	3.087			Connectivity, Network	Network formation & function	MEA NFA	rat.assay	11.154	55	26
CCTE_Shafer_MEA_dev_interburst_interval_mean	Haloperidol	DTXSID4034150	1	3.119	8.481	1	3.119			Bursting, Network	Network formation & function	MEA NFA	rat.assay	11.154	55	26
CCTE_Shafer_MEA_dev_mutual_information_norm	Haloperidol	DTXSID4034150	1	0.163	8.481	1	0.163			Connectivity, Network	Network formation & function	MEA NFA	rat.assay	11.154	55	26
CCTE_Shafer_MEA_dev_network_spike_duration_std	Haloperidol	DTXSID4034150	1	1.879	8.481	1	1.879			Connectivity, Network	Network formation & function	MEA NFA	rat.assay	11.154	55	26
CCTE_Shafer_MEA_dev_network_spike_number	Haloperidol	DTXSID4034150	1	0.568	8.481	1	0.568			Connectivity, Network	Network formation & function	MEA NFA	rat.assay	11.154	55	26
CCTE_Shafer_MEA_dev_network_spike_peak	Haloperidol	DTXSID4034150	1	2.022	8.481	1	2.022			Connectivity, Network	Network formation & function	MEA NFA	rat.assay	11.154	55	26
CCTE_Shafer_MEA_dev_per_burst_interspike_interval	Haloperidol	DTXSID4034150	1	1.777	8.481	1	1.777			Bursting, Network	Network formation & function	MEA NFA	rat.assay	11.154	55	26
CCTE_Shafer_MEA_dev_per_burst_spike_percent	Haloperidol	DTXSID4034150	1	3.235	8.481	1	3.235			Bursting, Network	Network formation & function	MEA NFA	rat.assay	11.154	55	26
CCTE_Shafer_MEA_dev_per_network_spike_spike_number_mean	Haloperidol	DTXSID4034150	1	0.753	8.481	1	0.753			Connectivity, Network	Network formation & function	MEA NFA	rat.assay	11.154	55	26
CCTE_Shafer_MEA_dev_per_network_spike_spike_percent	Haloperidol	DTXSID4034150	1	2.976	8.481	1	2.976			Connectivity, Network	Network formation & function	MEA NFA	rat.assay	11.154	55	26
CCTE_Shafer_MEA_dev_spike_duration_mean	Haloperidol	DTXSID4034150	1	1.776	8.481	1	1.776			Bursting, Network	Network formation & function	MEA NFA	rat.assay	11.154	55	26
CCTE_Mundy_HCI_hN2_NOG_BPCount	Haloperidol	DTXSID4034150	1	9.921	20.942	1	9.921			NOG initiation, hN2	NOG	NOG, human hN2	human.assay	11.154	55	26
CCTE_Mundy_HCI_hN2_NOG_NeuriteCount	Haloperidol	DTXSID4034150	0		20.942	1	40.1			NOG initiation, hN2	NOG	NOG, human hN2	human.assay	11.154	55	26
CCTE_Mundy_HCI_hN2_NOG_NeuriteLength	Haloperidol	DTXSID4034150	0		20.942	1	16.717			NOG initiation, hN2	NOG	NOG, human hN2	human.assay	11.154	55	26
CCTE_Mundy_HCI_Cortical_NOG_NeuriteLength	Haloperidol	DTXSID4034150	1	6.158		1	6.158			NOG initiation, rat	NOG	NOG, rat	rat.assay	11.154	55	26
CCTE_Mundy_HCI_Cortical_Synap&Neur_Matur_NeuriteLength	Haloperidol	DTXSID4034150	0		21.936	1	21.233			Synaptogenesis/maturation, rat	Synaptogenesis	Synaptogenesis/maturation, rat	rat.assay	11.154	55	26
CCTE_Mundy_HCI_Cortical_Synap&Neur_Matur_NeuriteSpotCountPerNeuriteLength	Haloperidol	DTXSID4034150	0		21.936	1	50			Synaptogenesis/maturation, rat	Synaptogenesis	Synaptogenesis/maturation, rat	rat.assay	11.154	55	26
CCTE_Mundy_HCI_Cortical_Synap&Neur_Matur_NeuriteSpotCountPerNeuron	Haloperidol	DTXSID4034150	0		21.936	1	19.319			Synaptogenesis/maturation, rat	Synaptogenesis	Synaptogenesis/maturation, rat	rat.assay	11.154	55	26
CCTE_Mundy_HCI_Cortical_Synap&Neur_Matur_SynapseCount	Haloperidol	DTXSID4034150	0		21.936	1	19.795			Synaptogenesis/maturation, rat	Synaptogenesis	Synaptogenesis/maturation, rat	rat.assay	11.154	55	26
CCTE_Mundy_HCI_hNP1_Casp3_7	Heptachlor	DTXSID3020679	1	0.282	13.408	1	0.282			Apoptosis/viability, hNP1	Apoptosis	Apoptosis/Proliferation, hNP1	human.assay	20.628	38	27
CCTE_Mundy_HCI_hNP1_Pro_ResponderAvgInten	Heptachlor	DTXSID3020679	0		13.408	1	13.405			Proliferation, hNP1	Proliferation	Apoptosis/Proliferation, hNP1	human.assay	20.628	38	27
CCTE_Shafer_MEA_dev_active_electrodes_number	Heptachlor	DTXSID3020679	0		0.937	1	3.493			General, Network	Network formation & function	MEA NFA	rat.assay	20.628	38	27
CCTE_Shafer_MEA_dev_burst_rate	Heptachlor	DTXSID3020679	0		0.937	1	2.737			General, Network	Network formation & function	MEA NFA	rat.assay	20.628	38	27
CCTE_Shafer_MEA_dev_bursting_electrodes_number	Heptachlor	DTXSID3020679	0		0.937	1	2.351			General, Network	Network formation & function	MEA NFA	rat.assay	20.628	38	27
CCTE_Shafer_MEA_dev_correlation_coefficient_mean	Heptachlor	DTXSID3020679	0		0.937	1	1.965			Connectivity, Network	Network formation & function	MEA NFA	rat.assay	20.628	38	27
CCTE_Shafer_MEA_dev_firing_rate_mean	Heptachlor	DTXSID3020679	0		0.937	1	7.728			General, Network	Network formation & function	MEA NFA	rat.assay	20.628	38	27
CCTE_Shafer_MEA_dev_interburst_interval_mean	Heptachlor	DTXSID3020679	0		0.937	1	2.317			Bursting, Network	Network formation & function	MEA NFA	rat.assay	20.628	38	27
CCTE_Shafer_MEA_dev_mutual_information_norm	Heptachlor	DTXSID3020679	0		0.937	1	1.518			Connectivity, Network	Network formation & function	MEA NFA	rat.assay	20.628	38	27
CCTE_Shafer_MEA_dev_network_spike_duration_std	Heptachlor	DTXSID3020679	0		0.937	1	0.743			Connectivity, Network	Network formation & function	MEA NFA	rat.assay	20.628	38	27
CCTE_Shafer_MEA_dev_network_spike_peak	Heptachlor	DTXSID3020679	0		0.937	1	3.148			Connectivity, Network	Network formation & function	MEA NFA	rat.assay	20.628	38	27
CCTE_Shafer_MEA_dev_per_burst_spike_percent	Heptachlor	DTXSID3020679	0		0.937	1	3.003			Bursting, Network	Network formation & function	MEA NFA	rat.assay	20.628	38	27
CCTE_Shafer_MEA_dev_per_network_spike_spike_number_mean	Heptachlor	DTXSID3020679	0		0.937	1	2.976			Connectivity, Network	Network formation & function	MEA NFA	rat.assay	20.628	38	27
CCTE_Shafer_MEA_dev_per_network_spike_spike_percent	Heptachlor	DTXSID3020679	0		0.937	1	1.401			Connectivity, Network	Network formation & function	MEA NFA	rat.assay	20.628	38	27
CCTE_Shafer_MEA_dev_spike_duration_mean	Heptachlor	DTXSID3020679	0		0.937	1	3.203			Bursting, Network	Network formation & function	MEA NFA	rat.assay	20.628	38	27
CCTE_Mundy_HCI_hN2_NOG_BPCount	Heptachlor	DTXSID3020679	0		1.604	1	3.013			NOG initiation, hN2	NOG	NOG, human hN2	human.assay	20.628	38	27
CCTE_Mundy_HCI_hN2_NOG_NeuriteCount	Heptachlor	DTXSID3020679	0		1.604	1	5.099			NOG initiation, hN2	NOG	NOG, human hN2	human.assay	20.628	38	27
CCTE_Mundy_HCI_hN2_NOG_NeuriteLength	Heptachlor	DTXSID3020679	0		1.604	1	4.264			NOG initiation, hN2	NOG	NOG, human hN2	human.assay	20.628	38	27
CCTE_Mundy_HCI_Cortical_NOG_NeuriteCount	Heptachlor	DTXSID3020679	0		26.526	1	17.623			NOG initiation, rat	NOG	NOG, rat	rat.assay	20.628	38	27
CCTE_Mundy_HCI_Cortical_NOG_BPCount	Heptachlor	DTXSID3020679	1	12.247	26.526	1	12.247			NOG initiation, rat	NOG	NOG, rat	rat.assay	20.628	38	27
CCTE_Mundy_HCI_Cortical_NOG_NeuriteLength	Heptachlor	DTXSID3020679	0		26.526	1	22.466			NOG initiation, rat	NOG	NOG, rat	rat.assay	20.628	38	27
CCTE_Mundy_HCI_Cortical_Synap&Neur_Matur_BPCount	Heptachlor	DTXSID3020679	0		11.49	1	11.656			Synaptogenesis/maturation, rat	Synaptogenesis	Synaptogenesis/maturation, rat	rat.assay	20.628	38	27
CCTE_Mundy_HCI_Cortical_Synap&Neur_Matur_CellBodySpotCount	Heptachlor	DTXSID3020679	0		11.49	1	12.417			Synaptogenesis/maturation, rat	Synaptogenesis	Synaptogenesis/maturation, rat	rat.assay	20.628	38	27
CCTE_Mundy_HCI_Cortical_Synap&Neur_Matur_NeuriteCount	Heptachlor	DTXSID3020679	0		11.49	1	14.936			Synaptogenesis/maturation, rat	Synaptogenesis	Synaptogenesis/maturation, rat	rat.assay	20.628	38	27
CCTE_Mundy_HCI_Cortical_Synap&Neur_Matur_NeuriteLength	Heptachlor	DTXSID3020679	0		11.49	1	12.128			Synaptogenesis/maturation, rat	Synaptogenesis	Synaptogenesis/maturation, rat	rat.assay	20.628	38	27
CCTE_Mundy_HCI_Cortical_Synap&Neur_Matur_NeuriteSpotCountPerNeuron	Heptachlor	DTXSID3020679	0		11.49	1	10.492			Synaptogenesis/maturation, rat	Synaptogenesis	Synaptogenesis/maturation, rat	rat.assay	20.628	38	27
CCTE_Mundy_HCI_Cortical_Synap&Neur_Matur_SynapseCount	Heptachlor	DTXSID3020679	0		11.49	1	10.601			Synaptogenesis/maturation, rat	Synaptogenesis	Synaptogenesis/maturation, rat	rat.assay	20.628	38	27
CCTE_Mundy_HCI_hNP1_Casp3_7	Heptachlor epoxide B	DTXSID1024126	0		35.862	1	30.345			Apoptosis/viability, hNP1	Apoptosis	Apoptosis/Proliferation, hNP1	human.assay	23.231	38	20
CCTE_Mundy_HCI_hNP1_Pro_ResponderAvgInten	Heptachlor epoxide B	DTXSID1024126	1	15.834	35.862	1	15.834			Proliferation, hNP1	Proliferation	Apoptosis/Proliferation, hNP1	human.assay	23.231	38	20
CCTE_Shafer_MEA_dev_active_electrodes_number	Heptachlor epoxide B	DTXSID1024126	0		22.548	1	27.452			General, Network	Network formation & function	MEA NFA	rat.assay	23.231	38	20
CCTE_Shafer_MEA_dev_bursting_electrodes_number	Heptachlor epoxide B	DTXSID1024126	0		22.548	1	28.595			General, Network	Network formation & function	MEA NFA	rat.assay	23.231	38	20
CCTE_Shafer_MEA_dev_network_spike_number	Heptachlor epoxide B	DTXSID1024126	1	2.976	22.548	1	2.976			Connectivity, Network	Network formation & function	MEA NFA	rat.assay	23.231	38	20
CCTE_Shafer_MEA_dev_network_spike_peak	Heptachlor epoxide B	DTXSID1024126	0		22.548	1	28.267			Connectivity, Network	Network formation & function	MEA NFA	rat.assay	23.231	38	20
CCTE_Shafer_MEA_dev_per_burst_spike_percent	Heptachlor epoxide B	DTXSID1024126	0		22.548	1	28.096			Bursting, Network	Network formation & function	MEA NFA	rat.assay	23.231	38	20
CCTE_Shafer_MEA_dev_per_network_spike_spike_percent	Heptachlor epoxide B	DTXSID1024126	0		22.548	1	28.03			Connectivity, Network	Network formation & function	MEA NFA	rat.assay	23.231	38	20
CCTE_Shafer_MEA_dev_spike_duration_mean	Heptachlor epoxide B	DTXSID1024126	0		22.548	1	27.917			Bursting, Network	Network formation & function	MEA NFA	rat.assay	23.231	38	20
CCTE_Mundy_HCI_hN2_NOG_BPCount	Heptachlor epoxide B	DTXSID1024126	0		2.483	1	4.138			NOG initiation, hN2	NOG	NOG, human hN2	human.assay	23.231	38	20
CCTE_Mundy_HCI_hN2_NOG_NeuriteCount	Heptachlor epoxide B	DTXSID1024126	0		2.483	1	14.768			NOG initiation, hN2	NOG	NOG, human hN2	human.assay	23.231	38	20
CCTE_Mundy_HCI_hN2_NOG_NeuriteLength	Heptachlor epoxide B	DTXSID1024126	0		2.483	1	10.101			NOG initiation, hN2	NOG	NOG, human hN2	human.assay	23.231	38	20
CCTE_Mundy_HCI_Cortical_NOG_BPCount	Heptachlor epoxide B	DTXSID1024126	1	9.788	34.218	1	9.788			NOG initiation, rat	NOG	NOG, rat	rat.assay	23.231	38	20
CCTE_Mundy_HCI_Cortical_NOG_NeuriteCount	Heptachlor epoxide B	DTXSID1024126	1	16.605	34.218	1	16.605			NOG initiation, rat	NOG	NOG, rat	rat.assay	23.231	38	20
CCTE_Mundy_HCI_Cortical_NOG_NeuriteLength	Heptachlor epoxide B	DTXSID1024126	1	15.974	34.218	1	15.974			NOG initiation, rat	NOG	NOG, rat	rat.assay	23.231	38	20
CCTE_Mundy_HCI_Cortical_Synap&Neur_Matur_CellBodySpotCount	Heptachlor epoxide B	DTXSID1024126	0		7.218	1	9.921			Synaptogenesis/maturation, rat	Synaptogenesis	Synaptogenesis/maturation, rat	rat.assay	23.231	38	20
CCTE_Mundy_HCI_Cortical_Synap&Neur_Matur_NeuriteLength	Heptachlor epoxide B	DTXSID1024126	0		7.218	1	4.053			Synaptogenesis/maturation, rat	Synaptogenesis	Synaptogenesis/maturation, rat	rat.assay	23.231	38	20
CCTE_Mundy_HCI_Cortical_Synap&Neur_Matur_BPCount	Heptachlor epoxide B	DTXSID1024126	1	3.356	7.218	1	3.356			Synaptogenesis/maturation, rat	Synaptogenesis	Synaptogenesis/maturation, rat	rat.assay	23.231	38	20
CCTE_Mundy_HCI_Cortical_Synap&Neur_Matur_NeuriteSpotCountPerNeuron	Heptachlor epoxide B	DTXSID1024126	0		7.218	1	8.584			Synaptogenesis/maturation, rat	Synaptogenesis	Synaptogenesis/maturation, rat	rat.assay	23.231	38	20
CCTE_Mundy_HCI_Cortical_Synap&Neur_Matur_SynapseCount	Heptachlor epoxide B	DTXSID1024126	0		7.218	1	9.028			Synaptogenesis/maturation, rat	Synaptogenesis	Synaptogenesis/maturation, rat	rat.assay	23.231	38	20
CCTE_Mundy_HCI_hNP1_Casp3_7	Hexachlorophene	DTXSID6020690	0		21.226	1	27.032			Apoptosis/viability, hNP1	Apoptosis	Apoptosis/Proliferation, hNP1	human.assay	5.889	60	26
CCTE_Shafer_MEA_dev_active_electrodes_number	Hexachlorophene	DTXSID6020690	0		1.265	1	1.017	FALSE		General, Network	Network formation & function	MEA NFA	rat.assay	5.889	60	26
CCTE_Shafer_MEA_dev_burst_duration_mean	Hexachlorophene	DTXSID6020690	0		1.265	1	1.186	FALSE		Bursting, Network	Network formation & function	MEA NFA	rat.assay	5.889	60	26
CCTE_Shafer_MEA_dev_burst_rate	Hexachlorophene	DTXSID6020690	0		1.265	1	0.976	FALSE		General, Network	Network formation & function	MEA NFA	rat.assay	5.889	60	26
CCTE_Shafer_MEA_dev_bursting_electrodes_number	Hexachlorophene	DTXSID6020690	0		1.248	1	0.769	FALSE		General, Network	Network formation & function	MEA NFA	rat.assay	5.889	60	26
CCTE_Shafer_MEA_dev_correlation_coefficient_mean	Hexachlorophene	DTXSID6020690	0		1.265	1	0.765	FALSE		Connectivity, Network	Network formation & function	MEA NFA	rat.assay	5.889	60	26
CCTE_Shafer_MEA_dev_firing_rate_mean	Hexachlorophene	DTXSID6020690	0		1.265	1	0.894	FALSE		General, Network	Network formation & function	MEA NFA	rat.assay	5.889	60	26
CCTE_Shafer_MEA_dev_interburst_interval_mean	Hexachlorophene	DTXSID6020690	0		1.265	1	2.62	FALSE		Bursting, Network	Network formation & function	MEA NFA	rat.assay	5.889	60	26
CCTE_Shafer_MEA_dev_mutual_information_norm	Hexachlorophene	DTXSID6020690	1	0.578	1.265	1	0.578	FALSE		Connectivity, Network	Network formation & function	MEA NFA	rat.assay	5.889	60	26
CCTE_Shafer_MEA_dev_network_spike_number	Hexachlorophene	DTXSID6020690	1	0.526	1.248	1	0.526	FALSE		Connectivity, Network	Network formation & function	MEA NFA	rat.assay	5.889	60	26
CCTE_Shafer_MEA_dev_network_spike_duration_std	Hexachlorophene	DTXSID6020690	0		1.265	1	0.972	FALSE		Connectivity, Network	Network formation & function	MEA NFA	rat.assay	5.889	60	26
CCTE_Shafer_MEA_dev_network_spike_peak	Hexachlorophene	DTXSID6020690	0		1.265	1	1.193	FALSE		Connectivity, Network	Network formation & function	MEA NFA	rat.assay	5.889	60	26
CCTE_Shafer_MEA_dev_per_burst_interspike_interval	Hexachlorophene	DTXSID6020690	0		1.265	1	2.036	FALSE		Bursting, Network	Network formation & function	MEA NFA	rat.assay	5.889	60	26
CCTE_Shafer_MEA_dev_per_burst_spike_percent	Hexachlorophene	DTXSID6020690	0		1.248	1	0.954	FALSE		Bursting, Network	Network formation & function	MEA NFA	rat.assay	5.889	60	26
CCTE_Shafer_MEA_dev_per_network_spike_spike_number_mean	Hexachlorophene	DTXSID6020690	0		1.265	1	0.809	FALSE		Connectivity, Network	Network formation & function	MEA NFA	rat.assay	5.889	60	26
CCTE_Shafer_MEA_dev_per_network_spike_spike_percent	Hexachlorophene	DTXSID6020690	0		1.248	1	0.842	FALSE		Connectivity, Network	Network formation & function	MEA NFA	rat.assay	5.889	60	26
CCTE_Shafer_MEA_dev_spike_duration_mean	Hexachlorophene	DTXSID6020690	0		1.248	1	1.351	FALSE		Bursting, Network	Network formation & function	MEA NFA	rat.assay	5.889	60	26
CCTE_Mundy_HCI_hN2_NOG_NeuriteCount	Hexachlorophene	DTXSID6020690	1	2.904		1	2.904			NOG initiation, hN2	NOG	NOG, human hN2	human.assay	5.889	60	26
CCTE_Mundy_HCI_Cortical_NOG_NeuriteCount	Hexachlorophene	DTXSID6020690	0		50	1	30.951			NOG initiation, rat	NOG	NOG, rat	rat.assay	5.889	60	26
CCTE_Mundy_HCI_Cortical_NOG_BPCount	Hexachlorophene	DTXSID6020690	1	10.363	50	1	10.363			NOG initiation, rat	NOG	NOG, rat	rat.assay	5.889	60	26
CCTE_Mundy_HCI_Cortical_NOG_NeuriteLength	Hexachlorophene	DTXSID6020690	1	23.113	50	1	23.113			NOG initiation, rat	NOG	NOG, rat	rat.assay	5.889	60	26
CCTE_Mundy_HCI_Cortical_Synap&Neur_Matur_BPCount	Hexachlorophene	DTXSID6020690	0		5.005	1	8.531			Synaptogenesis/maturation, rat	Synaptogenesis	Synaptogenesis/maturation, rat	rat.assay	5.889	60	26
CCTE_Mundy_HCI_Cortical_Synap&Neur_Matur_CellBodySpotCount	Hexachlorophene	DTXSID6020690	0		5.005	1	9.921			Synaptogenesis/maturation, rat	Synaptogenesis	Synaptogenesis/maturation, rat	rat.assay	5.889	60	26
CCTE_Mundy_HCI_Cortical_Synap&Neur_Matur_NeuriteLength	Hexachlorophene	DTXSID6020690	0		5.005	1	10.358			Synaptogenesis/maturation, rat	Synaptogenesis	Synaptogenesis/maturation, rat	rat.assay	5.889	60	26
CCTE_Mundy_HCI_Cortical_Synap&Neur_Matur_NeuriteSpotCountPerNeuron	Hexachlorophene	DTXSID6020690	0		5.005	1	9.951			Synaptogenesis/maturation, rat	Synaptogenesis	Synaptogenesis/maturation, rat	rat.assay	5.889	60	26
CCTE_Mundy_HCI_Cortical_Synap&Neur_Matur_SynapseCount	Hexachlorophene	DTXSID6020690	0		5.005	1	10.321			Synaptogenesis/maturation, rat	Synaptogenesis	Synaptogenesis/maturation, rat	rat.assay	5.889	60	26
CCTE_Shafer_MEA_dev_interburst_interval_mean	Ibuprofen	DTXSID5020732	1	0.45	2.977	1	0.45			Bursting, Network	Network formation & function	MEA NFA	rat.assay	1000	60	4
CCTE_Shafer_MEA_dev_network_spike_peak	Ibuprofen	DTXSID5020732	0		2.977	1	15			Connectivity, Network	Network formation & function	MEA NFA	rat.assay	1000	60	4
CCTE_Shafer_MEA_dev_per_network_spike_spike_percent	Ibuprofen	DTXSID5020732	0		2.977	1	15			Connectivity, Network	Network formation & function	MEA NFA	rat.assay	1000	60	4
CCTE_Mundy_HCI_iCellGluta_NOG_NeuriteLength	Ibuprofen	DTXSID5020732	1	15		1	15			NOG, CDI iGluta	NOG	NOG, CDI iGluta	human.assay	1000	60	4
CCTE_Shafer_MEA_dev_active_electrodes_number	Indoxacarb	DTXSID1032690	0		2.976	1	21.262			General, Network	Network formation & function	MEA NFA	rat.assay	6.914	56	7
CCTE_Shafer_MEA_dev_bursting_electrodes_number	Indoxacarb	DTXSID1032690	0		2.976	1	15			General, Network	Network formation & function	MEA NFA	rat.assay	6.914	56	7
CCTE_Shafer_MEA_dev_correlation_coefficient_mean	Indoxacarb	DTXSID1032690	0		2.976	1	15			Connectivity, Network	Network formation & function	MEA NFA	rat.assay	6.914	56	7
CCTE_Shafer_MEA_dev_network_spike_peak	Indoxacarb	DTXSID1032690	0		2.976	1	27.633			Connectivity, Network	Network formation & function	MEA NFA	rat.assay	6.914	56	7
CCTE_Shafer_MEA_dev_per_burst_spike_percent	Indoxacarb	DTXSID1032690	0		2.976	1	27.843			Bursting, Network	Network formation & function	MEA NFA	rat.assay	6.914	56	7
CCTE_Shafer_MEA_dev_per_network_spike_spike_percent	Indoxacarb	DTXSID1032690	0		2.976	1	15			Connectivity, Network	Network formation & function	MEA NFA	rat.assay	6.914	56	7
CCTE_Shafer_MEA_dev_spike_duration_mean	Indoxacarb	DTXSID1032690	0		2.976	1	15			Bursting, Network	Network formation & function	MEA NFA	rat.assay	6.914	56	7
CCTE_Shafer_MEA_dev_active_electrodes_number	Lovastatin	DTXSID5020784	0		0.956	1	1.757			General, Network	Network formation & function	MEA NFA	rat.assay	7.693	19	9
CCTE_Shafer_MEA_dev_burst_duration_mean	Lovastatin	DTXSID5020784	0		0.956	1	1.96			Bursting, Network	Network formation & function	MEA NFA	rat.assay	7.693	19	9
CCTE_Shafer_MEA_dev_inter_network_spike_interval_mean	Lovastatin	DTXSID5020784	0		0.956	1	1.984			Connectivity, Network	Network formation & function	MEA NFA	rat.assay	7.693	19	9
CCTE_Shafer_MEA_dev_interburst_interval_mean	Lovastatin	DTXSID5020784	0		0.956	1	2.904			Bursting, Network	Network formation & function	MEA NFA	rat.assay	7.693	19	9
CCTE_Shafer_MEA_dev_network_spike_peak	Lovastatin	DTXSID5020784	0		0.956	1	1.565			Connectivity, Network	Network formation & function	MEA NFA	rat.assay	7.693	19	9
CCTE_Shafer_MEA_dev_per_burst_interspike_interval	Lovastatin	DTXSID5020784	0		0.956	1	2.896			Bursting, Network	Network formation & function	MEA NFA	rat.assay	7.693	19	9
CCTE_Shafer_MEA_dev_per_burst_spike_percent	Lovastatin	DTXSID5020784	0		0.956	1	10			Bursting, Network	Network formation & function	MEA NFA	rat.assay	7.693	19	9
CCTE_Shafer_MEA_dev_per_network_spike_spike_percent	Lovastatin	DTXSID5020784	0		0.956	1	1.775			Connectivity, Network	Network formation & function	MEA NFA	rat.assay	7.693	19	9
CCTE_Shafer_MEA_dev_spike_duration_mean	Lovastatin	DTXSID5020784	0		0.956	1	2.546			Bursting, Network	Network formation & function	MEA NFA	rat.assay	7.693	19	9
CCTE_Mundy_HCI_hNP1_Casp3_7	Malathion	DTXSID4020791	0		73.108	1	92.104	TRUE		Apoptosis/viability, hNP1	Apoptosis	Apoptosis/Proliferation, hNP1	human.assay	20.603	62	27
CCTE_Shafer_MEA_dev_correlation_coefficient_mean	Malathion	DTXSID4020791	0		19.938	1	10.63	TRUE		Connectivity, Network	Network formation & function	MEA NFA	rat.assay	20.603	62	27
CCTE_Shafer_MEA_dev_firing_rate_mean	Malathion	DTXSID4020791	0		19.938	1	20.065	TRUE		General, Network	Network formation & function	MEA NFA	rat.assay	20.603	62	27
CCTE_Shafer_MEA_dev_inter_network_spike_interval_mean	Malathion	DTXSID4020791	0		19.938	1	10.244	TRUE		Connectivity, Network	Network formation & function	MEA NFA	rat.assay	20.603	62	27
CCTE_Shafer_MEA_dev_interburst_interval_mean	Malathion	DTXSID4020791	0		19.938	1	16.849	FALSE		Bursting, Network	Network formation & function	MEA NFA	rat.assay	20.603	62	27
CCTE_Shafer_MEA_dev_active_electrodes_number	Malathion	DTXSID4020791	1	6.383	27.906	1	6.383	FALSE		General, Network	Network formation & function	MEA NFA	rat.assay	20.603	62	27
CCTE_Shafer_MEA_dev_burst_rate	Malathion	DTXSID4020791	1	2.976	27.906	1	2.976	FALSE		General, Network	Network formation & function	MEA NFA	rat.assay	20.603	62	27
CCTE_Shafer_MEA_dev_bursting_electrodes_number	Malathion	DTXSID4020791	1	4.625	27.906	1	4.625	FALSE		General, Network	Network formation & function	MEA NFA	rat.assay	20.603	62	27
CCTE_Shafer_MEA_dev_mutual_information_norm	Malathion	DTXSID4020791	1	3.881	27.906	1	3.881	FALSE		Connectivity, Network	Network formation & function	MEA NFA	rat.assay	20.603	62	27
CCTE_Shafer_MEA_dev_network_spike_duration_std	Malathion	DTXSID4020791	1	9.038	27.906	1	9.038	FALSE		Connectivity, Network	Network formation & function	MEA NFA	rat.assay	20.603	62	27
CCTE_Shafer_MEA_dev_network_spike_peak	Malathion	DTXSID4020791	1	11.597	27.906	1	11.597	FALSE		Connectivity, Network	Network formation & function	MEA NFA	rat.assay	20.603	62	27
CCTE_Shafer_MEA_dev_per_burst_interspike_interval	Malathion	DTXSID4020791	1	3.713	27.906	1	3.713	TRUE		Bursting, Network	Network formation & function	MEA NFA	rat.assay	20.603	62	27
CCTE_Shafer_MEA_dev_spike_duration_mean	Malathion	DTXSID4020791	1	4.763	27.906	1	4.763	FALSE		Bursting, Network	Network formation & function	MEA NFA	rat.assay	20.603	62	27
CCTE_Shafer_MEA_dev_network_spike_number	Malathion	DTXSID4020791	0		19.938	1	11.694	TRUE		Connectivity, Network	Network formation & function	MEA NFA	rat.assay	20.603	62	27
CCTE_Shafer_MEA_dev_per_burst_spike_percent	Malathion	DTXSID4020791	0		27.906	1	15	FALSE		Bursting, Network	Network formation & function	MEA NFA	rat.assay	20.603	62	27
CCTE_Shafer_MEA_dev_per_network_spike_spike_number_mean	Malathion	DTXSID4020791	0		19.938	1	13.223	FALSE		Connectivity, Network	Network formation & function	MEA NFA	rat.assay	20.603	62	27
CCTE_Shafer_MEA_dev_per_network_spike_spike_percent	Malathion	DTXSID4020791	0		19.938	1	11.024	TRUE		Connectivity, Network	Network formation & function	MEA NFA	rat.assay	20.603	62	27
CCTE_Mundy_HCI_hN2_NOG_NeuriteCount	Malathion	DTXSID4020791	1	72.899		1	72.899			NOG initiation, hN2	NOG	NOG, human hN2	human.assay	20.603	62	27
CCTE_Mundy_HCI_Cortical_NOG_BPCount	Malathion	DTXSID4020791	0		27.556	1	15	FALSE		NOG initiation, rat	NOG	NOG, rat	rat.assay	20.603	62	27
CCTE_Mundy_HCI_Cortical_NOG_NeuriteCount	Malathion	DTXSID4020791	0		50	1	89.124	TRUE		NOG initiation, rat	NOG	NOG, rat	rat.assay	20.603	62	27
CCTE_Mundy_HCI_Cortical_NOG_NeuriteLength	Malathion	DTXSID4020791	0		50	1	92.486	FALSE		NOG initiation, rat	NOG	NOG, rat	rat.assay	20.603	62	27
CCTE_Mundy_HCI_Cortical_Synap&Neur_Matur_BPCount	Malathion	DTXSID4020791	0		50	1	50	TRUE		Synaptogenesis/maturation, rat	Synaptogenesis	Synaptogenesis/maturation, rat	rat.assay	20.603	62	27
CCTE_Mundy_HCI_Cortical_Synap&Neur_Matur_NeuriteLength	Malathion	DTXSID4020791	0		50	1	61.963	TRUE		Synaptogenesis/maturation, rat	Synaptogenesis	Synaptogenesis/maturation, rat	rat.assay	20.603	62	27
CCTE_Mundy_HCI_Cortical_Synap&Neur_Matur_NeuriteSpotCountPerNeuron	Malathion	DTXSID4020791	0		50	1	50	TRUE		Synaptogenesis/maturation, rat	Synaptogenesis	Synaptogenesis/maturation, rat	rat.assay	20.603	62	27
CCTE_Mundy_HCI_Cortical_Synap&Neur_Matur_SynapseCount	Malathion	DTXSID4020791	0		50	1	50	TRUE		Synaptogenesis/maturation, rat	Synaptogenesis	Synaptogenesis/maturation, rat	rat.assay	20.603	62	27
CCTE_Shafer_MEA_dev_active_electrodes_number	Methotrexate	DTXSID4020822	0		0.008	1	0.03			General, Network	Network formation & function	MEA NFA	rat.assay	0.029	38	18
CCTE_Shafer_MEA_dev_burst_duration_mean	Methotrexate	DTXSID4020822	0		0.008	1	0.091			Bursting, Network	Network formation & function	MEA NFA	rat.assay	0.029	38	18
CCTE_Shafer_MEA_dev_burst_rate	Methotrexate	DTXSID4020822	0		0.008	1	0.037			General, Network	Network formation & function	MEA NFA	rat.assay	0.029	38	18
CCTE_Shafer_MEA_dev_bursting_electrodes_number	Methotrexate	DTXSID4020822	0		0.008	1	0.026			General, Network	Network formation & function	MEA NFA	rat.assay	0.029	38	18
CCTE_Shafer_MEA_dev_correlation_coefficient_mean	Methotrexate	DTXSID4020822	0		0.008	1	0.013			Connectivity, Network	Network formation & function	MEA NFA	rat.assay	0.029	38	18
CCTE_Shafer_MEA_dev_firing_rate_mean	Methotrexate	DTXSID4020822	0		0.008	1	0.123			General, Network	Network formation & function	MEA NFA	rat.assay	0.029	38	18
CCTE_Shafer_MEA_dev_inter_network_spike_interval_mean	Methotrexate	DTXSID4020822	0		0.008	1	0.031			Connectivity, Network	Network formation & function	MEA NFA	rat.assay	0.029	38	18
CCTE_Shafer_MEA_dev_interburst_interval_mean	Methotrexate	DTXSID4020822	0		0.008	1	0.136			Bursting, Network	Network formation & function	MEA NFA	rat.assay	0.029	38	18
CCTE_Shafer_MEA_dev_mutual_information_norm	Methotrexate	DTXSID4020822	0		0.008	1	0.019			Connectivity, Network	Network formation & function	MEA NFA	rat.assay	0.029	38	18
CCTE_Shafer_MEA_dev_network_spike_duration_std	Methotrexate	DTXSID4020822	0		0.008	1	0.031			Connectivity, Network	Network formation & function	MEA NFA	rat.assay	0.029	38	18
CCTE_Shafer_MEA_dev_network_spike_number	Methotrexate	DTXSID4020822	0		0.008	1	0.024			Connectivity, Network	Network formation & function	MEA NFA	rat.assay	0.029	38	18
CCTE_Shafer_MEA_dev_network_spike_peak	Methotrexate	DTXSID4020822	0		0.008	1	0.029			Connectivity, Network	Network formation & function	MEA NFA	rat.assay	0.029	38	18
CCTE_Shafer_MEA_dev_per_burst_interspike_interval	Methotrexate	DTXSID4020822	0		0.008	1	0.125			Bursting, Network	Network formation & function	MEA NFA	rat.assay	0.029	38	18
CCTE_Shafer_MEA_dev_per_burst_spike_percent	Methotrexate	DTXSID4020822	0		0.008	1	0.032			Bursting, Network	Network formation & function	MEA NFA	rat.assay	0.029	38	18
CCTE_Shafer_MEA_dev_per_network_spike_spike_number_mean	Methotrexate	DTXSID4020822	0		0.008	1	0.029			Connectivity, Network	Network formation & function	MEA NFA	rat.assay	0.029	38	18
CCTE_Shafer_MEA_dev_per_network_spike_spike_percent	Methotrexate	DTXSID4020822	0		0.008	1	0.025			Connectivity, Network	Network formation & function	MEA NFA	rat.assay	0.029	38	18
CCTE_Shafer_MEA_dev_spike_duration_mean	Methotrexate	DTXSID4020822	0		0.008	1	0.033			Bursting, Network	Network formation & function	MEA NFA	rat.assay	0.029	38	18
CCTE_Mundy_HCI_Cortical_Synap&Neur_Matur_BPCount	Methotrexate	DTXSID4020822	1	0.045		1	0.045			Synaptogenesis/maturation, rat	Synaptogenesis	Synaptogenesis/maturation, rat	rat.assay	0.029	38	18
CCTE_Shafer_MEA_dev_active_electrodes_number	Methoxychlor	DTXSID9020827	0		4.978	1	8.007			General, Network	Network formation & function	MEA NFA	rat.assay	11.912	19	10
CCTE_Shafer_MEA_dev_bursting_electrodes_number	Methoxychlor	DTXSID9020827	0		4.978	1	6.595			General, Network	Network formation & function	MEA NFA	rat.assay	11.912	19	10
CCTE_Shafer_MEA_dev_correlation_coefficient_mean	Methoxychlor	DTXSID9020827	0		4.978	1	2.966			Connectivity, Network	Network formation & function	MEA NFA	rat.assay	11.912	19	10
CCTE_Shafer_MEA_dev_mutual_information_norm	Methoxychlor	DTXSID9020827	1	1.984	4.978	1	1.984			Connectivity, Network	Network formation & function	MEA NFA	rat.assay	11.912	19	10
CCTE_Shafer_MEA_dev_network_spike_duration_std	Methoxychlor	DTXSID9020827	1	1.984	4.978	1	1.984			Connectivity, Network	Network formation & function	MEA NFA	rat.assay	11.912	19	10
CCTE_Shafer_MEA_dev_network_spike_peak	Methoxychlor	DTXSID9020827	0		4.978	1	8.453			Connectivity, Network	Network formation & function	MEA NFA	rat.assay	11.912	19	10
CCTE_Shafer_MEA_dev_per_burst_spike_percent	Methoxychlor	DTXSID9020827	0		4.978	1	4.557			Bursting, Network	Network formation & function	MEA NFA	rat.assay	11.912	19	10
CCTE_Shafer_MEA_dev_per_network_spike_spike_number_mean	Methoxychlor	DTXSID9020827	0		4.978	1	10			Connectivity, Network	Network formation & function	MEA NFA	rat.assay	11.912	19	10
CCTE_Shafer_MEA_dev_per_network_spike_spike_percent	Methoxychlor	DTXSID9020827	0		4.978	1	3.299			Connectivity, Network	Network formation & function	MEA NFA	rat.assay	11.912	19	10
CCTE_Shafer_MEA_dev_spike_duration_mean	Methoxychlor	DTXSID9020827	0		4.978	1	3.004			Bursting, Network	Network formation & function	MEA NFA	rat.assay	11.912	19	10
CCTE_Shafer_MEA_dev_active_electrodes_number	Methyl parathion	DTXSID1020855	0		24.662	1	20.15			General, Network	Network formation & function	MEA NFA	rat.assay	15.267	56	12
CCTE_Shafer_MEA_dev_bursting_electrodes_number	Methyl parathion	DTXSID1020855	0		24.662	1	15			General, Network	Network formation & function	MEA NFA	rat.assay	15.267	56	12
CCTE_Shafer_MEA_dev_correlation_coefficient_mean	Methyl parathion	DTXSID1020855	0		24.662	1	22.977			Connectivity, Network	Network formation & function	MEA NFA	rat.assay	15.267	56	12
CCTE_Shafer_MEA_dev_network_spike_peak	Methyl parathion	DTXSID1020855	0		24.662	1	28.093			Connectivity, Network	Network formation & function	MEA NFA	rat.assay	15.267	56	12
CCTE_Shafer_MEA_dev_per_network_spike_spike_number_mean	Methyl parathion	DTXSID1020855	0		24.662	1	28.142			Connectivity, Network	Network formation & function	MEA NFA	rat.assay	15.267	56	12
CCTE_Mundy_HCI_iCellGluta_NOG_BPCount	Methyl parathion	DTXSID1020855	0		8.217	1	15			NOG, CDI iGluta	NOG	NOG, CDI iGluta	human.assay	15.267	56	12
CCTE_Mundy_HCI_iCellGluta_NOG_NeuriteCount	Methyl parathion	DTXSID1020855	0		8.217	1	23.422			NOG, CDI iGluta	NOG	NOG, CDI iGluta	human.assay	15.267	56	12
CCTE_Mundy_HCI_iCellGluta_NOG_NeuriteLength	Methyl parathion	DTXSID1020855	0		8.217	1	21.567			NOG, CDI iGluta	NOG	NOG, CDI iGluta	human.assay	15.267	56	12
CCTE_Mundy_HCI_Cortical_NOG_BPCount	Methyl parathion	DTXSID1020855	0		2.976	1	23.297			NOG initiation, rat	NOG	NOG, rat	rat.assay	15.267	56	12
CCTE_Mundy_HCI_Cortical_NOG_NeuriteCount	Methyl parathion	DTXSID1020855	0		2.976	1	28.772			NOG initiation, rat	NOG	NOG, rat	rat.assay	15.267	56	12
CCTE_Mundy_HCI_Cortical_NOG_NeuriteLength	Methyl parathion	DTXSID1020855	0		2.976	1	27.988			NOG initiation, rat	NOG	NOG, rat	rat.assay	15.267	56	12
CCTE_Mundy_HCI_Cortical_Synap&Neur_Matur_NeuriteSpotCountPerNeuron	Methyl parathion	DTXSID1020855	0		22.184	1	15			Synaptogenesis/maturation, rat	Synaptogenesis	Synaptogenesis/maturation, rat	rat.assay	15.267	56	12
CCTE_Mundy_HCI_hNP1_Casp3_7	Mifepristone	DTXSID5023322	0		20.738	1	18.429			Apoptosis/viability, hNP1	Apoptosis	Apoptosis/Proliferation, hNP1	human.assay	11.135	42	19
CCTE_Mundy_HCI_hNP1_Pro_ResponderAvgInten	Mifepristone	DTXSID5023322	0		20.738	1	24.786			Proliferation, hNP1	Proliferation	Apoptosis/Proliferation, hNP1	human.assay	11.135	42	19
CCTE_Shafer_MEA_dev_active_electrodes_number	Mifepristone	DTXSID5023322	0		28.643	1	17.754			General, Network	Network formation & function	MEA NFA	rat.assay	11.135	42	19
CCTE_Shafer_MEA_dev_bursting_electrodes_number	Mifepristone	DTXSID5023322	0		28.643	1	15			General, Network	Network formation & function	MEA NFA	rat.assay	11.135	42	19
CCTE_Shafer_MEA_dev_correlation_coefficient_mean	Mifepristone	DTXSID5023322	0		28.643	1	22.176			Connectivity, Network	Network formation & function	MEA NFA	rat.assay	11.135	42	19
CCTE_Shafer_MEA_dev_interburst_interval_mean	Mifepristone	DTXSID5023322	0		28.643	1	22.086			Bursting, Network	Network formation & function	MEA NFA	rat.assay	11.135	42	19
CCTE_Shafer_MEA_dev_mutual_information_norm	Mifepristone	DTXSID5023322	1	11.733	28.643	1	11.733			Connectivity, Network	Network formation & function	MEA NFA	rat.assay	11.135	42	19
CCTE_Shafer_MEA_dev_network_spike_peak	Mifepristone	DTXSID5023322	0		28.643	1	22.159			Connectivity, Network	Network formation & function	MEA NFA	rat.assay	11.135	42	19
CCTE_Shafer_MEA_dev_per_burst_spike_percent	Mifepristone	DTXSID5023322	0		28.643	1	22.902			Bursting, Network	Network formation & function	MEA NFA	rat.assay	11.135	42	19
CCTE_Shafer_MEA_dev_per_network_spike_spike_number_mean	Mifepristone	DTXSID5023322	0		28.643	1	15			Connectivity, Network	Network formation & function	MEA NFA	rat.assay	11.135	42	19
CCTE_Shafer_MEA_dev_per_network_spike_spike_percent	Mifepristone	DTXSID5023322	0		28.643	1	23.374			Connectivity, Network	Network formation & function	MEA NFA	rat.assay	11.135	42	19
CCTE_Shafer_MEA_dev_spike_duration_mean	Mifepristone	DTXSID5023322	0		28.643	1	21.685			Bursting, Network	Network formation & function	MEA NFA	rat.assay	11.135	42	19
CCTE_Mundy_HCI_Cortical_NOG_BPCount	Mifepristone	DTXSID5023322	0		15	1	24.167			NOG initiation, rat	NOG	NOG, rat	rat.assay	11.135	42	19
CCTE_Mundy_HCI_Cortical_NOG_NeuriteCount	Mifepristone	DTXSID5023322	0		15	1	24.397			NOG initiation, rat	NOG	NOG, rat	rat.assay	11.135	42	19
CCTE_Mundy_HCI_Cortical_NOG_NeuriteLength	Mifepristone	DTXSID5023322	0		15	1	28.849			NOG initiation, rat	NOG	NOG, rat	rat.assay	11.135	42	19
CCTE_Mundy_HCI_Cortical_Synap&Neur_Matur_CellBodySpotCount	Mifepristone	DTXSID5023322	0		28.052	1	27.787			Synaptogenesis/maturation, rat	Synaptogenesis	Synaptogenesis/maturation, rat	rat.assay	11.135	42	19
CCTE_Mundy_HCI_Cortical_Synap&Neur_Matur_NeuriteSpotCountPerNeuriteLength	Mifepristone	DTXSID5023322	0		28.052	1	28.023			Synaptogenesis/maturation, rat	Synaptogenesis	Synaptogenesis/maturation, rat	rat.assay	11.135	42	19
CCTE_Mundy_HCI_Cortical_Synap&Neur_Matur_NeuriteSpotCountPerNeuron	Mifepristone	DTXSID5023322	0		28.052	1	28.087			Synaptogenesis/maturation, rat	Synaptogenesis	Synaptogenesis/maturation, rat	rat.assay	11.135	42	19
CCTE_Mundy_HCI_Cortical_Synap&Neur_Matur_SynapseCount	Mifepristone	DTXSID5023322	0		28.052	1	28.097			Synaptogenesis/maturation, rat	Synaptogenesis	Synaptogenesis/maturation, rat	rat.assay	11.135	42	19
CCTE_Shafer_MEA_dev_active_electrodes_number	Mirex	DTXSID7020895	0		1.918	1	2.067			General, Network	Network formation & function	MEA NFA	rat.assay	1000	19	15
CCTE_Shafer_MEA_dev_burst_rate	Mirex	DTXSID7020895	0		1.918	1	2.637			General, Network	Network formation & function	MEA NFA	rat.assay	1000	19	15
CCTE_Shafer_MEA_dev_bursting_electrodes_number	Mirex	DTXSID7020895	0		1.918	1	1.622			General, Network	Network formation & function	MEA NFA	rat.assay	1000	19	15
CCTE_Shafer_MEA_dev_correlation_coefficient_mean	Mirex	DTXSID7020895	0		1.918	1	2.411			Connectivity, Network	Network formation & function	MEA NFA	rat.assay	1000	19	15
CCTE_Shafer_MEA_dev_inter_network_spike_interval_mean	Mirex	DTXSID7020895	0		1.918	1	2.333			Connectivity, Network	Network formation & function	MEA NFA	rat.assay	1000	19	15
CCTE_Shafer_MEA_dev_interburst_interval_mean	Mirex	DTXSID7020895	0		1.918	1	3.376			Bursting, Network	Network formation & function	MEA NFA	rat.assay	1000	19	15
CCTE_Shafer_MEA_dev_network_spike_number	Mirex	DTXSID7020895	1	0.888	1.918	1	0.888			Connectivity, Network	Network formation & function	MEA NFA	rat.assay	1000	19	15
CCTE_Shafer_MEA_dev_mutual_information_norm	Mirex	DTXSID7020895	0		1.918	1	2.918			Connectivity, Network	Network formation & function	MEA NFA	rat.assay	1000	19	15
CCTE_Shafer_MEA_dev_network_spike_duration_std	Mirex	DTXSID7020895	0		1.918	1	1.026			Connectivity, Network	Network formation & function	MEA NFA	rat.assay	1000	19	15
CCTE_Shafer_MEA_dev_network_spike_peak	Mirex	DTXSID7020895	0		1.918	1	2.323			Connectivity, Network	Network formation & function	MEA NFA	rat.assay	1000	19	15
CCTE_Shafer_MEA_dev_per_burst_interspike_interval	Mirex	DTXSID7020895	0		1.918	1	1.581			Bursting, Network	Network formation & function	MEA NFA	rat.assay	1000	19	15
CCTE_Shafer_MEA_dev_per_burst_spike_percent	Mirex	DTXSID7020895	0		1.918	1	3.904			Bursting, Network	Network formation & function	MEA NFA	rat.assay	1000	19	15
CCTE_Shafer_MEA_dev_per_network_spike_spike_number_mean	Mirex	DTXSID7020895	0		1.918	1	2.122			Connectivity, Network	Network formation & function	MEA NFA	rat.assay	1000	19	15
CCTE_Shafer_MEA_dev_per_network_spike_spike_percent	Mirex	DTXSID7020895	0		1.918	1	2.322			Connectivity, Network	Network formation & function	MEA NFA	rat.assay	1000	19	15
CCTE_Shafer_MEA_dev_spike_duration_mean	Mirex	DTXSID7020895	0		1.918	1	2.345			Bursting, Network	Network formation & function	MEA NFA	rat.assay	1000	19	15
CCTE_Shafer_MEA_dev_active_electrodes_number	Molinate	DTXSID6024206	1	3.42		1	3.42			General, Network	Network formation & function	MEA NFA	rat.assay	3.016	19	3
CCTE_Shafer_MEA_dev_bursting_electrodes_number	Molinate	DTXSID6024206	1	1.929		1	1.929			General, Network	Network formation & function	MEA NFA	rat.assay	3.016	19	3
CCTE_Shafer_MEA_dev_network_spike_peak	Molinate	DTXSID6024206	1	5.76		1	5.76			Connectivity, Network	Network formation & function	MEA NFA	rat.assay	3.016	19	3
CCTE_Shafer_MEA_dev_active_electrodes_number	N-Ethylperfluorooctane sulfonamide	DTXSID1032646	0		4.409	1	2.976	FALSE		General, Network	Network formation & function	MEA NFA	rat.assay	1000	19	11
CCTE_Shafer_MEA_dev_bursting_electrodes_number	N-Ethylperfluorooctane sulfonamide	DTXSID1032646	0		4.409	1	2.976	FALSE		General, Network	Network formation & function	MEA NFA	rat.assay	1000	19	11
CCTE_Shafer_MEA_dev_correlation_coefficient_mean	N-Ethylperfluorooctane sulfonamide	DTXSID1032646	1	2.976	8.582	1	2.976	FALSE		Connectivity, Network	Network formation & function	MEA NFA	rat.assay	1000	19	11
CCTE_Shafer_MEA_dev_network_spike_peak	N-Ethylperfluorooctane sulfonamide	DTXSID1032646	1	1.923	4.409	1	1.923	FALSE		Connectivity, Network	Network formation & function	MEA NFA	rat.assay	1000	19	11
CCTE_Shafer_MEA_dev_mutual_information_norm	N-Ethylperfluorooctane sulfonamide	DTXSID1032646	0		4.409	1	2.724	FALSE		Connectivity, Network	Network formation & function	MEA NFA	rat.assay	1000	19	11
CCTE_Shafer_MEA_dev_network_spike_duration_std	N-Ethylperfluorooctane sulfonamide	DTXSID1032646	0		4.409	1	2.976	TRUE		Connectivity, Network	Network formation & function	MEA NFA	rat.assay	1000	19	11
CCTE_Shafer_MEA_dev_network_spike_number	N-Ethylperfluorooctane sulfonamide	DTXSID1032646	0		4.409	1	2.976	TRUE		Connectivity, Network	Network formation & function	MEA NFA	rat.assay	1000	19	11
CCTE_Shafer_MEA_dev_per_burst_spike_percent	N-Ethylperfluorooctane sulfonamide	DTXSID1032646	0		4.409	1	3.569	FALSE		Bursting, Network	Network formation & function	MEA NFA	rat.assay	1000	19	11
CCTE_Shafer_MEA_dev_per_network_spike_spike_number_mean	N-Ethylperfluorooctane sulfonamide	DTXSID1032646	0		4.409	1	2.662	FALSE		Connectivity, Network	Network formation & function	MEA NFA	rat.assay	1000	19	11
CCTE_Shafer_MEA_dev_per_network_spike_spike_percent	N-Ethylperfluorooctane sulfonamide	DTXSID1032646	0		4.409	1	4.945	FALSE		Connectivity, Network	Network formation & function	MEA NFA	rat.assay	1000	19	11
CCTE_Shafer_MEA_dev_spike_duration_mean	N-Ethylperfluorooctane sulfonamide	DTXSID1032646	0		4.409	1	4.809	FALSE		Bursting, Network	Network formation & function	MEA NFA	rat.assay	1000	19	11
CCTE_Shafer_MEA_dev_active_electrodes_number	o,p'-DDT	DTXSID6022345	0		2.38	1	3.849			General, Network	Network formation & function	MEA NFA	rat.assay	15.706	19	13
CCTE_Shafer_MEA_dev_burst_rate	o,p'-DDT	DTXSID6022345	0		2.38	1	1.984			General, Network	Network formation & function	MEA NFA	rat.assay	15.706	19	13
CCTE_Shafer_MEA_dev_bursting_electrodes_number	o,p'-DDT	DTXSID6022345	0		2.38	1	3.757			General, Network	Network formation & function	MEA NFA	rat.assay	15.706	19	13
CCTE_Shafer_MEA_dev_firing_rate_mean	o,p'-DDT	DTXSID6022345	0		2.38	1	2.033			General, Network	Network formation & function	MEA NFA	rat.assay	15.706	19	13
CCTE_Shafer_MEA_dev_interburst_interval_mean	o,p'-DDT	DTXSID6022345	0		2.38	1	7.775			Bursting, Network	Network formation & function	MEA NFA	rat.assay	15.706	19	13
CCTE_Shafer_MEA_dev_correlation_coefficient_mean	o,p'-DDT	DTXSID6022345	1	0.199	2.38	1	0.199			Connectivity, Network	Network formation & function	MEA NFA	rat.assay	15.706	19	13
CCTE_Shafer_MEA_dev_mutual_information_norm	o,p'-DDT	DTXSID6022345	1	0.012	2.38	1	0.012			Connectivity, Network	Network formation & function	MEA NFA	rat.assay	15.706	19	13
CCTE_Shafer_MEA_dev_per_network_spike_spike_number_mean	o,p'-DDT	DTXSID6022345	1	0.104	2.38	1	0.104			Connectivity, Network	Network formation & function	MEA NFA	rat.assay	15.706	19	13
CCTE_Shafer_MEA_dev_per_network_spike_spike_percent	o,p'-DDT	DTXSID6022345	1	0.809	2.38	1	0.809			Connectivity, Network	Network formation & function	MEA NFA	rat.assay	15.706	19	13
CCTE_Shafer_MEA_dev_network_spike_number	o,p'-DDT	DTXSID6022345	0		2.38	1	2.711			Connectivity, Network	Network formation & function	MEA NFA	rat.assay	15.706	19	13
CCTE_Shafer_MEA_dev_network_spike_peak	o,p'-DDT	DTXSID6022345	0		2.38	1	2.729			Connectivity, Network	Network formation & function	MEA NFA	rat.assay	15.706	19	13
CCTE_Shafer_MEA_dev_per_burst_spike_percent	o,p'-DDT	DTXSID6022345	0		2.38	1	1.984			Bursting, Network	Network formation & function	MEA NFA	rat.assay	15.706	19	13
CCTE_Shafer_MEA_dev_spike_duration_mean	o,p'-DDT	DTXSID6022345	0		2.38	1	2.756			Bursting, Network	Network formation & function	MEA NFA	rat.assay	15.706	19	13
CCTE_Shafer_MEA_dev_active_electrodes_number	p,p'-DDD	DTXSID4020373	0		5.137	1	5.559			General, Network	Network formation & function	MEA NFA	rat.assay	19.214	19	16
CCTE_Shafer_MEA_dev_burst_duration_mean	p,p'-DDD	DTXSID4020373	0		5.137	1	10			Bursting, Network	Network formation & function	MEA NFA	rat.assay	19.214	19	16
CCTE_Shafer_MEA_dev_burst_rate	p,p'-DDD	DTXSID4020373	0		5.137	1	8.684			General, Network	Network formation & function	MEA NFA	rat.assay	19.214	19	16
CCTE_Shafer_MEA_dev_bursting_electrodes_number	p,p'-DDD	DTXSID4020373	0		5.137	1	6.188			General, Network	Network formation & function	MEA NFA	rat.assay	19.214	19	16
CCTE_Shafer_MEA_dev_correlation_coefficient_mean	p,p'-DDD	DTXSID4020373	0		5.137	1	3.515			Connectivity, Network	Network formation & function	MEA NFA	rat.assay	19.214	19	16
CCTE_Shafer_MEA_dev_firing_rate_mean	p,p'-DDD	DTXSID4020373	0		5.137	1	8.586			General, Network	Network formation & function	MEA NFA	rat.assay	19.214	19	16
CCTE_Shafer_MEA_dev_interburst_interval_mean	p,p'-DDD	DTXSID4020373	0		5.137	1	8.612			Bursting, Network	Network formation & function	MEA NFA	rat.assay	19.214	19	16
CCTE_Shafer_MEA_dev_mutual_information_norm	p,p'-DDD	DTXSID4020373	1	2.025	5.137	1	2.025			Connectivity, Network	Network formation & function	MEA NFA	rat.assay	19.214	19	16
CCTE_Shafer_MEA_dev_network_spike_number	p,p'-DDD	DTXSID4020373	1	1.984	5.137	1	1.984			Connectivity, Network	Network formation & function	MEA NFA	rat.assay	19.214	19	16
CCTE_Shafer_MEA_dev_network_spike_duration_std	p,p'-DDD	DTXSID4020373	0		5.137	1	3.205			Connectivity, Network	Network formation & function	MEA NFA	rat.assay	19.214	19	16
CCTE_Shafer_MEA_dev_network_spike_peak	p,p'-DDD	DTXSID4020373	0		5.137	1	4.616			Connectivity, Network	Network formation & function	MEA NFA	rat.assay	19.214	19	16
CCTE_Shafer_MEA_dev_per_burst_interspike_interval	p,p'-DDD	DTXSID4020373	0		5.137	1	8.239			Bursting, Network	Network formation & function	MEA NFA	rat.assay	19.214	19	16
CCTE_Shafer_MEA_dev_per_burst_spike_percent	p,p'-DDD	DTXSID4020373	0		5.137	1	4.86			Bursting, Network	Network formation & function	MEA NFA	rat.assay	19.214	19	16
CCTE_Shafer_MEA_dev_per_network_spike_spike_number_mean	p,p'-DDD	DTXSID4020373	0		5.137	1	4.947			Connectivity, Network	Network formation & function	MEA NFA	rat.assay	19.214	19	16
CCTE_Shafer_MEA_dev_per_network_spike_spike_percent	p,p'-DDD	DTXSID4020373	0		5.137	1	3.979			Connectivity, Network	Network formation & function	MEA NFA	rat.assay	19.214	19	16
CCTE_Shafer_MEA_dev_spike_duration_mean	p,p'-DDD	DTXSID4020373	0		5.137	1	3.391			Bursting, Network	Network formation & function	MEA NFA	rat.assay	19.214	19	16
CCTE_Shafer_MEA_dev_active_electrodes_number	p,p'-DDE	DTXSID9020374	0		5.141	1	4.613			General, Network	Network formation & function	MEA NFA	rat.assay	22.041	19	16
CCTE_Shafer_MEA_dev_burst_duration_mean	p,p'-DDE	DTXSID9020374	0		5.141	1	7.721			Bursting, Network	Network formation & function	MEA NFA	rat.assay	22.041	19	16
CCTE_Shafer_MEA_dev_burst_rate	p,p'-DDE	DTXSID9020374	0		5.141	1	4.266			General, Network	Network formation & function	MEA NFA	rat.assay	22.041	19	16
CCTE_Shafer_MEA_dev_bursting_electrodes_number	p,p'-DDE	DTXSID9020374	0		5.141	1	5.079			General, Network	Network formation & function	MEA NFA	rat.assay	22.041	19	16
CCTE_Shafer_MEA_dev_correlation_coefficient_mean	p,p'-DDE	DTXSID9020374	0		5.141	1	3.586			Connectivity, Network	Network formation & function	MEA NFA	rat.assay	22.041	19	16
CCTE_Shafer_MEA_dev_firing_rate_mean	p,p'-DDE	DTXSID9020374	0		5.141	1	4.28			General, Network	Network formation & function	MEA NFA	rat.assay	22.041	19	16
CCTE_Shafer_MEA_dev_interburst_interval_mean	p,p'-DDE	DTXSID9020374	0		5.141	1	7.747			Bursting, Network	Network formation & function	MEA NFA	rat.assay	22.041	19	16
CCTE_Shafer_MEA_dev_inter_network_spike_interval_mean	p,p'-DDE	DTXSID9020374	1	2.456	5.141	1	2.456			Connectivity, Network	Network formation & function	MEA NFA	rat.assay	22.041	19	16
CCTE_Shafer_MEA_dev_mutual_information_norm	p,p'-DDE	DTXSID9020374	1	2.199	5.141	1	2.199			Connectivity, Network	Network formation & function	MEA NFA	rat.assay	22.041	19	16
CCTE_Shafer_MEA_dev_network_spike_duration_std	p,p'-DDE	DTXSID9020374	0		5.141	1	2.946			Connectivity, Network	Network formation & function	MEA NFA	rat.assay	22.041	19	16
CCTE_Shafer_MEA_dev_network_spike_peak	p,p'-DDE	DTXSID9020374	0		5.141	1	4.559			Connectivity, Network	Network formation & function	MEA NFA	rat.assay	22.041	19	16
CCTE_Shafer_MEA_dev_per_burst_interspike_interval	p,p'-DDE	DTXSID9020374	0		5.141	1	7.732			Bursting, Network	Network formation & function	MEA NFA	rat.assay	22.041	19	16
CCTE_Shafer_MEA_dev_per_burst_spike_percent	p,p'-DDE	DTXSID9020374	0		5.141	1	5.666			Bursting, Network	Network formation & function	MEA NFA	rat.assay	22.041	19	16
CCTE_Shafer_MEA_dev_per_network_spike_spike_number_mean	p,p'-DDE	DTXSID9020374	0		5.141	1	3.632			Connectivity, Network	Network formation & function	MEA NFA	rat.assay	22.041	19	16
CCTE_Shafer_MEA_dev_per_network_spike_spike_percent	p,p'-DDE	DTXSID9020374	0		5.141	1	2.917			Connectivity, Network	Network formation & function	MEA NFA	rat.assay	22.041	19	16
CCTE_Shafer_MEA_dev_spike_duration_mean	p,p'-DDE	DTXSID9020374	0		5.141	1	2.975			Bursting, Network	Network formation & function	MEA NFA	rat.assay	22.041	19	16
CCTE_Mundy_HCI_Cortical_NOG_NeuriteCount	Parathion	DTXSID7021100	1	28.7		1	28.7			NOG initiation, rat	NOG	NOG, rat	rat.assay	1000	38	4
CCTE_Mundy_HCI_Cortical_Synap&Neur_Matur_BPCount	Parathion	DTXSID7021100	1	2.976		1	2.976			Synaptogenesis/maturation, rat	Synaptogenesis	Synaptogenesis/maturation, rat	rat.assay	1000	38	4
CCTE_Mundy_HCI_Cortical_Synap&Neur_Matur_NeuriteSpotCountPerNeuron	Parathion	DTXSID7021100	1	15		1	15			Synaptogenesis/maturation, rat	Synaptogenesis	Synaptogenesis/maturation, rat	rat.assay	1000	38	4
CCTE_Mundy_HCI_Cortical_Synap&Neur_Matur_SynapseCount	Parathion	DTXSID7021100	1	15		1	15			Synaptogenesis/maturation, rat	Synaptogenesis	Synaptogenesis/maturation, rat	rat.assay	1000	38	4
CCTE_Shafer_MEA_dev_correlation_coefficient_mean	Perfluorooctanesulfonamide	DTXSID3038939	0		27.896	1	22.415	TRUE		Connectivity, Network	Network formation & function	MEA NFA	rat.assay	15.798	26	8
CCTE_Shafer_MEA_dev_active_electrodes_number	Perfluorooctanesulfonamide	DTXSID3038939	1	6.655	27.896	1	6.655	TRUE		General, Network	Network formation & function	MEA NFA	rat.assay	15.798	26	8
CCTE_Shafer_MEA_dev_bursting_electrodes_number	Perfluorooctanesulfonamide	DTXSID3038939	1	1.928	27.896	1	1.928	TRUE		General, Network	Network formation & function	MEA NFA	rat.assay	15.798	26	8
CCTE_Shafer_MEA_dev_per_network_spike_spike_percent	Perfluorooctanesulfonamide	DTXSID3038939	1	4.588	27.896	1	4.588	TRUE		Connectivity, Network	Network formation & function	MEA NFA	rat.assay	15.798	26	8
CCTE_Shafer_MEA_dev_network_spike_peak	Perfluorooctanesulfonamide	DTXSID3038939	0		27.896	1	27.047	TRUE		Connectivity, Network	Network formation & function	MEA NFA	rat.assay	15.798	26	8
CCTE_Shafer_MEA_dev_per_burst_spike_percent	Perfluorooctanesulfonamide	DTXSID3038939	0		27.896	1	15	TRUE		Bursting, Network	Network formation & function	MEA NFA	rat.assay	15.798	26	8
CCTE_Shafer_MEA_dev_per_network_spike_spike_number_mean	Perfluorooctanesulfonamide	DTXSID3038939	0		27.896	1	15	TRUE		Connectivity, Network	Network formation & function	MEA NFA	rat.assay	15.798	26	8
CCTE_Shafer_MEA_dev_spike_duration_mean	Perfluorooctanesulfonamide	DTXSID3038939	0		27.896	1	23.011	TRUE		Bursting, Network	Network formation & function	MEA NFA	rat.assay	15.798	26	8
CCTE_Shafer_MEA_dev_active_electrodes_number	Permethrin	DTXSID8022292	0		9.482	1	10	FALSE		General, Network	Network formation & function	MEA NFA	rat.assay	13.272	38	21
CCTE_Shafer_MEA_dev_burst_duration_mean	Permethrin	DTXSID8022292	0		22.623	1	27.853	TRUE		Bursting, Network	Network formation & function	MEA NFA	rat.assay	13.272	38	21
CCTE_Shafer_MEA_dev_burst_rate	Permethrin	DTXSID8022292	0		22.623	1	27.58	TRUE		General, Network	Network formation & function	MEA NFA	rat.assay	13.272	38	21
CCTE_Shafer_MEA_dev_bursting_electrodes_number	Permethrin	DTXSID8022292	0		9.482	1	10	FALSE		General, Network	Network formation & function	MEA NFA	rat.assay	13.272	38	21
CCTE_Shafer_MEA_dev_correlation_coefficient_mean	Permethrin	DTXSID8022292	0		9.482	1	6.224	FALSE		Connectivity, Network	Network formation & function	MEA NFA	rat.assay	13.272	38	21
CCTE_Shafer_MEA_dev_interburst_interval_mean	Permethrin	DTXSID8022292	0		9.482	1	10	FALSE		Bursting, Network	Network formation & function	MEA NFA	rat.assay	13.272	38	21
CCTE_Shafer_MEA_dev_mutual_information_norm	Permethrin	DTXSID8022292	0		9.482	1	4.991	FALSE		Connectivity, Network	Network formation & function	MEA NFA	rat.assay	13.272	38	21
CCTE_Shafer_MEA_dev_network_spike_duration_std	Permethrin	DTXSID8022292	0		9.482	1	6.024	FALSE		Connectivity, Network	Network formation & function	MEA NFA	rat.assay	13.272	38	21
CCTE_Shafer_MEA_dev_network_spike_peak	Permethrin	DTXSID8022292	0		9.482	1	9.015	FALSE		Connectivity, Network	Network formation & function	MEA NFA	rat.assay	13.272	38	21
CCTE_Shafer_MEA_dev_per_burst_interspike_interval	Permethrin	DTXSID8022292	0		22.623	1	28.127	TRUE		Bursting, Network	Network formation & function	MEA NFA	rat.assay	13.272	38	21
CCTE_Shafer_MEA_dev_per_burst_spike_percent	Permethrin	DTXSID8022292	0		9.482	1	7.498	FALSE		Bursting, Network	Network formation & function	MEA NFA	rat.assay	13.272	38	21
CCTE_Shafer_MEA_dev_per_network_spike_spike_number_mean	Permethrin	DTXSID8022292	0		9.482	1	10	FALSE		Connectivity, Network	Network formation & function	MEA NFA	rat.assay	13.272	38	21
CCTE_Shafer_MEA_dev_per_network_spike_spike_percent	Permethrin	DTXSID8022292	0		9.482	1	6.056	FALSE		Connectivity, Network	Network formation & function	MEA NFA	rat.assay	13.272	38	21
CCTE_Shafer_MEA_dev_spike_duration_mean	Permethrin	DTXSID8022292	0		9.482	1	10	FALSE		Bursting, Network	Network formation & function	MEA NFA	rat.assay	13.272	38	21
CCTE_Mundy_HCI_Cortical_NOG_BPCount	Permethrin	DTXSID8022292	0		76.261	1	92.653			NOG initiation, rat	NOG	NOG, rat	rat.assay	13.272	38	21
CCTE_Mundy_HCI_Cortical_NOG_NeuriteCount	Permethrin	DTXSID8022292	0		76.261	1	78.171			NOG initiation, rat	NOG	NOG, rat	rat.assay	13.272	38	21
CCTE_Mundy_HCI_Cortical_NOG_NeuriteLength	Permethrin	DTXSID8022292	0		76.261	1	93.19			NOG initiation, rat	NOG	NOG, rat	rat.assay	13.272	38	21
CCTE_Mundy_HCI_Cortical_Synap&Neur_Matur_BPCount	Permethrin	DTXSID8022292	0		5.687	1	8.524			Synaptogenesis/maturation, rat	Synaptogenesis	Synaptogenesis/maturation, rat	rat.assay	13.272	38	21
CCTE_Mundy_HCI_Cortical_Synap&Neur_Matur_NeuriteLength	Permethrin	DTXSID8022292	0		5.687	1	8.649			Synaptogenesis/maturation, rat	Synaptogenesis	Synaptogenesis/maturation, rat	rat.assay	13.272	38	21
CCTE_Mundy_HCI_Cortical_Synap&Neur_Matur_NeuriteSpotCountPerNeuron	Permethrin	DTXSID8022292	0		5.687	1	8.695			Synaptogenesis/maturation, rat	Synaptogenesis	Synaptogenesis/maturation, rat	rat.assay	13.272	38	21
CCTE_Mundy_HCI_Cortical_Synap&Neur_Matur_SynapseCount	Permethrin	DTXSID8022292	0		5.687	1	9.113			Synaptogenesis/maturation, rat	Synaptogenesis	Synaptogenesis/maturation, rat	rat.assay	13.272	38	21
CCTE_Shafer_MEA_dev_active_electrodes_number	Phorate	DTXSID4032459	0		33.677	1	81.291			General, Network	Network formation & function	MEA NFA	rat.assay	1000	38	14
CCTE_Shafer_MEA_dev_bursting_electrodes_number	Phorate	DTXSID4032459	0		33.677	1	76.06			General, Network	Network formation & function	MEA NFA	rat.assay	1000	38	14
CCTE_Shafer_MEA_dev_correlation_coefficient_mean	Phorate	DTXSID4032459	0		33.677	1	74.96			Connectivity, Network	Network formation & function	MEA NFA	rat.assay	1000	38	14
CCTE_Shafer_MEA_dev_interburst_interval_mean	Phorate	DTXSID4032459	0		33.677	1	50			Bursting, Network	Network formation & function	MEA NFA	rat.assay	1000	38	14
CCTE_Shafer_MEA_dev_network_spike_peak	Phorate	DTXSID4032459	0		33.677	1	75.99			Connectivity, Network	Network formation & function	MEA NFA	rat.assay	1000	38	14
CCTE_Shafer_MEA_dev_per_burst_spike_percent	Phorate	DTXSID4032459	0		33.677	1	78.557			Bursting, Network	Network formation & function	MEA NFA	rat.assay	1000	38	14
CCTE_Shafer_MEA_dev_per_network_spike_spike_number_mean	Phorate	DTXSID4032459	0		33.677	1	50			Connectivity, Network	Network formation & function	MEA NFA	rat.assay	1000	38	14
CCTE_Shafer_MEA_dev_per_network_spike_spike_percent	Phorate	DTXSID4032459	0		33.677	1	83.7			Connectivity, Network	Network formation & function	MEA NFA	rat.assay	1000	38	14
CCTE_Shafer_MEA_dev_spike_duration_mean	Phorate	DTXSID4032459	0		33.677	1	72.284			Bursting, Network	Network formation & function	MEA NFA	rat.assay	1000	38	14
CCTE_Mundy_HCI_Cortical_Synap&Neur_Matur_BPCount	Phorate	DTXSID4032459	1	80.954		1	80.954			Synaptogenesis/maturation, rat	Synaptogenesis	Synaptogenesis/maturation, rat	rat.assay	1000	38	14
CCTE_Mundy_HCI_Cortical_Synap&Neur_Matur_NeuriteLength	Phorate	DTXSID4032459	1	82.481		1	82.481			Synaptogenesis/maturation, rat	Synaptogenesis	Synaptogenesis/maturation, rat	rat.assay	1000	38	14
CCTE_Mundy_HCI_Cortical_Synap&Neur_Matur_NeuriteSpotCountPerNeuriteLength	Phorate	DTXSID4032459	1	50		1	50			Synaptogenesis/maturation, rat	Synaptogenesis	Synaptogenesis/maturation, rat	rat.assay	1000	38	14
CCTE_Mundy_HCI_Cortical_Synap&Neur_Matur_NeuriteSpotCountPerNeuron	Phorate	DTXSID4032459	1	50		1	50			Synaptogenesis/maturation, rat	Synaptogenesis	Synaptogenesis/maturation, rat	rat.assay	1000	38	14
CCTE_Mundy_HCI_Cortical_Synap&Neur_Matur_SynapseCount	Phorate	DTXSID4032459	1	50		1	50			Synaptogenesis/maturation, rat	Synaptogenesis	Synaptogenesis/maturation, rat	rat.assay	1000	38	14
CCTE_Shafer_MEA_dev_active_electrodes_number	Phosmet	DTXSID5024261	0		27.283	1	61.116			General, Network	Network formation & function	MEA NFA	rat.assay	1000	42	16
CCTE_Shafer_MEA_dev_burst_rate	Phosmet	DTXSID5024261	0		27.283	1	61.389			General, Network	Network formation & function	MEA NFA	rat.assay	1000	42	16
CCTE_Shafer_MEA_dev_bursting_electrodes_number	Phosmet	DTXSID5024261	0		27.283	1	32.564			General, Network	Network formation & function	MEA NFA	rat.assay	1000	42	16
CCTE_Shafer_MEA_dev_correlation_coefficient_mean	Phosmet	DTXSID5024261	0		27.283	1	19.217			Connectivity, Network	Network formation & function	MEA NFA	rat.assay	1000	42	16
CCTE_Shafer_MEA_dev_mutual_information_norm	Phosmet	DTXSID5024261	0		27.283	1	27.424			Connectivity, Network	Network formation & function	MEA NFA	rat.assay	1000	42	16
CCTE_Shafer_MEA_dev_network_spike_peak	Phosmet	DTXSID5024261	0		27.283	1	45.091			Connectivity, Network	Network formation & function	MEA NFA	rat.assay	1000	42	16
CCTE_Shafer_MEA_dev_per_burst_spike_percent	Phosmet	DTXSID5024261	0		27.283	1	32.79			Bursting, Network	Network formation & function	MEA NFA	rat.assay	1000	42	16
CCTE_Shafer_MEA_dev_per_network_spike_spike_number_mean	Phosmet	DTXSID5024261	0		27.283	1	31.766			Connectivity, Network	Network formation & function	MEA NFA	rat.assay	1000	42	16
CCTE_Shafer_MEA_dev_per_network_spike_spike_percent	Phosmet	DTXSID5024261	0		27.283	1	20.416			Connectivity, Network	Network formation & function	MEA NFA	rat.assay	1000	42	16
CCTE_Shafer_MEA_dev_spike_duration_mean	Phosmet	DTXSID5024261	0		27.283	1	36.128			Bursting, Network	Network formation & function	MEA NFA	rat.assay	1000	42	16
CCTE_Mundy_HCI_hN2_NOG_BPCount	Phosmet	DTXSID5024261	1	50		1	50			NOG initiation, hN2	NOG	NOG, human hN2	human.assay	1000	42	16
CCTE_Mundy_HCI_hN2_NOG_NeuriteCount	Phosmet	DTXSID5024261	1	68.622		1	68.622			NOG initiation, hN2	NOG	NOG, human hN2	human.assay	1000	42	16
CCTE_Mundy_HCI_hN2_NOG_NeuriteLength	Phosmet	DTXSID5024261	1	50		1	50			NOG initiation, hN2	NOG	NOG, human hN2	human.assay	1000	42	16
CCTE_Mundy_HCI_hNP1_Casp3_7	Pirimiphos-methyl	DTXSID0024266	0		69.722	1	77.179			Apoptosis/viability, hNP1	Apoptosis	Apoptosis/Proliferation, hNP1	human.assay	1000	42	20
CCTE_Shafer_MEA_dev_active_electrodes_number	Pirimiphos-methyl	DTXSID0024266	0		29.177	1	33.038			General, Network	Network formation & function	MEA NFA	rat.assay	1000	42	20
CCTE_Shafer_MEA_dev_bursting_electrodes_number	Pirimiphos-methyl	DTXSID0024266	0		29.177	1	30.468			General, Network	Network formation & function	MEA NFA	rat.assay	1000	42	20
CCTE_Shafer_MEA_dev_correlation_coefficient_mean	Pirimiphos-methyl	DTXSID0024266	0		29.177	1	27.38			Connectivity, Network	Network formation & function	MEA NFA	rat.assay	1000	42	20
CCTE_Shafer_MEA_dev_interburst_interval_mean	Pirimiphos-methyl	DTXSID0024266	0		29.177	1	90.702			Bursting, Network	Network formation & function	MEA NFA	rat.assay	1000	42	20
CCTE_Shafer_MEA_dev_mutual_information_norm	Pirimiphos-methyl	DTXSID0024266	0		29.177	1	21.762			Connectivity, Network	Network formation & function	MEA NFA	rat.assay	1000	42	20
CCTE_Shafer_MEA_dev_network_spike_duration_std	Pirimiphos-methyl	DTXSID0024266	0		29.177	1	34.88			Connectivity, Network	Network formation & function	MEA NFA	rat.assay	1000	42	20
CCTE_Shafer_MEA_dev_network_spike_peak	Pirimiphos-methyl	DTXSID0024266	0		29.177	1	30.751			Connectivity, Network	Network formation & function	MEA NFA	rat.assay	1000	42	20
CCTE_Shafer_MEA_dev_per_burst_spike_percent	Pirimiphos-methyl	DTXSID0024266	0		29.177	1	30.902			Bursting, Network	Network formation & function	MEA NFA	rat.assay	1000	42	20
CCTE_Shafer_MEA_dev_per_network_spike_spike_number_mean	Pirimiphos-methyl	DTXSID0024266	0		29.177	1	29.528			Connectivity, Network	Network formation & function	MEA NFA	rat.assay	1000	42	20
CCTE_Shafer_MEA_dev_per_network_spike_spike_percent	Pirimiphos-methyl	DTXSID0024266	0		29.177	1	27.969			Connectivity, Network	Network formation & function	MEA NFA	rat.assay	1000	42	20
CCTE_Shafer_MEA_dev_spike_duration_mean	Pirimiphos-methyl	DTXSID0024266	0		29.177	1	50			Bursting, Network	Network formation & function	MEA NFA	rat.assay	1000	42	20
CCTE_Mundy_HCI_hN2_NOG_BPCount	Pirimiphos-methyl	DTXSID0024266	1	70.748		1	70.748			NOG initiation, hN2	NOG	NOG, human hN2	human.assay	1000	42	20
CCTE_Mundy_HCI_hN2_NOG_NeuriteCount	Pirimiphos-methyl	DTXSID0024266	1	92.231		1	92.231			NOG initiation, hN2	NOG	NOG, human hN2	human.assay	1000	42	20
CCTE_Mundy_HCI_Cortical_NOG_NeuriteCount	Pirimiphos-methyl	DTXSID0024266	0		91.81	1	93.577			NOG initiation, rat	NOG	NOG, rat	rat.assay	1000	42	20
CCTE_Mundy_HCI_Cortical_Synap&Neur_Matur_BPCount	Pirimiphos-methyl	DTXSID0024266	0		9.921	1	67.029			Synaptogenesis/maturation, rat	Synaptogenesis	Synaptogenesis/maturation, rat	rat.assay	1000	42	20
CCTE_Mundy_HCI_Cortical_Synap&Neur_Matur_NeuriteLength	Pirimiphos-methyl	DTXSID0024266	0		9.921	1	78.787			Synaptogenesis/maturation, rat	Synaptogenesis	Synaptogenesis/maturation, rat	rat.assay	1000	42	20
CCTE_Shafer_MEA_dev_active_electrodes_number	Pravastatin sodium	DTXSID6047525	0		0.391	1	2.769			General, Network	Network formation & function	MEA NFA	rat.assay	1000	19	8
CCTE_Shafer_MEA_dev_bursting_electrodes_number	Pravastatin sodium	DTXSID6047525	0		0.391	1	2.389			General, Network	Network formation & function	MEA NFA	rat.assay	1000	19	8
CCTE_Shafer_MEA_dev_correlation_coefficient_mean	Pravastatin sodium	DTXSID6047525	0		0.391	1	4.325			Connectivity, Network	Network formation & function	MEA NFA	rat.assay	1000	19	8
CCTE_Shafer_MEA_dev_network_spike_number	Pravastatin sodium	DTXSID6047525	1	0.166	0.391	1	0.166			Connectivity, Network	Network formation & function	MEA NFA	rat.assay	1000	19	8
CCTE_Shafer_MEA_dev_mutual_information_norm	Pravastatin sodium	DTXSID6047525	0		0.391	1	2.112			Connectivity, Network	Network formation & function	MEA NFA	rat.assay	1000	19	8
CCTE_Shafer_MEA_dev_network_spike_duration_std	Pravastatin sodium	DTXSID6047525	0		0.391	1	1.418			Connectivity, Network	Network formation & function	MEA NFA	rat.assay	1000	19	8
CCTE_Shafer_MEA_dev_network_spike_peak	Pravastatin sodium	DTXSID6047525	0		0.391	1	3.412			Connectivity, Network	Network formation & function	MEA NFA	rat.assay	1000	19	8
CCTE_Shafer_MEA_dev_per_network_spike_spike_percent	Pravastatin sodium	DTXSID6047525	0		0.391	1	2.067			Connectivity, Network	Network formation & function	MEA NFA	rat.assay	1000	19	8
CCTE_Shafer_MEA_dev_active_electrodes_number	Pyraclostrobin	DTXSID7032638	0		0.055	1	0.077			General, Network	Network formation & function	MEA NFA	rat.assay	6.034	19	17
CCTE_Shafer_MEA_dev_burst_duration_mean	Pyraclostrobin	DTXSID7032638	0		0.055	1	0.129			Bursting, Network	Network formation & function	MEA NFA	rat.assay	6.034	19	17
CCTE_Shafer_MEA_dev_burst_rate	Pyraclostrobin	DTXSID7032638	0		0.055	1	0.091			General, Network	Network formation & function	MEA NFA	rat.assay	6.034	19	17
CCTE_Shafer_MEA_dev_bursting_electrodes_number	Pyraclostrobin	DTXSID7032638	0		0.055	1	0.066			General, Network	Network formation & function	MEA NFA	rat.assay	6.034	19	17
CCTE_Shafer_MEA_dev_correlation_coefficient_mean	Pyraclostrobin	DTXSID7032638	0		0.055	1	0.161			Connectivity, Network	Network formation & function	MEA NFA	rat.assay	6.034	19	17
CCTE_Shafer_MEA_dev_firing_rate_mean	Pyraclostrobin	DTXSID7032638	0		0.055	1	0.08			General, Network	Network formation & function	MEA NFA	rat.assay	6.034	19	17
CCTE_Shafer_MEA_dev_inter_network_spike_interval_mean	Pyraclostrobin	DTXSID7032638	0		0.055	1	0.128			Connectivity, Network	Network formation & function	MEA NFA	rat.assay	6.034	19	17
CCTE_Shafer_MEA_dev_interburst_interval_mean	Pyraclostrobin	DTXSID7032638	0		0.055	1	0.264			Bursting, Network	Network formation & function	MEA NFA	rat.assay	6.034	19	17
CCTE_Shafer_MEA_dev_mutual_information_norm	Pyraclostrobin	DTXSID7032638	0		0.055	1	0.057			Connectivity, Network	Network formation & function	MEA NFA	rat.assay	6.034	19	17
CCTE_Shafer_MEA_dev_network_spike_duration_std	Pyraclostrobin	DTXSID7032638	0		0.055	1	0.079			Connectivity, Network	Network formation & function	MEA NFA	rat.assay	6.034	19	17
CCTE_Shafer_MEA_dev_network_spike_number	Pyraclostrobin	DTXSID7032638	0		0.055	1	0.067			Connectivity, Network	Network formation & function	MEA NFA	rat.assay	6.034	19	17
CCTE_Shafer_MEA_dev_network_spike_peak	Pyraclostrobin	DTXSID7032638	0		0.055	1	0.12			Connectivity, Network	Network formation & function	MEA NFA	rat.assay	6.034	19	17
CCTE_Shafer_MEA_dev_per_burst_interspike_interval	Pyraclostrobin	DTXSID7032638	0		0.055	1	0.251			Bursting, Network	Network formation & function	MEA NFA	rat.assay	6.034	19	17
CCTE_Shafer_MEA_dev_per_burst_spike_percent	Pyraclostrobin	DTXSID7032638	0		0.055	1	0.184			Bursting, Network	Network formation & function	MEA NFA	rat.assay	6.034	19	17
CCTE_Shafer_MEA_dev_per_network_spike_spike_number_mean	Pyraclostrobin	DTXSID7032638	0		0.055	1	0.082			Connectivity, Network	Network formation & function	MEA NFA	rat.assay	6.034	19	17
CCTE_Shafer_MEA_dev_per_network_spike_spike_percent	Pyraclostrobin	DTXSID7032638	0		0.055	1	0.157			Connectivity, Network	Network formation & function	MEA NFA	rat.assay	6.034	19	17
CCTE_Shafer_MEA_dev_spike_duration_mean	Pyraclostrobin	DTXSID7032638	0		0.055	1	0.089			Bursting, Network	Network formation & function	MEA NFA	rat.assay	6.034	19	17
CCTE_Shafer_MEA_dev_active_electrodes_number	Reserpine	DTXSID7021237	0		6.746	1	5.237			General, Network	Network formation & function	MEA NFA	rat.assay	8.49	19	16
CCTE_Shafer_MEA_dev_burst_rate	Reserpine	DTXSID7021237	0		6.746	1	5.907			General, Network	Network formation & function	MEA NFA	rat.assay	8.49	19	16
CCTE_Shafer_MEA_dev_correlation_coefficient_mean	Reserpine	DTXSID7021237	0		6.746	1	10			Connectivity, Network	Network formation & function	MEA NFA	rat.assay	8.49	19	16
CCTE_Shafer_MEA_dev_burst_duration_mean	Reserpine	DTXSID7021237	1	2.433	6.746	1	2.433			Bursting, Network	Network formation & function	MEA NFA	rat.assay	8.49	19	16
CCTE_Shafer_MEA_dev_bursting_electrodes_number	Reserpine	DTXSID7021237	1	3.345	6.746	1	3.345			General, Network	Network formation & function	MEA NFA	rat.assay	8.49	19	16
CCTE_Shafer_MEA_dev_firing_rate_mean	Reserpine	DTXSID7021237	1	2.802	6.746	1	2.802			General, Network	Network formation & function	MEA NFA	rat.assay	8.49	19	16
CCTE_Shafer_MEA_dev_interburst_interval_mean	Reserpine	DTXSID7021237	1	3.273	6.746	1	3.273			Bursting, Network	Network formation & function	MEA NFA	rat.assay	8.49	19	16
CCTE_Shafer_MEA_dev_network_spike_duration_std	Reserpine	DTXSID7021237	1	2.178	6.746	1	2.178			Connectivity, Network	Network formation & function	MEA NFA	rat.assay	8.49	19	16
CCTE_Shafer_MEA_dev_spike_duration_mean	Reserpine	DTXSID7021237	1	2.701	6.746	1	2.701			Bursting, Network	Network formation & function	MEA NFA	rat.assay	8.49	19	16
CCTE_Shafer_MEA_dev_mutual_information_norm	Reserpine	DTXSID7021237	0		6.746	1	6.01			Connectivity, Network	Network formation & function	MEA NFA	rat.assay	8.49	19	16
CCTE_Shafer_MEA_dev_network_spike_number	Reserpine	DTXSID7021237	0		6.746	1	8.752			Connectivity, Network	Network formation & function	MEA NFA	rat.assay	8.49	19	16
CCTE_Shafer_MEA_dev_network_spike_peak	Reserpine	DTXSID7021237	0		6.746	1	5.078			Connectivity, Network	Network formation & function	MEA NFA	rat.assay	8.49	19	16
CCTE_Shafer_MEA_dev_per_burst_interspike_interval	Reserpine	DTXSID7021237	0		6.746	1	3.757			Bursting, Network	Network formation & function	MEA NFA	rat.assay	8.49	19	16
CCTE_Shafer_MEA_dev_per_burst_spike_percent	Reserpine	DTXSID7021237	0		6.746	1	6.606			Bursting, Network	Network formation & function	MEA NFA	rat.assay	8.49	19	16
CCTE_Shafer_MEA_dev_per_network_spike_spike_number_mean	Reserpine	DTXSID7021237	0		6.746	1	4.427			Connectivity, Network	Network formation & function	MEA NFA	rat.assay	8.49	19	16
CCTE_Shafer_MEA_dev_per_network_spike_spike_percent	Reserpine	DTXSID7021237	0		6.746	1	14.364			Connectivity, Network	Network formation & function	MEA NFA	rat.assay	8.49	19	16
CCTE_Shafer_MEA_dev_active_electrodes_number	Retinoic acid	DTXSID7021239	0		19.038	1	15			General, Network	Network formation & function	MEA NFA	rat.assay	24.107	55	17
CCTE_Shafer_MEA_dev_burst_duration_mean	Retinoic acid	DTXSID7021239	0		19.038	1	15			Bursting, Network	Network formation & function	MEA NFA	rat.assay	24.107	55	17
CCTE_Shafer_MEA_dev_bursting_electrodes_number	Retinoic acid	DTXSID7021239	0		19.038	1	17.015			General, Network	Network formation & function	MEA NFA	rat.assay	24.107	55	17
CCTE_Shafer_MEA_dev_correlation_coefficient_mean	Retinoic acid	DTXSID7021239	0		19.038	1	22.884			Connectivity, Network	Network formation & function	MEA NFA	rat.assay	24.107	55	17
CCTE_Shafer_MEA_dev_burst_rate	Retinoic acid	DTXSID7021239	1	4.01	19.038	1	4.01			General, Network	Network formation & function	MEA NFA	rat.assay	24.107	55	17
CCTE_Shafer_MEA_dev_firing_rate_mean	Retinoic acid	DTXSID7021239	1	2.976	19.038	1	2.976			General, Network	Network formation & function	MEA NFA	rat.assay	24.107	55	17
CCTE_Shafer_MEA_dev_inter_network_spike_interval_mean	Retinoic acid	DTXSID7021239	1	0.319	19.038	1	0.319			Connectivity, Network	Network formation & function	MEA NFA	rat.assay	24.107	55	17
CCTE_Shafer_MEA_dev_mutual_information_norm	Retinoic acid	DTXSID7021239	1	7.463	19.038	1	7.463			Connectivity, Network	Network formation & function	MEA NFA	rat.assay	24.107	55	17
CCTE_Shafer_MEA_dev_network_spike_duration_std	Retinoic acid	DTXSID7021239	1	2.976	19.038	1	2.976			Connectivity, Network	Network formation & function	MEA NFA	rat.assay	24.107	55	17
CCTE_Shafer_MEA_dev_network_spike_number	Retinoic acid	DTXSID7021239	1	4.272	19.038	1	4.272			Connectivity, Network	Network formation & function	MEA NFA	rat.assay	24.107	55	17
CCTE_Shafer_MEA_dev_network_spike_peak	Retinoic acid	DTXSID7021239	0		19.038	1	27.63			Connectivity, Network	Network formation & function	MEA NFA	rat.assay	24.107	55	17
CCTE_Shafer_MEA_dev_per_burst_spike_percent	Retinoic acid	DTXSID7021239	0		19.038	1	19.563			Bursting, Network	Network formation & function	MEA NFA	rat.assay	24.107	55	17
CCTE_Shafer_MEA_dev_spike_duration_mean	Retinoic acid	DTXSID7021239	0		19.038	1	10.371			Bursting, Network	Network formation & function	MEA NFA	rat.assay	24.107	55	17
CCTE_Mundy_HCI_hN2_NOG_BPCount	Retinoic acid	DTXSID7021239	1	0.711	4.484	1	0.711			NOG initiation, hN2	NOG	NOG, human hN2	human.assay	24.107	55	17
CCTE_Mundy_HCI_hN2_NOG_NeuriteCount	Retinoic acid	DTXSID7021239	1	2.071	4.484	1	2.071			NOG initiation, hN2	NOG	NOG, human hN2	human.assay	24.107	55	17
CCTE_Mundy_HCI_hN2_NOG_NeuriteLength	Retinoic acid	DTXSID7021239	1	0.528	4.484	1	0.528			NOG initiation, hN2	NOG	NOG, human hN2	human.assay	24.107	55	17
CCTE_Mundy_HCI_Cortical_NOG_NeuriteLength	Retinoic acid	DTXSID7021239	1	6.246		1	6.246			NOG initiation, rat	NOG	NOG, rat	rat.assay	24.107	55	17
CCTE_Shafer_MEA_dev_active_electrodes_number	Rotenone	DTXSID6021248	0		0.015	1	0.014	FALSE		General, Network	Network formation & function	MEA NFA	rat.assay	0.234	35	17
CCTE_Shafer_MEA_dev_burst_duration_mean	Rotenone	DTXSID6021248	0		0.016	1	0.03	FALSE		Bursting, Network	Network formation & function	MEA NFA	rat.assay	0.234	35	17
CCTE_Shafer_MEA_dev_bursting_electrodes_number	Rotenone	DTXSID6021248	0		0.015	1	0.012	FALSE		General, Network	Network formation & function	MEA NFA	rat.assay	0.234	35	17
CCTE_Shafer_MEA_dev_correlation_coefficient_mean	Rotenone	DTXSID6021248	0		0.016	1	0.015	FALSE		Connectivity, Network	Network formation & function	MEA NFA	rat.assay	0.234	35	17
CCTE_Shafer_MEA_dev_firing_rate_mean	Rotenone	DTXSID6021248	0		0.015	1	0.016	FALSE		General, Network	Network formation & function	MEA NFA	rat.assay	0.234	35	17
CCTE_Shafer_MEA_dev_inter_network_spike_interval_mean	Rotenone	DTXSID6021248	0		0.015	1	0.026	FALSE		Connectivity, Network	Network formation & function	MEA NFA	rat.assay	0.234	35	17
CCTE_Shafer_MEA_dev_interburst_interval_mean	Rotenone	DTXSID6021248	0		0.015	1	0.031	FALSE		Bursting, Network	Network formation & function	MEA NFA	rat.assay	0.234	35	17
CCTE_Shafer_MEA_dev_burst_rate	Rotenone	DTXSID6021248	1	0.007	0.015	1	0.007	FALSE		General, Network	Network formation & function	MEA NFA	rat.assay	0.234	35	17
CCTE_Shafer_MEA_dev_mutual_information_norm	Rotenone	DTXSID6021248	1	0.007	0.015	1	0.007	FALSE		Connectivity, Network	Network formation & function	MEA NFA	rat.assay	0.234	35	17
CCTE_Shafer_MEA_dev_network_spike_duration_std	Rotenone	DTXSID6021248	0		0.015	1	0.015	FALSE		Connectivity, Network	Network formation & function	MEA NFA	rat.assay	0.234	35	17
CCTE_Shafer_MEA_dev_network_spike_number	Rotenone	DTXSID6021248	0		0.015	1	0.011	FALSE		Connectivity, Network	Network formation & function	MEA NFA	rat.assay	0.234	35	17
CCTE_Shafer_MEA_dev_network_spike_peak	Rotenone	DTXSID6021248	0		0.015	1	0.019	FALSE		Connectivity, Network	Network formation & function	MEA NFA	rat.assay	0.234	35	17
CCTE_Shafer_MEA_dev_per_burst_interspike_interval	Rotenone	DTXSID6021248	0		0.015	1	0.032	FALSE		Bursting, Network	Network formation & function	MEA NFA	rat.assay	0.234	35	17
CCTE_Shafer_MEA_dev_per_burst_spike_percent	Rotenone	DTXSID6021248	0		0.016	1	0.015	FALSE		Bursting, Network	Network formation & function	MEA NFA	rat.assay	0.234	35	17
CCTE_Shafer_MEA_dev_per_network_spike_spike_number_mean	Rotenone	DTXSID6021248	0		0.016	1	0.014	FALSE		Connectivity, Network	Network formation & function	MEA NFA	rat.assay	0.234	35	17
CCTE_Shafer_MEA_dev_per_network_spike_spike_percent	Rotenone	DTXSID6021248	0		0.015	1	0.013	FALSE		Connectivity, Network	Network formation & function	MEA NFA	rat.assay	0.234	35	17
CCTE_Shafer_MEA_dev_spike_duration_mean	Rotenone	DTXSID6021248	0		0.015	1	0.021	FALSE		Bursting, Network	Network formation & function	MEA NFA	rat.assay	0.234	35	17
CCTE_Shafer_MEA_dev_network_spike_peak	S-Bioallethrin	DTXSID2039336	0		1.984	1	10			Connectivity, Network	Network formation & function	MEA NFA	rat.assay	11.611	38	9
CCTE_Mundy_HCI_iCellGluta_NOG_BPCount	S-Bioallethrin	DTXSID2039336	1	2.984		1	2.984			NOG, CDI iGluta	NOG	NOG, CDI iGluta	human.assay	11.611	38	9
CCTE_Mundy_HCI_iCellGluta_NOG_NeuriteLength	S-Bioallethrin	DTXSID2039336	1	5.871		1	5.871			NOG, CDI iGluta	NOG	NOG, CDI iGluta	human.assay	11.611	38	9
CCTE_Mundy_HCI_Cortical_Synap&Neur_Matur_CellBodySpotCount	S-Bioallethrin	DTXSID2039336	0		26.798	1	21.792			Synaptogenesis/maturation, rat	Synaptogenesis	Synaptogenesis/maturation, rat	rat.assay	11.611	38	9
CCTE_Mundy_HCI_Cortical_Synap&Neur_Matur_NeuriteCount	S-Bioallethrin	DTXSID2039336	0		26.798	1	28.812			Synaptogenesis/maturation, rat	Synaptogenesis	Synaptogenesis/maturation, rat	rat.assay	11.611	38	9
CCTE_Mundy_HCI_Cortical_Synap&Neur_Matur_NeuriteLength	S-Bioallethrin	DTXSID2039336	0		26.798	1	27.787			Synaptogenesis/maturation, rat	Synaptogenesis	Synaptogenesis/maturation, rat	rat.assay	11.611	38	9
CCTE_Mundy_HCI_Cortical_Synap&Neur_Matur_NeuriteSpotCountPerNeuriteLength	S-Bioallethrin	DTXSID2039336	0		26.798	1	20.449			Synaptogenesis/maturation, rat	Synaptogenesis	Synaptogenesis/maturation, rat	rat.assay	11.611	38	9
CCTE_Mundy_HCI_Cortical_Synap&Neur_Matur_NeuriteSpotCountPerNeuron	S-Bioallethrin	DTXSID2039336	0		26.798	1	20.543			Synaptogenesis/maturation, rat	Synaptogenesis	Synaptogenesis/maturation, rat	rat.assay	11.611	38	9
CCTE_Mundy_HCI_Cortical_Synap&Neur_Matur_SynapseCount	S-Bioallethrin	DTXSID2039336	0		26.798	1	20.722			Synaptogenesis/maturation, rat	Synaptogenesis	Synaptogenesis/maturation, rat	rat.assay	11.611	38	9
CCTE_Shafer_MEA_dev_active_electrodes_number	Simvastatin	DTXSID0023581	0		0.368	1	0.801			General, Network	Network formation & function	MEA NFA	rat.assay	8.341	19	11
CCTE_Shafer_MEA_dev_bursting_electrodes_number	Simvastatin	DTXSID0023581	0		0.368	1	1.058			General, Network	Network formation & function	MEA NFA	rat.assay	8.341	19	11
CCTE_Shafer_MEA_dev_correlation_coefficient_mean	Simvastatin	DTXSID0023581	0		0.368	1	1.509			Connectivity, Network	Network formation & function	MEA NFA	rat.assay	8.341	19	11
CCTE_Shafer_MEA_dev_inter_network_spike_interval_mean	Simvastatin	DTXSID0023581	0		0.368	1	0.505			Connectivity, Network	Network formation & function	MEA NFA	rat.assay	8.341	19	11
CCTE_Shafer_MEA_dev_interburst_interval_mean	Simvastatin	DTXSID0023581	0		0.368	1	0.886			Bursting, Network	Network formation & function	MEA NFA	rat.assay	8.341	19	11
CCTE_Shafer_MEA_dev_network_spike_duration_std	Simvastatin	DTXSID0023581	0		0.368	1	0.861			Connectivity, Network	Network formation & function	MEA NFA	rat.assay	8.341	19	11
CCTE_Shafer_MEA_dev_network_spike_peak	Simvastatin	DTXSID0023581	0		0.368	1	0.689			Connectivity, Network	Network formation & function	MEA NFA	rat.assay	8.341	19	11
CCTE_Shafer_MEA_dev_per_burst_spike_percent	Simvastatin	DTXSID0023581	0		0.368	1	2.74			Bursting, Network	Network formation & function	MEA NFA	rat.assay	8.341	19	11
CCTE_Shafer_MEA_dev_per_network_spike_spike_number_mean	Simvastatin	DTXSID0023581	0		0.368	1	1.098			Connectivity, Network	Network formation & function	MEA NFA	rat.assay	8.341	19	11
CCTE_Shafer_MEA_dev_per_network_spike_spike_percent	Simvastatin	DTXSID0023581	0		0.368	1	0.844			Connectivity, Network	Network formation & function	MEA NFA	rat.assay	8.341	19	11
CCTE_Shafer_MEA_dev_spike_duration_mean	Simvastatin	DTXSID0023581	0		0.368	1	1.032			Bursting, Network	Network formation & function	MEA NFA	rat.assay	8.341	19	11
CCTE_Shafer_MEA_dev_active_electrodes_number	Spiroxamine	DTXSID1034212	0		0.168	1	0.246			General, Network	Network formation & function	MEA NFA	rat.assay	26.331	19	17
CCTE_Shafer_MEA_dev_burst_duration_mean	Spiroxamine	DTXSID1034212	0		0.168	1	0.157			Bursting, Network	Network formation & function	MEA NFA	rat.assay	26.331	19	17
CCTE_Shafer_MEA_dev_burst_rate	Spiroxamine	DTXSID1034212	0		0.168	1	0.136			General, Network	Network formation & function	MEA NFA	rat.assay	26.331	19	17
CCTE_Shafer_MEA_dev_bursting_electrodes_number	Spiroxamine	DTXSID1034212	0		0.168	1	0.223			General, Network	Network formation & function	MEA NFA	rat.assay	26.331	19	17
CCTE_Shafer_MEA_dev_correlation_coefficient_mean	Spiroxamine	DTXSID1034212	0		0.168	1	0.281			Connectivity, Network	Network formation & function	MEA NFA	rat.assay	26.331	19	17
CCTE_Shafer_MEA_dev_inter_network_spike_interval_mean	Spiroxamine	DTXSID1034212	0		0.168	1	0.257			Connectivity, Network	Network formation & function	MEA NFA	rat.assay	26.331	19	17
CCTE_Shafer_MEA_dev_interburst_interval_mean	Spiroxamine	DTXSID1034212	0		0.168	1	0.325			Bursting, Network	Network formation & function	MEA NFA	rat.assay	26.331	19	17
CCTE_Shafer_MEA_dev_firing_rate_mean	Spiroxamine	DTXSID1034212	1	0.074	0.168	1	0.074			General, Network	Network formation & function	MEA NFA	rat.assay	26.331	19	17
CCTE_Shafer_MEA_dev_network_spike_duration_std	Spiroxamine	DTXSID1034212	1	0.074	0.168	1	0.074			Connectivity, Network	Network formation & function	MEA NFA	rat.assay	26.331	19	17
CCTE_Shafer_MEA_dev_mutual_information_norm	Spiroxamine	DTXSID1034212	0		0.168	1	0.119			Connectivity, Network	Network formation & function	MEA NFA	rat.assay	26.331	19	17
CCTE_Shafer_MEA_dev_network_spike_number	Spiroxamine	DTXSID1034212	0		0.168	1	0.093			Connectivity, Network	Network formation & function	MEA NFA	rat.assay	26.331	19	17
CCTE_Shafer_MEA_dev_network_spike_peak	Spiroxamine	DTXSID1034212	0		0.168	1	0.305			Connectivity, Network	Network formation & function	MEA NFA	rat.assay	26.331	19	17
CCTE_Shafer_MEA_dev_per_burst_interspike_interval	Spiroxamine	DTXSID1034212	0		0.168	1	0.234			Bursting, Network	Network formation & function	MEA NFA	rat.assay	26.331	19	17
CCTE_Shafer_MEA_dev_per_burst_spike_percent	Spiroxamine	DTXSID1034212	0		0.168	1	0.335			Bursting, Network	Network formation & function	MEA NFA	rat.assay	26.331	19	17
CCTE_Shafer_MEA_dev_per_network_spike_spike_number_mean	Spiroxamine	DTXSID1034212	0		0.168	1	0.272			Connectivity, Network	Network formation & function	MEA NFA	rat.assay	26.331	19	17
CCTE_Shafer_MEA_dev_per_network_spike_spike_percent	Spiroxamine	DTXSID1034212	0		0.168	1	0.266			Connectivity, Network	Network formation & function	MEA NFA	rat.assay	26.331	19	17
CCTE_Shafer_MEA_dev_spike_duration_mean	Spiroxamine	DTXSID1034212	0		0.168	1	0.275			Bursting, Network	Network formation & function	MEA NFA	rat.assay	26.331	19	17
CCTE_Shafer_MEA_dev_correlation_coefficient_mean	Tamoxifen	DTXSID1034187	0		3.255	1	3.844			Connectivity, Network	Network formation & function	MEA NFA	rat.assay	10.143	19	17
CCTE_Shafer_MEA_dev_active_electrodes_number	Tamoxifen	DTXSID1034187	1	0.324	3.255	1	0.324			General, Network	Network formation & function	MEA NFA	rat.assay	10.143	19	17
CCTE_Shafer_MEA_dev_burst_duration_mean	Tamoxifen	DTXSID1034187	1	0.035	3.255	1	0.035			Bursting, Network	Network formation & function	MEA NFA	rat.assay	10.143	19	17
CCTE_Shafer_MEA_dev_burst_rate	Tamoxifen	DTXSID1034187	1	0.168	3.255	1	0.168			General, Network	Network formation & function	MEA NFA	rat.assay	10.143	19	17
CCTE_Shafer_MEA_dev_bursting_electrodes_number	Tamoxifen	DTXSID1034187	1	0.225	3.255	1	0.225			General, Network	Network formation & function	MEA NFA	rat.assay	10.143	19	17
CCTE_Shafer_MEA_dev_firing_rate_mean	Tamoxifen	DTXSID1034187	1	0.039	3.255	1	0.039			General, Network	Network formation & function	MEA NFA	rat.assay	10.143	19	17
CCTE_Shafer_MEA_dev_inter_network_spike_interval_mean	Tamoxifen	DTXSID1034187	1	0.087	3.255	1	0.087			Connectivity, Network	Network formation & function	MEA NFA	rat.assay	10.143	19	17
CCTE_Shafer_MEA_dev_interburst_interval_mean	Tamoxifen	DTXSID1034187	1	1.224	3.255	1	1.224			Bursting, Network	Network formation & function	MEA NFA	rat.assay	10.143	19	17
CCTE_Shafer_MEA_dev_mutual_information_norm	Tamoxifen	DTXSID1034187	1	0.212	3.255	1	0.212			Connectivity, Network	Network formation & function	MEA NFA	rat.assay	10.143	19	17
CCTE_Shafer_MEA_dev_network_spike_duration_std	Tamoxifen	DTXSID1034187	1	0.276	3.255	1	0.276			Connectivity, Network	Network formation & function	MEA NFA	rat.assay	10.143	19	17
CCTE_Shafer_MEA_dev_network_spike_peak	Tamoxifen	DTXSID1034187	1	0.181	3.255	1	0.181			Connectivity, Network	Network formation & function	MEA NFA	rat.assay	10.143	19	17
CCTE_Shafer_MEA_dev_per_burst_interspike_interval	Tamoxifen	DTXSID1034187	1	0.277	3.255	1	0.277			Bursting, Network	Network formation & function	MEA NFA	rat.assay	10.143	19	17
CCTE_Shafer_MEA_dev_per_network_spike_spike_number_mean	Tamoxifen	DTXSID1034187	1	0.079	3.255	1	0.079			Connectivity, Network	Network formation & function	MEA NFA	rat.assay	10.143	19	17
CCTE_Shafer_MEA_dev_spike_duration_mean	Tamoxifen	DTXSID1034187	1	0.333	3.255	1	0.333			Bursting, Network	Network formation & function	MEA NFA	rat.assay	10.143	19	17
CCTE_Shafer_MEA_dev_network_spike_number	Tamoxifen	DTXSID1034187	0		3.255	1	2.314			Connectivity, Network	Network formation & function	MEA NFA	rat.assay	10.143	19	17
CCTE_Shafer_MEA_dev_per_burst_spike_percent	Tamoxifen	DTXSID1034187	0		3.255	1	3.143			Bursting, Network	Network formation & function	MEA NFA	rat.assay	10.143	19	17
CCTE_Shafer_MEA_dev_per_network_spike_spike_percent	Tamoxifen	DTXSID1034187	0		3.255	1	4.015			Connectivity, Network	Network formation & function	MEA NFA	rat.assay	10.143	19	17
CCTE_Mundy_HCI_hNP1_Casp3_7	Tebuconazole	DTXSID9032113	1	9.921		1	9.921			Apoptosis/viability, hNP1	Apoptosis	Apoptosis/Proliferation, hNP1	human.assay	18.786	52	13
CCTE_Shafer_MEA_dev_active_electrodes_number	Tebuconazole	DTXSID9032113	1	5.016		1	5.016			General, Network	Network formation & function	MEA NFA	rat.assay	18.786	52	13
CCTE_Shafer_MEA_dev_burst_rate	Tebuconazole	DTXSID9032113	1	3.519		1	3.519			General, Network	Network formation & function	MEA NFA	rat.assay	18.786	52	13
CCTE_Shafer_MEA_dev_bursting_electrodes_number	Tebuconazole	DTXSID9032113	1	5.503		1	5.503			General, Network	Network formation & function	MEA NFA	rat.assay	18.786	52	13
CCTE_Shafer_MEA_dev_correlation_coefficient_mean	Tebuconazole	DTXSID9032113	1	15		1	15			Connectivity, Network	Network formation & function	MEA NFA	rat.assay	18.786	52	13
CCTE_Shafer_MEA_dev_mutual_information_norm	Tebuconazole	DTXSID9032113	1	2.239		1	2.239			Connectivity, Network	Network formation & function	MEA NFA	rat.assay	18.786	52	13
CCTE_Shafer_MEA_dev_network_spike_number	Tebuconazole	DTXSID9032113	1	1.018		1	1.018			Connectivity, Network	Network formation & function	MEA NFA	rat.assay	18.786	52	13
CCTE_Shafer_MEA_dev_network_spike_peak	Tebuconazole	DTXSID9032113	1	15		1	15			Connectivity, Network	Network formation & function	MEA NFA	rat.assay	18.786	52	13
CCTE_Shafer_MEA_dev_per_burst_spike_percent	Tebuconazole	DTXSID9032113	1	15		1	15			Bursting, Network	Network formation & function	MEA NFA	rat.assay	18.786	52	13
CCTE_Shafer_MEA_dev_per_network_spike_spike_number_mean	Tebuconazole	DTXSID9032113	1	15		1	15			Connectivity, Network	Network formation & function	MEA NFA	rat.assay	18.786	52	13
CCTE_Shafer_MEA_dev_spike_duration_mean	Tebuconazole	DTXSID9032113	1	15		1	15			Bursting, Network	Network formation & function	MEA NFA	rat.assay	18.786	52	13
CCTE_Mundy_HCI_Cortical_Synap&Neur_Matur_BPCount	Tebuconazole	DTXSID9032113	1	11.231		1	11.231			Synaptogenesis/maturation, rat	Synaptogenesis	Synaptogenesis/maturation, rat	rat.assay	18.786	52	13
CCTE_Mundy_HCI_Cortical_Synap&Neur_Matur_NeuriteLength	Tebuconazole	DTXSID9032113	1	10.164		1	10.164			Synaptogenesis/maturation, rat	Synaptogenesis	Synaptogenesis/maturation, rat	rat.assay	18.786	52	13
CCTE_Shafer_MEA_dev_active_electrodes_number	Tebupirimfos	DTXSID1032482	0		77.375	1	91.178			General, Network	Network formation & function	MEA NFA	rat.assay	22.618	42	12
CCTE_Shafer_MEA_dev_burst_duration_mean	Tebupirimfos	DTXSID1032482	0		77.375	1	89.797			Bursting, Network	Network formation & function	MEA NFA	rat.assay	22.618	42	12
CCTE_Shafer_MEA_dev_burst_rate	Tebupirimfos	DTXSID1032482	0		77.375	1	82.703			General, Network	Network formation & function	MEA NFA	rat.assay	22.618	42	12
CCTE_Shafer_MEA_dev_bursting_electrodes_number	Tebupirimfos	DTXSID1032482	0		77.375	1	91.613			General, Network	Network formation & function	MEA NFA	rat.assay	22.618	42	12
CCTE_Shafer_MEA_dev_correlation_coefficient_mean	Tebupirimfos	DTXSID1032482	0		77.375	1	79.662			Connectivity, Network	Network formation & function	MEA NFA	rat.assay	22.618	42	12
CCTE_Shafer_MEA_dev_interburst_interval_mean	Tebupirimfos	DTXSID1032482	0		77.375	1	50			Bursting, Network	Network formation & function	MEA NFA	rat.assay	22.618	42	12
CCTE_Shafer_MEA_dev_mutual_information_norm	Tebupirimfos	DTXSID1032482	0		77.375	1	91.399			Connectivity, Network	Network formation & function	MEA NFA	rat.assay	22.618	42	12
CCTE_Shafer_MEA_dev_network_spike_peak	Tebupirimfos	DTXSID1032482	0		77.375	1	86.245			Connectivity, Network	Network formation & function	MEA NFA	rat.assay	22.618	42	12
CCTE_Shafer_MEA_dev_per_burst_spike_percent	Tebupirimfos	DTXSID1032482	0		77.375	1	90.675			Bursting, Network	Network formation & function	MEA NFA	rat.assay	22.618	42	12
CCTE_Shafer_MEA_dev_per_network_spike_spike_number_mean	Tebupirimfos	DTXSID1032482	0		77.375	1	67.346			Connectivity, Network	Network formation & function	MEA NFA	rat.assay	22.618	42	12
CCTE_Shafer_MEA_dev_per_network_spike_spike_percent	Tebupirimfos	DTXSID1032482	0		77.375	1	84.529			Connectivity, Network	Network formation & function	MEA NFA	rat.assay	22.618	42	12
CCTE_Shafer_MEA_dev_spike_duration_mean	Tebupirimfos	DTXSID1032482	0		77.375	1	76.484			Bursting, Network	Network formation & function	MEA NFA	rat.assay	22.618	42	12
CCTE_Shafer_MEA_dev_active_electrodes_number	Tefluthrin	DTXSID5032577	1	10		1	10			General, Network	Network formation & function	MEA NFA	rat.assay	1000	19	14
CCTE_Shafer_MEA_dev_burst_duration_mean	Tefluthrin	DTXSID5032577	1	5.887		1	5.887			Bursting, Network	Network formation & function	MEA NFA	rat.assay	1000	19	14
CCTE_Shafer_MEA_dev_burst_rate	Tefluthrin	DTXSID5032577	1	0.716		1	0.716			General, Network	Network formation & function	MEA NFA	rat.assay	1000	19	14
CCTE_Shafer_MEA_dev_bursting_electrodes_number	Tefluthrin	DTXSID5032577	1	2.724		1	2.724			General, Network	Network formation & function	MEA NFA	rat.assay	1000	19	14
CCTE_Shafer_MEA_dev_correlation_coefficient_mean	Tefluthrin	DTXSID5032577	1	0.611		1	0.611			Connectivity, Network	Network formation & function	MEA NFA	rat.assay	1000	19	14
CCTE_Shafer_MEA_dev_firing_rate_mean	Tefluthrin	DTXSID5032577	1	0.598		1	0.598			General, Network	Network formation & function	MEA NFA	rat.assay	1000	19	14
CCTE_Shafer_MEA_dev_mutual_information_norm	Tefluthrin	DTXSID5032577	1	0.302		1	0.302			Connectivity, Network	Network formation & function	MEA NFA	rat.assay	1000	19	14
CCTE_Shafer_MEA_dev_network_spike_duration_std	Tefluthrin	DTXSID5032577	1	0.893		1	0.893			Connectivity, Network	Network formation & function	MEA NFA	rat.assay	1000	19	14
CCTE_Shafer_MEA_dev_network_spike_number	Tefluthrin	DTXSID5032577	1	0.311		1	0.311			Connectivity, Network	Network formation & function	MEA NFA	rat.assay	1000	19	14
CCTE_Shafer_MEA_dev_network_spike_peak	Tefluthrin	DTXSID5032577	1	3.373		1	3.373			Connectivity, Network	Network formation & function	MEA NFA	rat.assay	1000	19	14
CCTE_Shafer_MEA_dev_per_burst_spike_percent	Tefluthrin	DTXSID5032577	1	1.827		1	1.827			Bursting, Network	Network formation & function	MEA NFA	rat.assay	1000	19	14
CCTE_Shafer_MEA_dev_per_network_spike_spike_number_mean	Tefluthrin	DTXSID5032577	1	1.984		1	1.984			Connectivity, Network	Network formation & function	MEA NFA	rat.assay	1000	19	14
CCTE_Shafer_MEA_dev_per_network_spike_spike_percent	Tefluthrin	DTXSID5032577	1	1.452		1	1.452			Connectivity, Network	Network formation & function	MEA NFA	rat.assay	1000	19	14
CCTE_Shafer_MEA_dev_spike_duration_mean	Tefluthrin	DTXSID5032577	1	2.155		1	2.155			Bursting, Network	Network formation & function	MEA NFA	rat.assay	1000	19	14
CCTE_Shafer_MEA_dev_active_electrodes_number	Terbufos	DTXSID2022254	0		15.15	1	18.224			General, Network	Network formation & function	MEA NFA	rat.assay	27.132	42	19
CCTE_Shafer_MEA_dev_burst_duration_mean	Terbufos	DTXSID2022254	0		15.15	1	23.461			Bursting, Network	Network formation & function	MEA NFA	rat.assay	27.132	42	19
CCTE_Shafer_MEA_dev_burst_rate	Terbufos	DTXSID2022254	0		15.15	1	23.173			General, Network	Network formation & function	MEA NFA	rat.assay	27.132	42	19
CCTE_Shafer_MEA_dev_bursting_electrodes_number	Terbufos	DTXSID2022254	0		15.15	1	23.129			General, Network	Network formation & function	MEA NFA	rat.assay	27.132	42	19
CCTE_Shafer_MEA_dev_correlation_coefficient_mean	Terbufos	DTXSID2022254	0		15.15	1	23.308			Connectivity, Network	Network formation & function	MEA NFA	rat.assay	27.132	42	19
CCTE_Shafer_MEA_dev_firing_rate_mean	Terbufos	DTXSID2022254	0		15.15	1	23.378			General, Network	Network formation & function	MEA NFA	rat.assay	27.132	42	19
CCTE_Shafer_MEA_dev_inter_network_spike_interval_mean	Terbufos	DTXSID2022254	0		15.15	1	15.773			Connectivity, Network	Network formation & function	MEA NFA	rat.assay	27.132	42	19
CCTE_Shafer_MEA_dev_interburst_interval_mean	Terbufos	DTXSID2022254	0		15.15	1	22.987			Bursting, Network	Network formation & function	MEA NFA	rat.assay	27.132	42	19
CCTE_Shafer_MEA_dev_mutual_information_norm	Terbufos	DTXSID2022254	0		15.15	1	23.437			Connectivity, Network	Network formation & function	MEA NFA	rat.assay	27.132	42	19
CCTE_Shafer_MEA_dev_network_spike_duration_std	Terbufos	DTXSID2022254	0		15.15	1	16.232			Connectivity, Network	Network formation & function	MEA NFA	rat.assay	27.132	42	19
CCTE_Shafer_MEA_dev_network_spike_number	Terbufos	DTXSID2022254	0		15.15	1	18.927			Connectivity, Network	Network formation & function	MEA NFA	rat.assay	27.132	42	19
CCTE_Shafer_MEA_dev_network_spike_peak	Terbufos	DTXSID2022254	0		15.15	1	23.142			Connectivity, Network	Network formation & function	MEA NFA	rat.assay	27.132	42	19
CCTE_Shafer_MEA_dev_per_burst_interspike_interval	Terbufos	DTXSID2022254	0		15.15	1	17.436			Bursting, Network	Network formation & function	MEA NFA	rat.assay	27.132	42	19
CCTE_Shafer_MEA_dev_per_burst_spike_percent	Terbufos	DTXSID2022254	0		15.15	1	23.102			Bursting, Network	Network formation & function	MEA NFA	rat.assay	27.132	42	19
CCTE_Shafer_MEA_dev_per_network_spike_spike_number_mean	Terbufos	DTXSID2022254	0		15.15	1	23.417			Connectivity, Network	Network formation & function	MEA NFA	rat.assay	27.132	42	19
CCTE_Shafer_MEA_dev_per_network_spike_spike_percent	Terbufos	DTXSID2022254	0		15.15	1	23.115			Connectivity, Network	Network formation & function	MEA NFA	rat.assay	27.132	42	19
CCTE_Shafer_MEA_dev_spike_duration_mean	Terbufos	DTXSID2022254	0		15.15	1	13.921			Bursting, Network	Network formation & function	MEA NFA	rat.assay	27.132	42	19
CCTE_Mundy_HCI_Cortical_NOG_NeuriteCount	Terbufos	DTXSID2022254	0		90.654	1	93.055			NOG initiation, rat	NOG	NOG, rat	rat.assay	27.132	42	19
CCTE_Mundy_HCI_Cortical_Synap&Neur_Matur_NeuriteLength	Terbufos	DTXSID2022254	0		9.921	1	92.887			Synaptogenesis/maturation, rat	Synaptogenesis	Synaptogenesis/maturation, rat	rat.assay	27.132	42	19
CCTE_Shafer_MEA_dev_active_electrodes_number	Tetraethylthiuram disulfide	DTXSID1021322	0		0.058	1	0.055	FALSE		General, Network	Network formation & function	MEA NFA	rat.assay	0.091	19	17
CCTE_Shafer_MEA_dev_burst_duration_mean	Tetraethylthiuram disulfide	DTXSID1021322	0		0.058	1	0.038	FALSE		Bursting, Network	Network formation & function	MEA NFA	rat.assay	0.091	19	17
CCTE_Shafer_MEA_dev_burst_rate	Tetraethylthiuram disulfide	DTXSID1021322	0		0.058	1	0.05	FALSE		General, Network	Network formation & function	MEA NFA	rat.assay	0.091	19	17
CCTE_Shafer_MEA_dev_bursting_electrodes_number	Tetraethylthiuram disulfide	DTXSID1021322	0		0.058	1	0.046	FALSE		General, Network	Network formation & function	MEA NFA	rat.assay	0.091	19	17
CCTE_Shafer_MEA_dev_correlation_coefficient_mean	Tetraethylthiuram disulfide	DTXSID1021322	0		0.058	1	0.063	FALSE		Connectivity, Network	Network formation & function	MEA NFA	rat.assay	0.091	19	17
CCTE_Shafer_MEA_dev_firing_rate_mean	Tetraethylthiuram disulfide	DTXSID1021322	0		0.058	1	0.042	FALSE		General, Network	Network formation & function	MEA NFA	rat.assay	0.091	19	17
CCTE_Shafer_MEA_dev_inter_network_spike_interval_mean	Tetraethylthiuram disulfide	DTXSID1021322	0		0.058	1	0.092	FALSE		Connectivity, Network	Network formation & function	MEA NFA	rat.assay	0.091	19	17
CCTE_Shafer_MEA_dev_interburst_interval_mean	Tetraethylthiuram disulfide	DTXSID1021322	0		0.058	1	0.055	FALSE		Bursting, Network	Network formation & function	MEA NFA	rat.assay	0.091	19	17
CCTE_Shafer_MEA_dev_mutual_information_norm	Tetraethylthiuram disulfide	DTXSID1021322	0		0.058	1	0.038	FALSE		Connectivity, Network	Network formation & function	MEA NFA	rat.assay	0.091	19	17
CCTE_Shafer_MEA_dev_network_spike_duration_std	Tetraethylthiuram disulfide	DTXSID1021322	0		0.058	1	0.041	FALSE		Connectivity, Network	Network formation & function	MEA NFA	rat.assay	0.091	19	17
CCTE_Shafer_MEA_dev_network_spike_number	Tetraethylthiuram disulfide	DTXSID1021322	0		0.058	1	0.052	FALSE		Connectivity, Network	Network formation & function	MEA NFA	rat.assay	0.091	19	17
CCTE_Shafer_MEA_dev_network_spike_peak	Tetraethylthiuram disulfide	DTXSID1021322	0		0.058	1	0.06	FALSE		Connectivity, Network	Network formation & function	MEA NFA	rat.assay	0.091	19	17
CCTE_Shafer_MEA_dev_per_burst_interspike_interval	Tetraethylthiuram disulfide	DTXSID1021322	0		0.058	1	0.04	FALSE		Bursting, Network	Network formation & function	MEA NFA	rat.assay	0.091	19	17
CCTE_Shafer_MEA_dev_per_burst_spike_percent	Tetraethylthiuram disulfide	DTXSID1021322	0		0.058	1	0.054	FALSE		Bursting, Network	Network formation & function	MEA NFA	rat.assay	0.091	19	17
CCTE_Shafer_MEA_dev_per_network_spike_spike_number_mean	Tetraethylthiuram disulfide	DTXSID1021322	0		0.058	1	0.047	FALSE		Connectivity, Network	Network formation & function	MEA NFA	rat.assay	0.091	19	17
CCTE_Shafer_MEA_dev_per_network_spike_spike_percent	Tetraethylthiuram disulfide	DTXSID1021322	0		0.058	1	0.086	FALSE		Connectivity, Network	Network formation & function	MEA NFA	rat.assay	0.091	19	17
CCTE_Shafer_MEA_dev_spike_duration_mean	Tetraethylthiuram disulfide	DTXSID1021322	0		0.058	1	0.048	FALSE		Bursting, Network	Network formation & function	MEA NFA	rat.assay	0.091	19	17
CCTE_Shafer_MEA_dev_active_electrodes_number	Tri-allate	DTXSID5024344	0		10.71	1	24.778			General, Network	Network formation & function	MEA NFA	rat.assay	23.495	56	16
CCTE_Shafer_MEA_dev_bursting_electrodes_number	Tri-allate	DTXSID5024344	0		10.71	1	15			General, Network	Network formation & function	MEA NFA	rat.assay	23.495	56	16
CCTE_Shafer_MEA_dev_correlation_coefficient_mean	Tri-allate	DTXSID5024344	0		10.71	1	15			Connectivity, Network	Network formation & function	MEA NFA	rat.assay	23.495	56	16
CCTE_Shafer_MEA_dev_mutual_information_norm	Tri-allate	DTXSID5024344	0		10.71	1	15			Connectivity, Network	Network formation & function	MEA NFA	rat.assay	23.495	56	16
CCTE_Shafer_MEA_dev_network_spike_peak	Tri-allate	DTXSID5024344	0		10.71	1	15			Connectivity, Network	Network formation & function	MEA NFA	rat.assay	23.495	56	16
CCTE_Shafer_MEA_dev_per_network_spike_spike_number_mean	Tri-allate	DTXSID5024344	0		10.71	1	15			Connectivity, Network	Network formation & function	MEA NFA	rat.assay	23.495	56	16
CCTE_Shafer_MEA_dev_per_network_spike_spike_percent	Tri-allate	DTXSID5024344	0		10.71	1	15			Connectivity, Network	Network formation & function	MEA NFA	rat.assay	23.495	56	16
CCTE_Shafer_MEA_dev_spike_duration_mean	Tri-allate	DTXSID5024344	0		10.71	1	27.5			Bursting, Network	Network formation & function	MEA NFA	rat.assay	23.495	56	16
CCTE_Mundy_HCI_iCellGluta_NOG_BPCount	Tri-allate	DTXSID5024344	0		23.563	1	21.396			NOG, CDI iGluta	NOG	NOG, CDI iGluta	human.assay	23.495	56	16
CCTE_Mundy_HCI_iCellGluta_NOG_NeuriteCount	Tri-allate	DTXSID5024344	0		23.563	1	23.154			NOG, CDI iGluta	NOG	NOG, CDI iGluta	human.assay	23.495	56	16
CCTE_Mundy_HCI_iCellGluta_NOG_NeuriteLength	Tri-allate	DTXSID5024344	0		23.563	1	20.061			NOG, CDI iGluta	NOG	NOG, CDI iGluta	human.assay	23.495	56	16
CCTE_Mundy_HCI_Cortical_Synap&Neur_Matur_CellBodySpotCount	Tri-allate	DTXSID5024344	0		27.806	1	24.797			Synaptogenesis/maturation, rat	Synaptogenesis	Synaptogenesis/maturation, rat	rat.assay	23.495	56	16
CCTE_Mundy_HCI_Cortical_Synap&Neur_Matur_NeuriteLength	Tri-allate	DTXSID5024344	0		27.806	1	15			Synaptogenesis/maturation, rat	Synaptogenesis	Synaptogenesis/maturation, rat	rat.assay	23.495	56	16
CCTE_Mundy_HCI_Cortical_Synap&Neur_Matur_NeuriteSpotCountPerNeuriteLength	Tri-allate	DTXSID5024344	0		27.806	1	28.806			Synaptogenesis/maturation, rat	Synaptogenesis	Synaptogenesis/maturation, rat	rat.assay	23.495	56	16
CCTE_Mundy_HCI_Cortical_Synap&Neur_Matur_NeuriteSpotCountPerNeuron	Tri-allate	DTXSID5024344	0		27.806	1	27.982			Synaptogenesis/maturation, rat	Synaptogenesis	Synaptogenesis/maturation, rat	rat.assay	23.495	56	16
CCTE_Mundy_HCI_Cortical_Synap&Neur_Matur_SynapseCount	Tri-allate	DTXSID5024344	0		27.806	1	27.842			Synaptogenesis/maturation, rat	Synaptogenesis	Synaptogenesis/maturation, rat	rat.assay	23.495	56	16
CCTE_Mundy_HCI_hNP1_Casp3_7	Triamcinolone	DTXSID1040742	0		25.637	1	23.019			Apoptosis/viability, hNP1	Apoptosis	Apoptosis/Proliferation, hNP1	human.assay	1000	38	18
CCTE_Shafer_MEA_dev_correlation_coefficient_mean	Triamcinolone	DTXSID1040742	1	0.243		1	0.243			Connectivity, Network	Network formation & function	MEA NFA	rat.assay	1000	38	18
CCTE_Shafer_MEA_dev_network_spike_peak	Triamcinolone	DTXSID1040742	1	0.08		1	0.08			Connectivity, Network	Network formation & function	MEA NFA	rat.assay	1000	38	18
CCTE_Shafer_MEA_dev_per_network_spike_spike_number_mean	Triamcinolone	DTXSID1040742	1	0.376		1	0.376			Connectivity, Network	Network formation & function	MEA NFA	rat.assay	1000	38	18
CCTE_Shafer_MEA_dev_per_network_spike_spike_percent	Triamcinolone	DTXSID1040742	1	0.57		1	0.57			Connectivity, Network	Network formation & function	MEA NFA	rat.assay	1000	38	18
CCTE_Mundy_HCI_iCellGluta_NOG_BPCount	Triamcinolone	DTXSID1040742	0		27.813	1	19.562			NOG, CDI iGluta	NOG	NOG, CDI iGluta	human.assay	1000	38	18
CCTE_Mundy_HCI_iCellGluta_NOG_NeuriteCount	Triamcinolone	DTXSID1040742	0		27.813	1	23.749			NOG, CDI iGluta	NOG	NOG, CDI iGluta	human.assay	1000	38	18
CCTE_Mundy_HCI_iCellGluta_NOG_NeuriteLength	Triamcinolone	DTXSID1040742	0		27.813	1	19.84			NOG, CDI iGluta	NOG	NOG, CDI iGluta	human.assay	1000	38	18
CCTE_Mundy_HCI_Cortical_NOG_BPCount	Triamcinolone	DTXSID1040742	0		27.618	1	20.138			NOG initiation, rat	NOG	NOG, rat	rat.assay	1000	38	18
CCTE_Mundy_HCI_Cortical_NOG_NeuriteCount	Triamcinolone	DTXSID1040742	0		27.618	1	22.657			NOG initiation, rat	NOG	NOG, rat	rat.assay	1000	38	18
CCTE_Mundy_HCI_Cortical_NOG_NeuriteLength	Triamcinolone	DTXSID1040742	0		27.618	1	19.728			NOG initiation, rat	NOG	NOG, rat	rat.assay	1000	38	18
CCTE_Mundy_HCI_Cortical_Synap&Neur_Matur_BPCount	Triamcinolone	DTXSID1040742	0		3.747	1	2.183			Synaptogenesis/maturation, rat	Synaptogenesis	Synaptogenesis/maturation, rat	rat.assay	1000	38	18
CCTE_Mundy_HCI_Cortical_Synap&Neur_Matur_CellBodySpotCount	Triamcinolone	DTXSID1040742	0		3.747	1	15			Synaptogenesis/maturation, rat	Synaptogenesis	Synaptogenesis/maturation, rat	rat.assay	1000	38	18
CCTE_Mundy_HCI_Cortical_Synap&Neur_Matur_NeuriteCount	Triamcinolone	DTXSID1040742	0		3.747	1	18.754			Synaptogenesis/maturation, rat	Synaptogenesis	Synaptogenesis/maturation, rat	rat.assay	1000	38	18
CCTE_Mundy_HCI_Cortical_Synap&Neur_Matur_NeuriteLength	Triamcinolone	DTXSID1040742	0		3.747	1	2.589			Synaptogenesis/maturation, rat	Synaptogenesis	Synaptogenesis/maturation, rat	rat.assay	1000	38	18
CCTE_Mundy_HCI_Cortical_Synap&Neur_Matur_NeuriteSpotCountPerNeuriteLength	Triamcinolone	DTXSID1040742	0		3.747	1	22.841			Synaptogenesis/maturation, rat	Synaptogenesis	Synaptogenesis/maturation, rat	rat.assay	1000	38	18
CCTE_Mundy_HCI_Cortical_Synap&Neur_Matur_NeuriteSpotCountPerNeuron	Triamcinolone	DTXSID1040742	0		3.747	1	3.002			Synaptogenesis/maturation, rat	Synaptogenesis	Synaptogenesis/maturation, rat	rat.assay	1000	38	18
CCTE_Mundy_HCI_Cortical_Synap&Neur_Matur_SynapseCount	Triamcinolone	DTXSID1040742	0		3.747	1	4.2			Synaptogenesis/maturation, rat	Synaptogenesis	Synaptogenesis/maturation, rat	rat.assay	1000	38	18
CCTE_Mundy_HCI_hNP1_Casp3_7	Tribufos	DTXSID1024174	0		66.868	1	36.068			Apoptosis/viability, hNP1	Apoptosis	Apoptosis/Proliferation, hNP1	human.assay	1000	38	21
CCTE_Shafer_MEA_dev_active_electrodes_number	Tribufos	DTXSID1024174	0		27.299	1	34.27			General, Network	Network formation & function	MEA NFA	rat.assay	1000	38	21
CCTE_Shafer_MEA_dev_burst_rate	Tribufos	DTXSID1024174	0		27.299	1	71.437			General, Network	Network formation & function	MEA NFA	rat.assay	1000	38	21
CCTE_Shafer_MEA_dev_bursting_electrodes_number	Tribufos	DTXSID1024174	0		27.299	1	31.989			General, Network	Network formation & function	MEA NFA	rat.assay	1000	38	21
CCTE_Shafer_MEA_dev_correlation_coefficient_mean	Tribufos	DTXSID1024174	0		27.299	1	29.551			Connectivity, Network	Network formation & function	MEA NFA	rat.assay	1000	38	21
CCTE_Shafer_MEA_dev_firing_rate_mean	Tribufos	DTXSID1024174	0		27.299	1	66.444			General, Network	Network formation & function	MEA NFA	rat.assay	1000	38	21
CCTE_Shafer_MEA_dev_interburst_interval_mean	Tribufos	DTXSID1024174	0		27.299	1	63.448			Bursting, Network	Network formation & function	MEA NFA	rat.assay	1000	38	21
CCTE_Shafer_MEA_dev_network_spike_duration_std	Tribufos	DTXSID1024174	0		27.299	1	41.309			Connectivity, Network	Network formation & function	MEA NFA	rat.assay	1000	38	21
CCTE_Shafer_MEA_dev_network_spike_peak	Tribufos	DTXSID1024174	0		27.299	1	31.753			Connectivity, Network	Network formation & function	MEA NFA	rat.assay	1000	38	21
CCTE_Shafer_MEA_dev_per_burst_interspike_interval	Tribufos	DTXSID1024174	0		27.299	1	50			Bursting, Network	Network formation & function	MEA NFA	rat.assay	1000	38	21
CCTE_Shafer_MEA_dev_per_burst_spike_percent	Tribufos	DTXSID1024174	0		27.299	1	31.113			Bursting, Network	Network formation & function	MEA NFA	rat.assay	1000	38	21
CCTE_Shafer_MEA_dev_per_network_spike_spike_number_mean	Tribufos	DTXSID1024174	0		27.299	1	50			Connectivity, Network	Network formation & function	MEA NFA	rat.assay	1000	38	21
CCTE_Shafer_MEA_dev_per_network_spike_spike_percent	Tribufos	DTXSID1024174	0		27.299	1	68.319			Connectivity, Network	Network formation & function	MEA NFA	rat.assay	1000	38	21
CCTE_Shafer_MEA_dev_spike_duration_mean	Tribufos	DTXSID1024174	0		27.299	1	50			Bursting, Network	Network formation & function	MEA NFA	rat.assay	1000	38	21
CCTE_Mundy_HCI_Cortical_NOG_NeuriteCount	Tribufos	DTXSID1024174	0		93.807	1	94.203			NOG initiation, rat	NOG	NOG, rat	rat.assay	1000	38	21
CCTE_Mundy_HCI_Cortical_NOG_NeuriteLength	Tribufos	DTXSID1024174	0		93.807	1	93.462			NOG initiation, rat	NOG	NOG, rat	rat.assay	1000	38	21
CCTE_Mundy_HCI_Cortical_Synap&Neur_Matur_BPCount	Tribufos	DTXSID1024174	1	50		1	50			Synaptogenesis/maturation, rat	Synaptogenesis	Synaptogenesis/maturation, rat	rat.assay	1000	38	21
CCTE_Mundy_HCI_Cortical_Synap&Neur_Matur_NeuriteLength	Tribufos	DTXSID1024174	1	50		1	50			Synaptogenesis/maturation, rat	Synaptogenesis	Synaptogenesis/maturation, rat	rat.assay	1000	38	21
CCTE_Mundy_HCI_Cortical_Synap&Neur_Matur_NeuriteSpotCountPerNeuron	Tribufos	DTXSID1024174	1	66.345		1	66.345			Synaptogenesis/maturation, rat	Synaptogenesis	Synaptogenesis/maturation, rat	rat.assay	1000	38	21
CCTE_Mundy_HCI_Cortical_Synap&Neur_Matur_SynapseCount	Tribufos	DTXSID1024174	1	74.356		1	74.356			Synaptogenesis/maturation, rat	Synaptogenesis	Synaptogenesis/maturation, rat	rat.assay	1000	38	21
CCTE_Mundy_HCI_hNP1_Casp3_7	Trichlorfon	DTXSID0021389	1	15.513		1	15.513			Apoptosis/viability, hNP1	Apoptosis	Apoptosis/Proliferation, hNP1	human.assay	1000	56	22
CCTE_Mundy_HCI_hNP1_Pro_ResponderAvgInten	Trichlorfon	DTXSID0021389	1	50		1	50			Proliferation, hNP1	Proliferation	Apoptosis/Proliferation, hNP1	human.assay	1000	56	22
CCTE_Shafer_MEA_dev_active_electrodes_number	Trichlorfon	DTXSID0021389	0		1.05	1	11.603	FALSE		General, Network	Network formation & function	MEA NFA	rat.assay	1000	56	22
CCTE_Shafer_MEA_dev_burst_duration_mean	Trichlorfon	DTXSID0021389	0		3.524	1	50	TRUE		Bursting, Network	Network formation & function	MEA NFA	rat.assay	1000	56	22
CCTE_Shafer_MEA_dev_burst_rate	Trichlorfon	DTXSID0021389	0		3.524	1	50	TRUE		General, Network	Network formation & function	MEA NFA	rat.assay	1000	56	22
CCTE_Shafer_MEA_dev_bursting_electrodes_number	Trichlorfon	DTXSID0021389	0		1.05	1	15	FALSE		General, Network	Network formation & function	MEA NFA	rat.assay	1000	56	22
CCTE_Shafer_MEA_dev_correlation_coefficient_mean	Trichlorfon	DTXSID0021389	0		3.524	1	31.693	FALSE		Connectivity, Network	Network formation & function	MEA NFA	rat.assay	1000	56	22
CCTE_Shafer_MEA_dev_firing_rate_mean	Trichlorfon	DTXSID0021389	0		3.524	1	21.879	TRUE		General, Network	Network formation & function	MEA NFA	rat.assay	1000	56	22
CCTE_Shafer_MEA_dev_mutual_information_norm	Trichlorfon	DTXSID0021389	0		1.05	1	3.543	FALSE		Connectivity, Network	Network formation & function	MEA NFA	rat.assay	1000	56	22
CCTE_Shafer_MEA_dev_network_spike_number	Trichlorfon	DTXSID0021389	0		1.05	1	2.976	TRUE		Connectivity, Network	Network formation & function	MEA NFA	rat.assay	1000	56	22
CCTE_Shafer_MEA_dev_network_spike_peak	Trichlorfon	DTXSID0021389	0		1.05	1	15	FALSE		Connectivity, Network	Network formation & function	MEA NFA	rat.assay	1000	56	22
CCTE_Shafer_MEA_dev_per_burst_interspike_interval	Trichlorfon	DTXSID0021389	0		3.524	1	89.327	TRUE		Bursting, Network	Network formation & function	MEA NFA	rat.assay	1000	56	22
CCTE_Shafer_MEA_dev_per_burst_spike_percent	Trichlorfon	DTXSID0021389	0		3.524	1	50	TRUE		Bursting, Network	Network formation & function	MEA NFA	rat.assay	1000	56	22
CCTE_Shafer_MEA_dev_per_network_spike_spike_number_mean	Trichlorfon	DTXSID0021389	0		1.05	1	15	FALSE		Connectivity, Network	Network formation & function	MEA NFA	rat.assay	1000	56	22
CCTE_Shafer_MEA_dev_per_network_spike_spike_percent	Trichlorfon	DTXSID0021389	0		1.05	1	15	FALSE		Connectivity, Network	Network formation & function	MEA NFA	rat.assay	1000	56	22
CCTE_Shafer_MEA_dev_spike_duration_mean	Trichlorfon	DTXSID0021389	0		1.05	1	15	FALSE		Bursting, Network	Network formation & function	MEA NFA	rat.assay	1000	56	22
CCTE_Mundy_HCI_Cortical_Synap&Neur_Matur_BPCount	Trichlorfon	DTXSID0021389	0		50	1	26.745			Synaptogenesis/maturation, rat	Synaptogenesis	Synaptogenesis/maturation, rat	rat.assay	1000	56	22
CCTE_Mundy_HCI_Cortical_Synap&Neur_Matur_NeuriteLength	Trichlorfon	DTXSID0021389	0		50	1	36.269			Synaptogenesis/maturation, rat	Synaptogenesis	Synaptogenesis/maturation, rat	rat.assay	1000	56	22
CCTE_Mundy_HCI_Cortical_Synap&Neur_Matur_NeuriteSpotCountPerNeuron	Trichlorfon	DTXSID0021389	0		50	1	50			Synaptogenesis/maturation, rat	Synaptogenesis	Synaptogenesis/maturation, rat	rat.assay	1000	56	22
CCTE_Mundy_HCI_Cortical_Synap&Neur_Matur_SynapseCount	Trichlorfon	DTXSID0021389	0		50	1	50			Synaptogenesis/maturation, rat	Synaptogenesis	Synaptogenesis/maturation, rat	rat.assay	1000	56	22
CCTE_Shafer_MEA_dev_active_electrodes_number	Triclosan	DTXSID5032498	0		6.576	1	9.787			General, Network	Network formation & function	MEA NFA	rat.assay	12.051	19	15
CCTE_Shafer_MEA_dev_burst_duration_mean	Triclosan	DTXSID5032498	0		6.576	1	13.303			Bursting, Network	Network formation & function	MEA NFA	rat.assay	12.051	19	15
CCTE_Shafer_MEA_dev_burst_rate	Triclosan	DTXSID5032498	0		6.576	1	8.466			General, Network	Network formation & function	MEA NFA	rat.assay	12.051	19	15
CCTE_Shafer_MEA_dev_bursting_electrodes_number	Triclosan	DTXSID5032498	0		6.576	1	9.292			General, Network	Network formation & function	MEA NFA	rat.assay	12.051	19	15
CCTE_Shafer_MEA_dev_correlation_coefficient_mean	Triclosan	DTXSID5032498	0		6.576	1	9.226			Connectivity, Network	Network formation & function	MEA NFA	rat.assay	12.051	19	15
CCTE_Shafer_MEA_dev_firing_rate_mean	Triclosan	DTXSID5032498	0		6.576	1	10			General, Network	Network formation & function	MEA NFA	rat.assay	12.051	19	15
CCTE_Shafer_MEA_dev_interburst_interval_mean	Triclosan	DTXSID5032498	0		6.576	1	16.131			Bursting, Network	Network formation & function	MEA NFA	rat.assay	12.051	19	15
CCTE_Shafer_MEA_dev_mutual_information_norm	Triclosan	DTXSID5032498	0		6.576	1	8.496			Connectivity, Network	Network formation & function	MEA NFA	rat.assay	12.051	19	15
CCTE_Shafer_MEA_dev_network_spike_duration_std	Triclosan	DTXSID5032498	0		6.576	1	7.037			Connectivity, Network	Network formation & function	MEA NFA	rat.assay	12.051	19	15
CCTE_Shafer_MEA_dev_network_spike_peak	Triclosan	DTXSID5032498	0		6.576	1	9.848			Connectivity, Network	Network formation & function	MEA NFA	rat.assay	12.051	19	15
CCTE_Shafer_MEA_dev_per_burst_interspike_interval	Triclosan	DTXSID5032498	0		6.576	1	16.03			Bursting, Network	Network formation & function	MEA NFA	rat.assay	12.051	19	15
CCTE_Shafer_MEA_dev_per_burst_spike_percent	Triclosan	DTXSID5032498	0		6.576	1	10.155			Bursting, Network	Network formation & function	MEA NFA	rat.assay	12.051	19	15
CCTE_Shafer_MEA_dev_per_network_spike_spike_number_mean	Triclosan	DTXSID5032498	0		6.576	1	9.319			Connectivity, Network	Network formation & function	MEA NFA	rat.assay	12.051	19	15
CCTE_Shafer_MEA_dev_per_network_spike_spike_percent	Triclosan	DTXSID5032498	0		6.576	1	9.461			Connectivity, Network	Network formation & function	MEA NFA	rat.assay	12.051	19	15
CCTE_Shafer_MEA_dev_spike_duration_mean	Triclosan	DTXSID5032498	0		6.576	1	10			Bursting, Network	Network formation & function	MEA NFA	rat.assay	12.051	19	15
CCTE_Shafer_MEA_dev_active_electrodes_number	Trifloxystrobin	DTXSID4032580	0		0.326	1	0.775			General, Network	Network formation & function	MEA NFA	rat.assay	3.23	19	17
CCTE_Shafer_MEA_dev_burst_duration_mean	Trifloxystrobin	DTXSID4032580	0		0.326	1	0.674			Bursting, Network	Network formation & function	MEA NFA	rat.assay	3.23	19	17
CCTE_Shafer_MEA_dev_burst_rate	Trifloxystrobin	DTXSID4032580	0		0.326	1	0.655			General, Network	Network formation & function	MEA NFA	rat.assay	3.23	19	17
CCTE_Shafer_MEA_dev_bursting_electrodes_number	Trifloxystrobin	DTXSID4032580	0		0.326	1	0.728			General, Network	Network formation & function	MEA NFA	rat.assay	3.23	19	17
CCTE_Shafer_MEA_dev_correlation_coefficient_mean	Trifloxystrobin	DTXSID4032580	0		0.326	1	0.941			Connectivity, Network	Network formation & function	MEA NFA	rat.assay	3.23	19	17
CCTE_Shafer_MEA_dev_firing_rate_mean	Trifloxystrobin	DTXSID4032580	0		0.326	1	0.639			General, Network	Network formation & function	MEA NFA	rat.assay	3.23	19	17
CCTE_Shafer_MEA_dev_inter_network_spike_interval_mean	Trifloxystrobin	DTXSID4032580	0		0.326	1	0.969			Connectivity, Network	Network formation & function	MEA NFA	rat.assay	3.23	19	17
CCTE_Shafer_MEA_dev_interburst_interval_mean	Trifloxystrobin	DTXSID4032580	0		0.326	1	1.322			Bursting, Network	Network formation & function	MEA NFA	rat.assay	3.23	19	17
CCTE_Shafer_MEA_dev_mutual_information_norm	Trifloxystrobin	DTXSID4032580	0		0.326	1	0.671			Connectivity, Network	Network formation & function	MEA NFA	rat.assay	3.23	19	17
CCTE_Shafer_MEA_dev_network_spike_duration_std	Trifloxystrobin	DTXSID4032580	0		0.326	1	0.642			Connectivity, Network	Network formation & function	MEA NFA	rat.assay	3.23	19	17
CCTE_Shafer_MEA_dev_network_spike_number	Trifloxystrobin	DTXSID4032580	0		0.326	1	0.632			Connectivity, Network	Network formation & function	MEA NFA	rat.assay	3.23	19	17
CCTE_Shafer_MEA_dev_network_spike_peak	Trifloxystrobin	DTXSID4032580	0		0.326	1	0.871			Connectivity, Network	Network formation & function	MEA NFA	rat.assay	3.23	19	17
CCTE_Shafer_MEA_dev_per_burst_interspike_interval	Trifloxystrobin	DTXSID4032580	0		0.326	1	1.534			Bursting, Network	Network formation & function	MEA NFA	rat.assay	3.23	19	17
CCTE_Shafer_MEA_dev_per_burst_spike_percent	Trifloxystrobin	DTXSID4032580	0		0.326	1	1.109			Bursting, Network	Network formation & function	MEA NFA	rat.assay	3.23	19	17
CCTE_Shafer_MEA_dev_per_network_spike_spike_number_mean	Trifloxystrobin	DTXSID4032580	0		0.326	1	0.697			Connectivity, Network	Network formation & function	MEA NFA	rat.assay	3.23	19	17
CCTE_Shafer_MEA_dev_per_network_spike_spike_percent	Trifloxystrobin	DTXSID4032580	0		0.326	1	0.981			Connectivity, Network	Network formation & function	MEA NFA	rat.assay	3.23	19	17
CCTE_Shafer_MEA_dev_spike_duration_mean	Trifloxystrobin	DTXSID4032580	0		0.326	1	0.603			Bursting, Network	Network formation & function	MEA NFA	rat.assay	3.23	19	17
CCTE_Shafer_MEA_dev_network_spike_peak	Tris(1,3-dichloro-2-propyl) phosphate	DTXSID9026261	1	2.976		1	2.976			Connectivity, Network	Network formation & function	MEA NFA	rat.assay	14.108	54	5
CCTE_Mundy_HCI_Cortical_NOG_BPCount	Tris(1,3-dichloro-2-propyl) phosphate	DTXSID9026261	1	20.858		1	20.858			NOG initiation, rat	NOG	NOG, rat	rat.assay	14.108	54	5
CCTE_Mundy_HCI_Cortical_Synap&Neur_Matur_BPCount	Tris(1,3-dichloro-2-propyl) phosphate	DTXSID9026261	1	6.935		1	6.935			Synaptogenesis/maturation, rat	Synaptogenesis	Synaptogenesis/maturation, rat	rat.assay	14.108	54	5
CCTE_Mundy_HCI_Cortical_Synap&Neur_Matur_NeuriteSpotCountPerNeuron	Tris(1,3-dichloro-2-propyl) phosphate	DTXSID9026261	1	2.976		1	2.976			Synaptogenesis/maturation, rat	Synaptogenesis	Synaptogenesis/maturation, rat	rat.assay	14.108	54	5
CCTE_Mundy_HCI_Cortical_Synap&Neur_Matur_SynapseCount	Tris(1,3-dichloro-2-propyl) phosphate	DTXSID9026261	1	2.976		1	2.976			Synaptogenesis/maturation, rat	Synaptogenesis	Synaptogenesis/maturation, rat	rat.assay	14.108	54	5
CCTE_Shafer_MEA_dev_active_electrodes_number	Warfarin	DTXSID5023742	1	2.976		1	2.976			General, Network	Network formation & function	MEA NFA	rat.assay	1000	54	4
CCTE_Shafer_MEA_dev_bursting_electrodes_number	Warfarin	DTXSID5023742	1	2.976		1	2.976			General, Network	Network formation & function	MEA NFA	rat.assay	1000	54	4
CCTE_Shafer_MEA_dev_network_spike_peak	Warfarin	DTXSID5023742	1	2.976		1	2.976			Connectivity, Network	Network formation & function	MEA NFA	rat.assay	1000	54	4
CCTE_Shafer_MEA_dev_per_network_spike_spike_number_mean	Warfarin	DTXSID5023742	1	2.976		1	2.976			Connectivity, Network	Network formation & function	MEA NFA	rat.assay	1000	54	4

## Sheet: GP_input
Table 3. Inputs for GastroPlus
DTXSID	SMILES	fup%	Clint
DTXSID8022325	OC1=CC=C(C=C1)C(C1=CC=C(O)C=C1)C(Cl)(Cl)Cl	0.5	136.5
DTXSID0028038	CCCCNC(=O)OCC#CI	71.9	486
DTXSID5021209	CCCC1=CC(=O)NC(=S)N1	47.4	1.323
DTXSID8023892	[H][C@@]12OC\C3=C/C=C/[C@H](C)[C@H](O[C@@]4([H])C[C@H](OC)[C@@H](O[C@@]5([H])C[C@H](OC)[C@@H](O)[C@H](C)O5)[C@H](C)O4)\C(C)=C\C[C@]4([H])C[C@@H](C[C@]5(O4)O[C@]([H])([C@@H](C)CC)[C@@H](C)C=C5)OC(=O)[C@]([H])(C=C(C)[C@H]1O)[C@@]23O	6.7	5.24
DTXSID8020040	[H][C@]12C[C@]([H])(C=C1)[C@]1([H])[C@@]2([H])[C@]2(Cl)C(Cl)=C(Cl)[C@@]1(Cl)C2(Cl)Cl	1.3	0
DTXSID8035180	CC(C)=CC1C(C(=O)OC2CC(=O)C(CC=C)=C2C)C1(C)C	29	2.588
DTXSID9020114	Cl.CN(C)C1=CC=C(C=C1)C(=N)C1=CC=C(C=C1)N(C)C	10.7	8.66
DTXSID3020122	COP(=S)(OC)SCN1N=NC2=C(C=CC=C2)C1=O	21.4	32.63
DTXSID0032520	CO\C=C(\C(=O)OC)C1=CC=CC=C1OC1=CC(OC2=CC=CC=C2C#N)=NC=N1	4.8	32.39
DTXSID5023900	CCCCNC(=O)N1C(NC(=O)OC)=NC2=C1C=CC=C2	0.5	26
DTXSID9032329	CC(C)OP(=S)(OC(C)C)SCCNS(=O)(=O)C1=CC=CC=C1	0.608	250.3
DTXSID0023907	C1=CC=C2C(=C1)C1=CC=CC3=C4C=CC=CC4=CC2=C13	1.1	5.564
DTXSID9020160	CC1=C(C=CC=C1COC(=O)[C@@H]1[C@H](\C=C(/Cl)C(F)(F)F)C1(C)C)C1=CC=CC=C1	0.5	0
DTXSID7020182	CC(C)(C1=CC=C(O)C=C1)C1=CC=C(O)C=C1	3.8	19.9
DTXSID7037717	OC1=CC=C(C=C1)C(C1=CC=C(O)C=C1)(C(F)(F)F)C(F)(F)F	0.685	125
DTXSID4022442	CCC(C)(C1=CC=C(O)C=C1)C1=CC=C(O)C=C1	1.8	35.66
DTXSID2022707	O=C1CC2(CCCC2)CC(=O)N1CCCCN1CCN(CC1)C1=NC=CC=N1	5	7.66
DTXSID9020247	CNC(=O)OC1=C2C=CC=CC2=CC=C1	69.2	27.27
DTXSID9020249	CNC(=O)OC1=CC=CC2=C1OC(C)(C)C2	42.1	0
DTXSID2032344	CCOP(=S)(OCC)OC(Cl)C(Cl)(Cl)Cl	0.394	617
DTXSID7024827	Cl.CN(C)CCCN1C2=C(SC3=C1C=C(Cl)C=C3)C=CC=C2	2.4	5.43
DTXSID4020458	CCOP(=S)(OCC)OC1=NC(Cl)=C(Cl)C=C1Cl	0.793	2.6
DTXSID6032352	COP(=S)(OC)OC1=NC(Cl)=C(Cl)C=C1Cl	0.5	24.1
DTXSID5024845	COC1=CC2=C(C(OC)=C1OC)C1=CC=C(OC)C(=O)C=C1[C@H](CC2)NC(C)=O	61	0.698
DTXSID2020347	CCOP(=S)(OCC)OC1=CC2=C(C=C1)C(C)=C(Cl)C(=O)O2	0.5	31.7
DTXSID5035957	CC1(C)C(C=C(Cl)Cl)C1C(=O)OC(C#N)C1=CC=C(F)C(OC2=CC=CC=C2)=C1	0.5	23.8
DTXSID5024891	Cl.NC1=NC(=O)N(C=C1)[C@@H]1O[C@H](CO)[C@@H](O)[C@@H]1O	96	16.8
DTXSID4020375	ClC1=CC=C(C=C1)C(C1=CC=C(Cl)C=C1)C(Cl)(Cl)Cl	0.5	12.5
DTXSID5020607	CCCCC(CC)COC(=O)C1=C(C=CC=C1)C(=O)OCC(CC)CCCC	0.5	2.646
DTXSID4020406	CN1C2=C(C=C(Cl)C=C2)C(=NCC1=O)C1=CC=CC=C1	1.3	2.181
DTXSID9020407	CCOP(=S)(OCC)OC1=NC(=NC(C)=C1)C(C)C	3.9	30.5
DTXSID9020453	[H][C@]12O[C@@]1([H])[C@@]1([H])C[C@]2([H])[C@@]2([H])[C@]1([H])[C@@]1(Cl)C(Cl)=C(Cl)[C@]2(Cl)C1(Cl)Cl	0.938	4.262
DTXSID3020465	CC\C(=C(\CC)C1=CC=C(O)C=C1)C1=CC=C(O)C=C1	0.935	39.5
DTXSID7020479	CNC(=O)CSP(=S)(OC)OC	96.5	3.682
DTXSID4020537	Cl.CN(C)CCOC(C1=CC=CC=C1)C1=CC=CC=C1	41.3	0
DTXSID0034566	CC[C@H](C)[C@H]1O[C@@]2(C[C@@H]3C[C@@H](C\C=C(C)\[C@@H](O[C@H]4C[C@H](OC)[C@@H](O[C@H]5C[C@H](OC)[C@H](NC)[C@H](C)O5)[C@H](C)O4)[C@@H](C)\C=C\C=C4/CO[C@@H]5[C@H](O)C(C)=C[C@@H](C(=O)O3)[C@]45O)O2)C=C[C@@H]1C	0.138	0
DTXSID4047258	CN([C@H]1CC[C@@]2(CCCO2)C[C@@H]1N1CCCC1)C(=O)CC1=CC=CC2=C1C=CO2	26.3	3.36
DTXSID1020560	ClC1=C(Cl)C2(Cl)C3COS(=O)OCC3C1(Cl)C2(Cl)Cl	11	4.984
DTXSID4032667	CC(C)[C@H](C(=O)O[C@H](C#N)C1=CC=CC(OC2=CC=CC=C2)=C1)C1=CC=C(Cl)C=C1	0.5	0
DTXSID4032611	CCCSP(=O)(OCC)SCCC	9.3	20.95
DTXSID0024002	CC1(C)C(C(=O)OC(C#N)C2=CC=CC(OC3=CC=CC=C3)=C2)C1(C)C	0.458	19.7
DTXSID4034609	NC1=C(C(=NN1C1=C(Cl)C=C(C=C1Cl)C(F)(F)F)C#N)S(=O)C(F)(F)F	4.6	1.367
DTXSID2032552	CC(C)N(C(=O)COC1=NN=C(S1)C(F)(F)F)C1=CC=C(F)C=C1	13.8	29
DTXSID2034625	CO\N=C(\C1=NOCCO1)C1=C(OC2=NC=NC(OC3=CC=CC=C3Cl)=C2F)C=CC=C1	3.6	16.35
DTXSID3024235	C[Si](CN1C=NC=N1)(C1=CC=C(F)C=C1)C1=CC=C(F)C=C1	2.9	6.959
DTXSID4034150	OC1(CCN(CCCC(=O)C2=CC=C(F)C=C2)CC1)C1=CC=C(Cl)C=C1	17.8	5.062
DTXSID3020679	ClC1C=CC2C1C1(Cl)C(Cl)=C(Cl)C2(Cl)C1(Cl)Cl	4.3	4.574
DTXSID1024126	[H][C@]12O[C@@]1([H])[C@@]1([H])[C@@]([H])([C@H]2Cl)[C@@]2(Cl)C(Cl)=C(Cl)[C@]1(Cl)C2(Cl)Cl	1.1	0
DTXSID6020690	OC1=C(CC2=C(Cl)C(Cl)=CC(Cl)=C2O)C(Cl)=C(Cl)C=C1Cl	0.5	0
DTXSID5020732	CC(C)CC1=CC=C(C=C1)C(C)C(O)=O	1	10.12
DTXSID1032690	COC(=O)N(C(=O)N1CO[C@]2(CC3=C(C=CC(Cl)=C3)C2=N1)C(=O)OC)C1=CC=C(OC(F)(F)F)C=C1	0.5	31.36
DTXSID5020784	[H][C@]12[C@H](C[C@@H](C)C=C1C=C[C@H](C)[C@@H]2CC[C@@H]1C[C@@H](O)CC(=O)O1)OC(=O)[C@@H](C)CC	1.4	0
DTXSID4020791	CCOC(=O)CC(SP(=S)(OC)OC)C(=O)OCC	14.5	368
DTXSID4020822	CN(CC1=NC2=C(N=C1)N=C(N)N=C2N)C1=CC=C(C=C1)C(=O)N[C@@H](CCC(O)=O)C(O)=O	43.2	0
DTXSID9020827	COC1=CC=C(C=C1)C(C1=CC=C(OC)C=C1)C(Cl)(Cl)Cl	1.7	12.5
DTXSID1020855	COP(=S)(OC)OC1=CC=C(C=C1)[N+]([O-])=O	2.8	14.19
DTXSID5023322	[H][C@@]12CC[C@@](O)(C#CC)[C@@]1(C)C[C@]([H])(C1=CC=C(C=C1)N(C)C)C1=C3CCC(=O)C=C3CC[C@@]21[H]	1.7	33.2
DTXSID7020895	ClC12C3(Cl)C4(Cl)C5(Cl)C(Cl)(C1(Cl)C4(Cl)Cl)C2(Cl)C(Cl)(Cl)C35Cl	1.5	0
DTXSID6024206	CCSC(=O)N1CCCCCC1	9.7	11.6
DTXSID1032646	CCNS(=O)(=O)C(F)(F)C(F)(F)C(F)(F)C(F)(F)C(F)(F)C(F)(F)C(F)(F)C(F)(F)F	0.5	3.48
DTXSID7021100	CCOP(=S)(OCC)OC1=CC=C(C=C1)[N+]([O-])=O	4	6.65
DTXSID3038939	NS(=O)(=O)C(F)(F)C(F)(F)C(F)(F)C(F)(F)C(F)(F)C(F)(F)C(F)(F)C(F)(F)F	0.152	11.93
DTXSID8022292	CC1(C)C(C=C(Cl)Cl)C1C(=O)OCC1=CC(OC2=CC=CC=C2)=CC=C1	0.5	68.4
DTXSID4032459	CCOP(=S)(OCC)SCSCC	1.3	0
DTXSID5024261	COP(=S)(OC)SCN1C(=O)C2=C(C=CC=C2)C1=O	4.8	23.82
DTXSID0024266	CCN(CC)C1=NC(OP(=S)(OC)OC)=CC(C)=N1	1.3	49.7
DTXSID6047525	[Na+].CC[C@H](C)C(=O)O[C@H]1C[C@H](O)C=C2C=C[C@H](C)[C@H](CC[C@@H](O)C[C@@H](O)CC([O-])=O)[C@@H]12	36.1	0
DTXSID7032638	CON(C(=O)OC)C1=C(COC2=NN(C=C2)C2=CC=C(Cl)C=C2)C=CC=C1	0.158	53.93
DTXSID7021237	[H][C@]12C[C@@H](OC(=O)C3=CC(OC)=C(OC)C(OC)=C3)[C@H](OC)[C@@H](C(=O)OC)[C@@]1([H])C[C@@]1([H])N(CCC3=C1NC1=C3C=CC(OC)=C1)C2	0.599	12.25
DTXSID7021239	C\C(\C=C\C1=C(C)CCCC1(C)C)=C/C=C/C(/C)=C/C(O)=O	0.597	10.5
DTXSID6021248	[H][C@@]12COC3=C(C=C(OC)C(OC)=C3)[C@]1([H])C(=O)C1=CC=C3O[C@H](CC3=C1O2)C(C)=C	0.34	28.31
DTXSID2039336	CC(C)=C[C@@H]1[C@@H](C(=O)O[C@H]2CC(=O)C(CC=C)=C2C)C1(C)C	0.5	45.9
DTXSID0023581	CCC(C)(C)C(=O)O[C@H]1C[C@@H](C)C=C2C=C[C@H](C)[C@H](CC[C@@H]3C[C@@H](O)CC(=O)O3)[C@@H]12	0.398	24.3
DTXSID1034212	CCCN(CC)CC1COC2(CCC(CC2)C(C)(C)C)O1	0.545	3.353
DTXSID1034187	CC\C(=C(/C1=CC=CC=C1)C1=CC=C(OCCN(C)C)C=C1)C1=CC=CC=C1	0.165	0
DTXSID9032113	CC(C)(C)C(O)(CCC1=CC=C(Cl)C=C1)CN1C=NC=N1	6.6	5.278
DTXSID1032482	CCOP(=S)(OC(C)C)OC1=CN=C(N=C1)C(C)(C)C	0.5	22.64
DTXSID5032577	CC1=C(F)C(F)=C(COC(=O)[C@H]2[C@@H](\C=C(/Cl)C(F)(F)F)C2(C)C)C(F)=C1F	0.5	24.81
DTXSID2022254	CCOP(=S)(OCC)SCSC(C)(C)C	3.1	32.5
DTXSID1021322	CCN(CC)C(=S)SSC(=S)N(CC)CC	8.6	28.46
DTXSID5024344	CC(C)N(C(C)C)C(=O)SCC(Cl)=C(Cl)Cl	0.5	2.891
DTXSID1040742	[H][C@@]12C[C@@H](O)[C@](O)(C(=O)CO)[C@@]1(C)C[C@H](O)[C@@]1(F)[C@@]2([H])CCC2=CC(=O)C=C[C@]12C	73.5	2.492
DTXSID1024174	CCCCSP(=O)(SCCCC)SCCCC	6.7	125.1
DTXSID0021389	COP(=O)(OC)C(O)C(Cl)(Cl)Cl	69.6	31.7
DTXSID5032498	OC1=C(OC2=CC=C(Cl)C=C2Cl)C=CC(Cl)=C1	0.428	27.8
DTXSID4032580	CO\N=C(\C(=O)OC)C1=CC=CC=C1CO\N=C(/C)C1=CC(=CC=C1)C(F)(F)F	0.72	466
DTXSID9026261	ClCC(CCl)OP(=O)(OC(CCl)CCl)OC(CCl)CCl	1.1	5.092
DTXSID5023742	CC(=O)CC(C1=CC=CC=C1)C1=C(O)C2=CC=CC=C2OC1=O	1.3	0
DTXSID6022345	ClC1=CC=C(C=C1)C(C1=CC=CC=C1Cl)C(Cl)(Cl)Cl	0.5	15.3
DTXSID4020373	ClC(Cl)C(C1=CC=C(Cl)C=C1)C1=CC=C(Cl)C=C1	3.1	0
DTXSID9020374	ClC(Cl)=C(C1=CC=C(Cl)C=C1)C1=CC=C(Cl)C=C1	0.000162	199

## Sheet: httk_input
Table 4. Inputs for httk
Substance Name	CASRN	DTXSID	fup	fup_source	Clint	Clint_source
2,2-Bis(4-hydroxyphenyl)-1,1,1-trichloroethane	2971-36-0	DTXSID8022325	0.005	in vitro	136.5	in vitro
3-Iodo-2-propynyl-N-butylcarbamate	55406-53-6	DTXSID0028038	0.719	in vitro	486	in vitro
6-Propyl-2-thiouracil	51-52-5	DTXSID5021209	0.474	in vitro	1.323	in vitro
Abamectin	71751-41-2	DTXSID8023892	0.067	in vitro	5.24	in vitro
Aldrin	309-00-2	DTXSID8020040	0.013	in vitro	0	in vitro
Allethrin	584-79-2	DTXSID8035180	0.29	in vitro	2.588	in vitro
Auramine hydrochloride	2465-27-2	DTXSID9020114	0.107	in vitro	8.66	in vitro
Azinphos-methyl	86-50-0	DTXSID3020122	0.214	in vitro	32.63	in vitro
Azoxystrobin	131860-33-8	DTXSID0032520	0.048	in vitro	32.39	in vitro
Benomyl	17804-35-2	DTXSID5023900	0.005	in vitro	26	in vitro
Bensulide	741-58-2	DTXSID9032329	0.00608	in vitro	250.3	in vitro
Benzo(b)fluoranthene	205-99-2	DTXSID0023907	0.011	in vitro	5.564	in vitro
Bifenthrin	82657-04-3	DTXSID9020160	0.005	in vitro	0	in vitro
Bisphenol A	80-05-7	DTXSID7020182	0.038	in vitro	19.9	in vitro
Bisphenol AF	1478-61-1	DTXSID7037717	0.00685	in vitro	125	in vitro
Bisphenol B	77-40-7	DTXSID4022442	0.018	in vitro	35.66	in vitro
Buspirone	36505-84-7	DTXSID2022707	0.05	in vitro	7.66	in vitro
Carbaryl	63-25-2	DTXSID9020247	0.692	in vitro	27.27	in vitro
Carbofuran	1563-66-2	DTXSID9020249	0.421	in vitro	0	in vitro
Chlorethoxyfos	54593-83-8	DTXSID2032344	0.00394	in vitro	617	in vitro
Chlorpromazine hydrochloride	69-09-0	DTXSID7024827	0.024	in vitro	5.43	in vitro
Chlorpyrifos	2921-88-2	DTXSID4020458	0.00793	in vitro	2.6	in vitro
Chlorpyrifos-methyl	5598-13-0	DTXSID6032352	0.005	in vitro	24.1	in vitro
Colchicine	64-86-8	DTXSID5024845	0.61	in vitro	0.698	in vitro
Coumaphos	56-72-4	DTXSID2020347	0.005	in vitro	31.7	in vitro
Cyfluthrin	68359-37-5	DTXSID5035957	0.005	in vitro	23.8	in vitro
Cytarabine hydrochloride	69-74-9	DTXSID5024891	0.96	in vitro	16.8	in vitro
DDT	50-29-3	DTXSID4020375	0.005	in vitro	12.5	in vitro
Di(2-ethylhexyl) phthalate	117-81-7	DTXSID5020607	0.005	in vitro	2.646	in vitro
Diazepam	439-14-5	DTXSID4020406	0.013	in vitro	2.181	in vitro
Diazinon	333-41-5	DTXSID9020407	0.039	in vitro	30.5	in vitro
Dieldrin	60-57-1	DTXSID9020453	0.00938	in vitro	4.262	in vitro
Diethylstilbestrol	56-53-1	DTXSID3020465	0.00935	in vitro	39.5	in vitro
Dimethoate	60-51-5	DTXSID7020479	0.965	in vitro	3.682	in vitro
Diphenhydramine hydrochloride	147-24-0	DTXSID4020537	0.413	in vitro	0	in vitro
Emamectin benzoate	155569-91-8	DTXSID0034566	0.00138	in vitro	0	in vitro
Enadoline	124378-77-4	DTXSID4047258	0.263	in vitro	3.36	in vitro
Endosulfan	115-29-7	DTXSID1020560	0.11	in vitro	4.984	in vitro
Es-fenvalerate	66230-04-4	DTXSID4032667	0.005	in vitro	0	in vitro
Ethoprop	13194-48-4	DTXSID4032611	0.093	in vitro	20.95	in vitro
Fenpropathrin	39515-41-8	DTXSID0024002	0.00458	in vitro	19.7	in vitro
Fipronil	120068-37-3	DTXSID4034609	0.046	in vitro	1.367	in vitro
Flufenacet	142459-58-3	DTXSID2032552	0.138	in vitro	29	in vitro
Fluoxastrobin	361377-29-9	DTXSID2034625	0.036	in vitro	16.35	in vitro
Flusilazole	85509-19-9	DTXSID3024235	0.029	in vitro	6.959	in vitro
Haloperidol	52-86-8	DTXSID4034150	0.178	in vitro	5.062	in vitro
Heptachlor	76-44-8	DTXSID3020679	0.043	in vitro	4.574	in vitro
Heptachlor epoxide B	1024-57-3	DTXSID1024126	0.011	in vitro	0	in vitro
Hexachlorophene	70-30-4	DTXSID6020690	0.005	in vitro	0	in vitro
Ibuprofen	15687-27-1	DTXSID5020732	0.01	in vitro	10.12	in vitro
Indoxacarb	173584-44-6	DTXSID1032690	0.005	in vitro	31.36	in vitro
Lovastatin	75330-75-5	DTXSID5020784	0.014	in vitro	0	in vitro
Malathion	121-75-5	DTXSID4020791	0.145	in vitro	368	in vitro
Methotrexate	59-05-2	DTXSID4020822	0.432	in vitro	0	in vitro
Methoxychlor	72-43-5	DTXSID9020827	0.017	in vitro	12.5	in vitro
Methyl parathion	298-00-0	DTXSID1020855	0.028	in vitro	14.19	in vitro
Mifepristone	84371-65-3	DTXSID5023322	0.017	in vitro	33.2	in vitro
Mirex	2385-85-5	DTXSID7020895	0.015	in vitro	0	in vitro
Molinate	2212-67-1	DTXSID6024206	0.097	in vitro	11.6	in vitro
N-Ethylperfluorooctane sulfonamide	4151-50-2	DTXSID1032646	0.005	in vitro	3.48	in vitro
o,p'-DDT	789-02-6	DTXSID6022345	0.005	in vitro	15.3	in vitro
p,p'-DDD	72-54-8	DTXSID4020373	0.031	in vitro	0	in vitro
p,p'-DDE	72-55-9	DTXSID9020374	1.62e-06	in vitro	199	in vitro
Parathion	56-38-2	DTXSID7021100	0.04	in vitro	6.65	in vitro
Perfluorooctanesulfonamide	754-91-6	DTXSID3038939	0.00152	in vitro	11.93	in vitro
Permethrin	52645-53-1	DTXSID8022292	0.005	in vitro	68.4	in vitro
Phorate	298-02-2	DTXSID4032459	0.013	in vitro	0	in vitro
Phosmet	732-11-6	DTXSID5024261	0.048	in vitro	23.82	in vitro
Pirimiphos-methyl	29232-93-7	DTXSID0024266	0.013	in vitro	49.7	in vitro
Pravastatin sodium	81131-70-6	DTXSID6047525	0.361	in vitro	0	in vitro
Pyraclostrobin	175013-18-0	DTXSID7032638	0.00158	in vitro	53.93	in vitro
Reserpine	50-55-5	DTXSID7021237	0.00599	in vitro	12.25	in vitro
Retinoic acid	302-79-4	DTXSID7021239	0.00597	in vitro	10.5	in vitro
Rotenone	83-79-4	DTXSID6021248	0.0034	in vitro	28.31	in vitro
S-Bioallethrin	28434-00-6	DTXSID2039336	0.005	in vitro	45.9	in vitro
Simvastatin	79902-63-9	DTXSID0023581	0.00398	in vitro	24.3	in vitro
Spiroxamine	118134-30-8	DTXSID1034212	0.00545	in vitro	3.353	in vitro
Tamoxifen	10540-29-1	DTXSID1034187	0.00165	in vitro	0	in vitro
Tebuconazole	107534-96-3	DTXSID9032113	0.066	in vitro	5.278	in vitro
Tebupirimfos	96182-53-5	DTXSID1032482	0.005	in vitro	22.64	in vitro
Tefluthrin	79538-32-2	DTXSID5032577	0.005	in vitro	24.81	in vitro
Terbufos	13071-79-9	DTXSID2022254	0.031	in vitro	32.5	in vitro
Tetraethylthiuram disulfide	97-77-8	DTXSID1021322	0.086	in vitro	28.46	in vitro
Tri-allate	2303-17-5	DTXSID5024344	0.005	in vitro	2.891	in vitro
Triamcinolone	124-94-7	DTXSID1040742	0.735	in vitro	2.492	in vitro
Tribufos	78-48-8	DTXSID1024174	0.067	in vitro	125.1	in vitro
Trichlorfon	52-68-6	DTXSID0021389	0.696	in vitro	31.7	in vitro
Triclosan	3380-34-5	DTXSID5032498	0.00428	in vitro	27.8	in vitro
Trifloxystrobin	141517-21-7	DTXSID4032580	0.0072	in vitro	466	in vitro
Tris(1,3-dichloro-2-propyl) phosphate	13674-87-8	DTXSID9026261	0.011	in vitro	5.092	in vitro
Warfarin	81-81-2	DTXSID5023742	0.013	in vitro	0	in vitro

## Sheet: PK-Sim_input
Table 5. Inputs for PK-Sim
Chemical	Fup	Lipophilicity	Solubility (pH 7, g/mL)	Clearance(/min)	MW(kg/umol)	SMILES
DTXSID0021389	0.696	0.51	1	6.57657	2.55923e-07	COP(=O)(OC)C(O)C(Cl)(Cl)Cl
DTXSID0023581	0.005	4.68	1	5.04134	4.18272e-07	CCC(C)(C)C(=O)O[C@H]1C[C@@H](C)C=C2C=C[C@H](C)[C@H](CC[C@@H]3C[C@@H](O)CC(=O)O3)[C@@H]12
DTXSID0023907	0.011	5.78	1	1.15432	2.5411e-07	C1=CC=C2C(=C1)C1=CC=CC3=C4C=CC=CC4=CC2=C13
DTXSID0024002	0.00458	5.7	1	4.08701	3.49168e-07	CC1(C)C(C(=O)OC(C#N)C2=CC=CC(OC3=CC=CC=C3)=C2)C1(C)C
DTXSID0024266	0.013	4.2	1	10.3109	3.05096e-07	CCN(CC)C1=NC(OP(=S)(OC)OC)=CC(C)=N1
DTXSID0028038	0.719	2.09	1	100.827	2.80991e-07	CCCCNC(=O)OCC#CI
DTXSID0032520	0.048	2.5	1	6.71972	4.03117e-07	CO\C=C(\C(=O)OC)C1=CC=CC=C1OC1=CC(OC2=CC=CC=C2C#N)=NC=N1
DTXSID1020560	0.11	3.83	1	1.03399	4.03817e-07	ClC1=C(Cl)C2(Cl)C3COS(=O)OCC3C1(Cl)C2(Cl)Cl
DTXSID1020855	0.028	2.86	1	2.9439	2.63002e-07	COP(=S)(OC)OC1=CC=C(C=C1)[N+]([O-])=O
DTXSID1021322	0.086	3.88	1	5.90439	2.96051e-07	CCN(CC)C(=S)SSC(=S)N(CC)CC
DTXSID1024126	0.011	4.98	1	0	3.85816e-07	[H][C@]12O[C@@]1([H])[C@@]1([H])[C@@]([H])([C@H]2Cl)[C@@]2(Cl)C(Cl)=C(Cl)[C@]1(Cl)C2(Cl)Cl
DTXSID1024174	0.067	5.7	1	25.9536	3.14096e-07	CCCCSP(=O)(SCCCC)SCCCC
DTXSID1032482	0.005	3.54	1	4.69696	3.18117e-07	CCOP(=S)(OC(C)C)OC1=CN=C(N=C1)C(C)(C)C
DTXSID1032646	0.005	6.8	1	0.72197	5.26985e-07	CCNS(=O)(=O)C(F)(F)C(F)(F)C(F)(F)C(F)(F)C(F)(F)C(F)(F)C(F)(F)C(F)(F)F
DTXSID1032690	0.005	4.65	1	6.50603	5.27071e-07	COC(=O)N(C(=O)N1CO[C@]2(CC3=C(C=CC(Cl)=C3)C2=N1)C(=O)OC)C1=CC=C(OC(F)(F)F)C=C1
DTXSID1034187	0.005	6.24	1	0	3.71225e-07	CC\C(=C(/C1=CC=CC=C1)C1=CC=C(OCCN(C)C)C=C1)C1=CC=CC=C1
DTXSID1034212	0.00545	4.62	1	0.695622	2.97267e-07	CCCN(CC)CC1COC2(CCC(CC2)C(C)(C)C)O1
DTXSID1040742	0.735	1.16	1	0.516997	3.94179e-07	[H][C@@]12C[C@@H](O)[C@](O)(C(=O)CO)[C@@]1(C)C[C@H](O)[C@@]1(F)[C@@]2([H])CCC2=CC(=O)C=C[C@]12C
DTXSID2020347	0.005	4.13	1	6.57657	3.62014e-07	CCOP(=S)(OCC)OC1=CC2=C(C=C1)C(C)=C(Cl)C(=O)O2
DTXSID2022254	0.031	4.48	1	6.74254	2.88044e-07	CCOP(=S)(OCC)SCSC(C)(C)C
DTXSID2022707	0.05	2.63	1	1.58916	3.85248e-07	O=C1CC2(CCCC2)CC(=O)N1CCCCN1CCN(CC1)C1=NC=CC=N1
DTXSID2032344	0.005	4.59	1	128.004	3.33892e-07	CCOP(=S)(OCC)OC(Cl)C(Cl)(Cl)Cl
DTXSID2032552	0.138	3.2	1	6.01642	3.63066e-07	CC(C)N(C(=O)COC1=NN=C(S1)C(F)(F)F)C1=CC=C(F)C=C1
DTXSID2034625	0.036	4.01	1	3.39201	4.58079e-07	CO\N=C(\C1=NOCCO1)C1=C(OC2=NC=NC(OC3=CC=CC=C3Cl)=C2F)C=CC=C1
DTXSID2039336	0.005	4.78	1	9.52254	3.02188e-07	CC(C)=C[C@@H]1[C@@H](C(=O)O[C@H]2CC(=O)C(CC=C)=C2C)C1(C)C
DTXSID3020122	0.214	2.75	1	6.76951	3.17006e-07	COP(=S)(OC)SCN1N=NC2=C(C=CC=C2)C1=O
DTXSID3020465	0.00935	5.07	1	8.19478	2.68146e-07	CC\C(=C(\CC)C1=CC=C(O)C=C1)C1=CC=C(O)C=C1
DTXSID3020679	0.043	6.1	1	0.948934	3.69821e-07	ClC1C=CC2C1C1(Cl)C(Cl)=C(Cl)C2(Cl)C1(Cl)Cl
DTXSID3024235	0.029	3.7	1	1.44373	3.151e-07	C[Si](CN1C=NC=N1)(C1=CC=C(F)C=C1)C1=CC=C(F)C=C1
DTXSID3038939	0.005	5.02	1	2.47503	4.98953e-07	NS(=O)(=O)C(F)(F)C(F)(F)C(F)(F)C(F)(F)C(F)(F)C(F)(F)C(F)(F)C(F)(F)F
DTXSID4020373	0.031	6.13	1	0	3.17954e-07	ClC(Cl)C(C1=CC=C(Cl)C=C1)C1=CC=C(Cl)C=C1
DTXSID4020375	0.005	6.91	1	2.59328	3.51915e-07	ClC1=CC=C(C=C1)C(C1=CC=C(Cl)C=C1)C(Cl)(Cl)Cl
DTXSID4020406	0.013	2.91	1	0.452476	2.86087e-07	CN1C2=C(C=C(Cl)C=C2)C(=NCC1=O)C1=CC=CC=C1
DTXSID4020458	0.00793	4.96	1	0.539403	3.48926e-07	CCOP(=S)(OCC)OC1=NC(Cl)=C(Cl)C=C1Cl
DTXSID4020537	0.413	0.39	1	0	2.55162e-07	Cl.CN(C)CCOC(C1=CC=CC=C1)C1=CC=CC=C1
DTXSID4020791	0.145	2.36	1	76.3463	3.30036e-07	CCOC(=O)CC(SP(=S)(OC)OC)C(=O)OCC
DTXSID4020822	0.432	-1.85	1	0	4.54171e-07	CN(CC1=NC2=C(N=C1)N=C(N)N=C2N)C1=CC=C(C=C1)C(=O)N[C@@H](CCC(O)=O)C(O)=O
DTXSID4022442	0.018	3.77	1	7.39812	2.42131e-07	CCC(C)(C1=CC=C(O)C=C1)C1=CC=C(O)C=C1
DTXSID4032459	0.013	3.69	1	0	2.60013e-07	CCOP(=S)(OCC)SCSCC
DTXSID4032580	0.0072	4.5	1	96.6776	4.0813e-07	CO\N=C(\C(=O)OC)C1=CC=CC=C1CO\N=C(/C)C1=CC(=CC=C1)C(F)(F)F
DTXSID4032611	0.093	3.59	1	4.34634	2.42056e-07	CCCSP(=O)(OCC)SCCC
DTXSID4032667	0.005	6.2	1	0	4.19129e-07	CC(C)[C@H](C(=O)O[C@H](C#N)C1=CC=CC(OC2=CC=CC=C2)=C1)C1=CC=C(Cl)C=C1
DTXSID4034150	0.178	4.29	1	1.05018	3.7514e-07	OC1(CCN(CCCC(=O)C2=CC=C(F)C=C2)CC1)C1=CC=C(Cl)C=C1
DTXSID4034609	0.046	4	1	0.283601	4.35939e-07	NC1=C(C(=NN1C1=C(Cl)C=C(C=C1Cl)C(F)(F)F)C#N)S(=O)C(F)(F)F
DTXSID4047258	0.263	2.89	1	0.697075	3.98257e-07	CN([C@H]1CC[C@@]2(CCCO2)C[C@@H]1N1CCCC1)C(=O)CC1=CC=CC2=C1C=CO2
DTXSID5020607	0.005	7.52	1	0.548946	3.90277e-07	CCCCC(CC)COC(=O)C1=C(C=CC=C1)C(=O)OCC(CC)CCCC
DTXSID5020732	0.01	3.74	1	2.09952	2.06131e-07	CC(C)CC1=CC=C(C=C1)C(C)C(O)=O
DTXSID5020784	0.014	4.26	1	0	4.04256e-07	[H][C@]12[C@H](C[C@@H](C)C=C1C=C[C@H](C)[C@@H]2CC[C@@H]1C[C@@H](O)CC(=O)O1)OC(=O)[C@@H](C)CC
DTXSID5021209	0.474	-0.39	1	0.274473	1.70051e-07	CCCC1=CC(=O)NC(=S)N1
DTXSID5023322	0.017	4.81	1	6.88776	4.31282e-07	[H][C@@]12CC[C@@](O)(C#CC)[C@@]1(C)C[C@]([H])(C1=CC=C(C=C1)N(C)C)C1=C3CCC(=O)C=C3CC[C@@]21[H]
DTXSID5023742	0.013	2.7	1	0	3.08105e-07	CC(=O)CC(C1=CC=CC=C1)C1=C(O)C2=CC=CC=C2OC1=O
DTXSID5023900	0.005	2.12	1	5.39403	2.92154e-07	CCCCNC(=O)N1C(NC(=O)OC)=NC2=C1C=CC=C2
DTXSID5024261	0.048	2.78	1	4.94176	3.16995e-07	COP(=S)(OC)SCN1C(=O)C2=C(C=CC=C2)C1=O
DTXSID5024344	0.005	4.6	1	0.599775	3.03002e-07	CC(C)N(C(C)C)C(=O)SCC(Cl)=C(Cl)Cl
DTXSID5024845	0.61	1.3	1	0.144809	3.99168e-07	COC1=CC2=C(C(OC)=C1OC)C1=CC=C(OC)C(=O)C=C1[C@H](CC2)NC(C)=O
DTXSID5024891	0.96	-2.08	1	3.48537	2.43086e-07	Cl.NC1=NC(=O)N(C=C1)[C@@H]1O[C@H](CO)[C@@H](O)[C@@H]1O
DTXSID5032498	0.005	4.76	1	5.76746	2.87951e-07	OC1=C(OC2=CC=C(Cl)C=C2Cl)C=CC(Cl)=C1
DTXSID5032577	0.005	6.5	1	5.14715	4.18057e-07	CC1=C(F)C(F)=C(COC(=O)[C@H]2[C@@H](\C=C(/Cl)C(F)(F)F)C2(C)C)C(F)=C1F
DTXSID5035957	0.005	5.95	1	4.93761	4.33065e-07	CC1(C)C(C=C(Cl)Cl)C1C(=O)OC(C#N)C1=CC=C(F)C(OC2=CC=CC=C2)=C1
DTXSID6020690	0.005	7.54	1	0	4.0385e-07	OC1=C(CC2=C(Cl)C(Cl)=CC(Cl)=C2O)C(Cl)=C(Cl)C=C1Cl
DTXSID6021248	0.005	4.1	1	5.87327	3.94142e-07	[H][C@@]12COC3=C(C=C(OC)C(OC)=C3)[C@]1([H])C(=O)C1=CC=C3O[C@H](CC3=C1O2)C(C)=C
DTXSID6022345	0.005	6.92	1	3.17418	3.51915e-07	ClC1=CC=C(C=C1)C(C1=CC=CC=C1Cl)C(Cl)(Cl)Cl
DTXSID6024206	0.097	3.21	1	2.40657	1.87103e-07	CCSC(=O)N1CCCCCC1
DTXSID6032352	0.005	4.31	1	4.99985	3.20895e-07	COP(=S)(OC)OC1=NC(Cl)=C(Cl)C=C1Cl
DTXSID6047525	0.361	-0.23	1	0	4.24246e-07	[Na+].CC[C@H](C)C(=O)O[C@H]1C[C@H](O)C=C2C=C[C@H](C)[C@H](CC[C@@H](O)C[C@@H](O)CC([O-])=O)[C@@H]12
DTXSID7020182	0.038	3.32	1	4.12851	2.28115e-07	CC(C)(C1=CC=C(O)C=C1)C1=CC=C(O)C=C1
DTXSID7020479	0.965	0.78	1	0.763878	2.29e-07	CNC(=O)CSP(=S)(OC)OC
DTXSID7020895	0.015	6.89	1	0	5.39626e-07	ClC12C3(Cl)C4(Cl)C5(Cl)C(Cl)(C1(Cl)C4(Cl)Cl)C2(Cl)C(Cl)(Cl)C35Cl
DTXSID7021100	0.04	3.83	1	1.37963	2.91033e-07	CCOP(=S)(OCC)OC1=CC=C(C=C1)[N+]([O-])=O
DTXSID7021237	0.00599	2.57	1	2.54142	6.08273e-07	[H][C@]12C[C@@H](OC(=O)C3=CC(OC)=C(OC)C(OC)=C3)[C@H](OC)[C@@H](C(=O)OC)[C@@]1([H])C[C@@]1([H])N(CCC3=C1NC1=C3C=CC(OC)=C1)C2
DTXSID7021239	0.00597	6.3	1	2.17836	3.00209e-07	C\C(\C=C\C1=C(C)CCCC1(C)C)=C/C=C/C(/C)=C/C(O)=O
DTXSID7024827	0.024	1.32	1	1.12652	3.20111e-07	Cl.CN(C)CCCN1C2=C(SC3=C1C=C(Cl)C=C3)C=CC=C2
DTXSID7032638	0.005	3.99	1	11.1885	3.87099e-07	CON(C(=O)OC)C1=C(COC2=NN(C=C2)C2=CC=C(Cl)C=C2)C=CC=C1
DTXSID7037717	0.00685	4.02	1	25.9328	3.36058e-07	OC1=CC=C(C=C1)C(C1=CC=C(O)C=C1)(C(F)(F)F)C(F)(F)F
DTXSID8020040	0.013	6.5	1	0	3.61876e-07	[H][C@]12C[C@]([H])(C=C1)[C@]1([H])[C@@]2([H])[C@]2(Cl)C(Cl)=C(Cl)[C@@]1(Cl)C2(Cl)Cl
DTXSID8022292	0.005	6.5	1	14.1904	3.90079e-07	CC1(C)C(C=C(Cl)Cl)C1C(=O)OCC1=CC(OC2=CC=CC=C2)=CC=C1
DTXSID8022325	0.005	4.62	1	28.3187	3.15982e-07	OC1=CC=C(C=C1)C(C1=CC=C(O)C=C1)C(Cl)(Cl)Cl
DTXSID8035180	0.29	4.78	1	0.536913	3.02188e-07	CC(C)=CC1C(C(=O)OC2CC(=O)C(CC=C)=C2C)C1(C)C
DTXSID9020114	0.107	0.53	1	1.79663	2.67174e-07	Cl.CN(C)C1=CC=C(C=C1)C(=N)C1=CC=C(C=C1)N(C)C
DTXSID9020160	0.005	6.19	1	0	4.22126e-07	CC1=C(C=CC=C1COC(=O)[C@@H]1[C@H](\C=C(/Cl)C(F)(F)F)C1(C)C)C1=CC=CC=C1
DTXSID9020247	0.692	2.36	1	5.65751	2.03095e-07	CNC(=O)OC1=C2C=CC=CC2=CC=C1
DTXSID9020249	0.421	1.97	1	0	2.23121e-07	CNC(=O)OC1=CC=CC2=C1OC(C)(C)C2
DTXSID9020374	0.005	6.73	1	41.2851	3.15938e-07	ClC(Cl)=C(C1=CC=C(Cl)C=C1)C1=CC=C(Cl)C=C1
DTXSID9020407	0.039	3.81	1	6.32761	3.04101e-07	CCOP(=S)(OCC)OC1=NC(=NC(C)=C1)C(C)C
DTXSID9020453	0.00938	5.12	1	0.884206	3.77871e-07	[H][C@]12O[C@@]1([H])[C@@]1([H])C[C@]2([H])[C@@]2([H])[C@]1([H])[C@@]1(Cl)C(Cl)=C(Cl)[C@]2(Cl)C1(Cl)Cl
DTXSID9020827	0.017	5.08	1	2.59328	3.44014e-07	COC1=CC=C(C=C1)C(C1=CC=C(OC)C=C1)C(Cl)(Cl)Cl
DTXSID9026261	0.011	3.65	1	1.0564	4.27884e-07	ClCC(CCl)OP(=O)(OC(CCl)CCl)OC(CCl)CCl
DTXSID9032113	0.066	3.7	1	1.09499	3.07145e-07	CC(C)(C)C(O)(CCC1=CC=C(Cl)C=C1)CN1C=NC=N1
DTXSID9032329	0.00608	4.21	1	51.9279	3.97061e-07	CC(C)OP(=S)(OC(C)C)SCCNS(=O)(=O)C1=CC=CC=C1
DTXSID0034566	0.005	3.252	1	0	8.86133e-07	CC[C@H](C)[C@H]1O[C@@]2(C[C@@H]3C[C@@H](C\C=C(C)\[C@@H](O[C@H]4C[C@H](OC)[C@@H](O[C@H]5C[C@H](OC)[C@H](NC)[C@H](C)O5)[C@H](C)O4)[C@@H](C)\C=C\C=C4/CO[C@@H]5[C@H](O)C(C)=C[C@@H](C(=O)O3)[C@]45O)O2)C=C[C@@H]1C
DTXSID8023892	0.067	2.701	1	1.087	8.7309e-07	[H][C@@]12OC\C3=C/C=C/[C@H](C)[C@H](O[C@@]4([H])C[C@H](OC)[C@@H](O[C@@]5([H])C[C@H](OC)[C@@H](O)[C@H](C)O5)[C@H](C)O4)\C(C)=C\C[C@]4([H])C[C@@H](C[C@]5(O4)O[C@]([H])([C@@H](C)CC)[C@@H](C)C=C5)OC(=O)[C@]([H])(C=C(C)[C@H]1O)[C@@]23O
