# Supplementary material for: Comparison of physiologically based pharmacokinetic modeling platforms for developmental neurotoxicity in vitro to in vivo extrapolation
Source: Toxicol Sci. 2025 Oct 27;209(2):kfaf147. doi: 10.1093/toxsci/kfaf147 (PMC13397022; doi:10.1093/toxsci/kfaf147)
Supplement: kfaf147_Supplementary_Data [file kfaf147_supplementary_data.zip › toxsci-25-0428-File017.xlsx]

## Sheet: ReadMe
Title	Comparison of physiologically based pharmacokinetic modeling platforms for developmental neurotoxicity in vitro to in vivo extrapolation
Authors	Anna Kreutz, Xiaoqing Chang, Michael Lawless, Susana Proença, Stephan Schaller, Nicole Kleinstreuer, Helena T. Hogberg
Supplementary Data 2	Results
AED	administered equivalent dose
aenm	assay endpoint name
BER	bioactivity exposure ratio
br	brain
fbrain	fetal brain
Fet	fetal
GD	gestational day
GP	GastroPlus
LEL	lowest effect level
LOAEL	lowest observed adverse effect level
modl_acc	activity concentration at cutoff
P	postnatal
Pl	plasma
Ven	venous
Chemicals that were indicated as outside the applicability domain in httk

## Sheet: 15GW
Table 1. PBPK modeling results at 15GW
GastroPlus						httk						PK-Sim
Name	DTXSID	PlCmax uM	FetCmax uM	FetVenCmax uM		DTXSID	PlCmax uM	FetCmax uM	CfbrainMax	FetVenCmax uM		DTXSID	PlCmax uM	FetCmax uM	FetVenCmax uM
Trichlorfon	DTXSID0021389	0.496193	0.321085	1.55236		DTXSID0021389	0.3516	0.438783	0.3912	0.331		DTXSID0021389	0.212113	0.141172	0.188466
Simvastatin	DTXSID0023581	0.970448	0.432629	0.0368627		DTXSID0023581	0.06094	0.0779904	0.06089	0.03134		DTXSID0023581	0.523184	0.433666	0.495363
Benzo(b)fluoranthene	DTXSID0023907	2.47868	1.54276	4.79046		DTXSID0023907	0.1631	2.72217	2.053	2.24		DTXSID0023907	0.0287749	1.04974	0.0621241
Fenpropathrin	DTXSID0024002	1.41937	0.786738	0.502819		DTXSID0024002	0.6303	1.91455	0.9923	0.3901		DTXSID0024002	0.0824971	0.671343	0.111349
Pirimiphos-methyl	DTXSID0024266	2.03498	0.340637	1.60595		DTXSID0024266	0.8807	2.08412	1.126	0.5312		DTXSID0024266	0.812041	0.911704	1.14328
3-Iodo-2-propynyl-N-butylcarbamate	DTXSID0028038	0.0592337	0.0373902	1.48867		DTXSID0028038	0.003089	0.00720334	0.00484	0.002633		DTXSID0028038	0.0154519	0.0378136	0.0385577
Azoxystrobin	DTXSID0032520	0.96594	0.183366	0.991324		DTXSID0032520	2.903	2.9419	1.978	1.81		DTXSID0032520	1.38402	0.172913	0.504491
Emamectin benzoate	DTXSID0034566	0.605424	0.157887	0.208579		DTXSID0034566	0.2927	0.623627	0.3376	0.1731		DTXSID0034566	0.812186	0.00801582	0.0269063
Endosulfan	DTXSID1020560	1.17342	0.670705	0.613422		DTXSID1020560	0.5546	1.6057	0.8569	0.3519		DTXSID1020560	0.163832	0.693974	0.313905
Methyl parathion	DTXSID1020855	3.16086	0.402454	3.65446		DTXSID1020855	2.517	2.1653	1.418	1.474		DTXSID1020855	4.57762	1.59605	4.66679
Tetraethylthiuram disulfide	DTXSID1021322	1.23457	0.463378	0.540804		DTXSID1021322	1.08	2.97623	2.127	0.6153		DTXSID1021322	0.256682	0.830885	0.4227
Heptachlor epoxide B	DTXSID1024126	1.43093	0.72434	1.47914		DTXSID1024126	0.5818	1.70722	0.8905	0.3589		DTXSID1024126	0.1031	0.711777	0.244387
Tribufos	DTXSID1024174	1.49045	0.931099	1.27465		DTXSID1024174	0.6823	2.13903	1.104	0.4251		DTXSID1024174	0.0059317	0.794132	0.00939797
Tebupirimfos	DTXSID1032482	1.84248	0.506502	1.47409		DTXSID1032482	1.899	1.86454	1.118	1.142		DTXSID1032482	4.92028	1.08594	3.40368
N-Ethylperfluorooctane sulfonamide	DTXSID1032646	0.577599	0.292868	0.581601		DTXSID1032646	0.4067	3.13179	1.166	0.3004		DTXSID1032646	0.00391946	0.518447	0.00655851
Indoxacarb	DTXSID1032690	1.23933	0.228952	0.864656		DTXSID1032690	0.8633	1.10235	0.6334	0.4603		DTXSID1032690	0.39086	0.278308	0.333137
Tamoxifen	DTXSID1034187	1.56238	0.864452	2.36363		DTXSID1034187	1.489	1.81191	1.569	0.7644		DTXSID1034187	0.0209269	0.580833	0.0263414
Spiroxamine	DTXSID1034212	1.76587	0.813029	0.497949		DTXSID1034212	3.74	3.97744	4.065	2.004		DTXSID1034212	0.827443	1.03829	1.22819
Triamcinolone	DTXSID1040742	1.56102	1.06305	1.52109		DTXSID1040742	0.1496	0.139827	0.1267	0.1151		DTXSID1040742	0.196279	0.0506028	0.0635357
Coumaphos	DTXSID2020347	1.46771	0.460016	0.562808		DTXSID2020347	0.9763	1.65834	0.9296	0.5747		DTXSID2020347	1.8719	0.815059	1.83301
Terbufos	DTXSID2022254	1.54492	0.781056	1.6077		DTXSID2022254	0.7858	2.29399	1.203	0.4876		DTXSID2022254	0.197159	0.917214	0.34745
Buspirone	DTXSID2022707	2.54027	0.521906	1.30905		DTXSID2022707	2.779	3.1411	2.046	1.694		DTXSID2022707	2.44443	0.439407	1.22221
Chlorethoxyfos	DTXSID2032344	1.10955	0.151369	1.4458		DTXSID2032344	0.8517	1.86842	1.012	0.5064		DTXSID2032344	0.429658	0.666801	0.873694
Flufenacet	DTXSID2032552	0.887901	0.455138	2.92318		DTXSID2032552	0.6505	1.6138	0.9102	0.4203		DTXSID2032552	0.429361	0.573178	0.627211
Fluoxastrobin	DTXSID2034625	1.13427	0.555466	0.88593		DTXSID2034625	1.33	3.16284	1.694	0.7528		DTXSID2034625	0.305002	0.364806	0.299033
S-Bioallethrin	DTXSID2039336	1.66391	0.615237	1.41257		DTXSID2039336	0.8426	2.14317	1.139	0.5086		DTXSID2039336	0.617497	0.951794	0.923426
Azinphos-methyl	DTXSID3020122	0.745249	0.234866	0.119844		DTXSID3020122	0.6552	1.45498	0.8743	0.4432		DTXSID3020122	0.546302	0.43858	0.610218
Diethylstilbestrol	DTXSID3020465	2.02471	1.00343	2.16049		DTXSID3020465	0.6295	2.30631	1.52	0.6113		DTXSID3020465	0.168412	1.01739	0.335518
Heptachlor	DTXSID3020679	1.47067	0.917149	1.23195		DTXSID3020679	0.5141	1.8398	0.934	0.3307		DTXSID3020679	0.0021943	0.708321	0.00521043
Flusilazole	DTXSID3024235	2.04822	0.871528	2.05536		DTXSID3024235	2.202	4.5567	2.522	1.277		DTXSID3024235	1.06224	1.05199	1.60329
Perfluorooctanesulfonamide	DTXSID3038939	1.58303	0.0962236	0.718521		DTXSID3038939	2.111	2.83404	1.565	1.158		DTXSID3038939	0.154182	0.565999	0.356498
p,p'-DDD	DTXSID4020373	1.95116	1.21703	1.5367		DTXSID4020373	0.5799	2.1575	1.09	0.3773		DTXSID4020373	0.00349063	0.829338	0.00789967
DDT	DTXSID4020375	1.77734	1.10122	1.33349		DTXSID4020375	0.1928	2.08438	0.9126	0.2402		DTXSID4020375	0.0049216	0.783273	0.007716
Diazepam	DTXSID4020406	6.5239	0.366005	1.32481		DTXSID4020406	4.851	4.44129	3.313	3.066		DTXSID4020406	7.06422	1.8055	5.87165
Chlorpyrifos	DTXSID4020458	1.64651	0.838615	1.74295		DTXSID4020458	0.6617	1.88636	0.9882	0.4062		DTXSID4020458	0.216016	0.802807	0.38409
Diphenhydramine hydrochloride	DTXSID4020537	2.40793	1.5914	2.09774		DTXSID4020537	1.032	2.01417	2.115	0.8332		DTXSID4020537	3.33801	1.78732	3.22414
Malathion	DTXSID4020791	0.120323	0.0451326	1.21337		DTXSID4020791	0.04597	0.0662436	0.04423	0.02972		DTXSID4020791	0.248002	0.0818303	0.180389
Methotrexate	DTXSID4020822	2.77967	0.908439	0.950446		DTXSID4020822	1.428	0.919025	0.825	1.015		DTXSID4020822	5.23996e-05	8.48865e-09	1.60934e-08
Bisphenol B	DTXSID4022442	2.46051	0.790319	1.8568		DTXSID4022442	1.273	2.52516	1.409	0.7614		DTXSID4022442	1.35551	1.3357	2.42831
Phorate	DTXSID4032459	3.02577	0.567517	1.39135		DTXSID4032459	1.364	2.29513	1.307	0.8091		DTXSID4032459	2.54268	1.5989	3.62888
Trifloxystrobin	DTXSID4032580	0.704075	0.2888	1.0907		DTXSID4032580	0.6472	1.56143	0.8387	0.3904		DTXSID4032580	0.421314	0.392514	0.462988
Ethoprop	DTXSID4032611	1.90352	0.633862	1.72906		DTXSID4032611	2.493	6.12812	3.334	1.477		DTXSID4032611	0.392731	1.08707	0.875219
Es-fenvalerate	DTXSID4032667	1.16494	0.714701	0.675026		DTXSID4032667	0.4116	1.66302	0.8316	0.2748		DTXSID4032667	0.0195709	0.462074	0.0229437
Haloperidol	DTXSID4034150	0.959002	0.591933	1.20047		DTXSID4034150	0.1617	2.58656	2.054	0.7697		DTXSID4034150	0.049057	0.641277	0.0705305
Fipronil	DTXSID4034609	1.16651	0.4673	1.23491		DTXSID4034609	1.453	3.1298	1.692	0.7656		DTXSID4034609	0.275809	0.666776	0.457837
Enadoline	DTXSID4047258	1.02648	0.611303	0.901269		DTXSID4047258	1.393	3.29168	1.965	0.9057		DTXSID4047258	0.546966	0.484597	0.503749
Di(2-ethylhexyl) phthalate	DTXSID5020607	1.27468	0.799037	1.29503		DTXSID5020607	0.06545	1.75545	0.6721	0.2361		DTXSID5020607	0.00144506	0.618575	0.00151037
Ibuprofen	DTXSID5020732	33.2516	0.994668	2.37205		DTXSID5020732	6.222	5.09528	5.688	4.019		DTXSID5020732	2.87701	2.02303	4.85472
Lovastatin	DTXSID5020784	1.10224	0.537684	1.558		DTXSID5020784	0.1058	0.170945	0.1478	0.05543		DTXSID5020784	0.54166	0.497682	0.540815
6-Propyl-2-thiouracil	DTXSID5021209	8.16072	3.53586	9.30024		DTXSID5021209	4.41	3.07889	2.72	3.226		DTXSID5021209	1.51398	0.569442	0.959308
Mifepristone	DTXSID5023322	1.31768	0.7825	0.953074		DTXSID5023322	0.9888	2.48966	1.301	0.5319		DTXSID5023322	0.118861	0.373443	0.123049
Warfarin	DTXSID5023742	26.2239	0.835636	1.25903		DTXSID5023742	5.654	3.66382	4.168	3.447		DTXSID5023742	8.10859	1.15206	3.87458
Benomyl	DTXSID5023900	13.7193	0.436484	0.111773		DTXSID5023900	7.576	2.08808	1.29	4.845		DTXSID5023900	13.4402	1.08612	3.9176
Phosmet	DTXSID5024261	1.72501	0.32078	3.14616		DTXSID5024261	2.787	3.47911	2.193	1.664		DTXSID5024261	2.44032	0.729862	1.93497
Tri-allate	DTXSID5024344	2.12725	0.771983	1.80208		DTXSID5024344	0.895	2.09541	1.126	0.5355		DTXSID5024344	0.689718	1.07316	1.38564
Colchicine	DTXSID5024845	2.86181	1.65034	1.11616		DTXSID5024845	0.4318	1.06253	1.054	0.4258		DTXSID5024845	0.346287	0.0886815	0.123909
Cytarabine hydrochloride	DTXSID5024891	0.157265	0.136995	2.11849		DTXSID5024891	0.07704	0.0956639	0.0794	0.07419		DTXSID5024891	0.00346781	0.000180036	0.00019547
Triclosan	DTXSID5032498	2.27743	1.24086	1.82172		DTXSID5032498	0.9144	2.21521	1.183	0.5448		DTXSID5032498	0.475137	1.04577	1.04919
Tefluthrin	DTXSID5032577	1.24077	0.760281	1.07874		DTXSID5032577	0.2859	1.73522	0.8226	0.2296		DTXSID5032577	0.00943499	0.636233	0.0159421
Cyfluthrin	DTXSID5035957	1.0671	0.660718	0.613861		DTXSID5035957	0.5007	1.54585	0.7988	0.3109		DTXSID5035957	0.0343408	0.49433	0.0431915
Hexachlorophene	DTXSID6020690	1.95638	0.698459	1.10292		DTXSID6020690	0.06142	1.65048	0.6266	0.2261		DTXSID6020690	0.00143291	0.691737	0.00165372
Rotenone	DTXSID6021248	3.50232	0.210405	0.722156		DTXSID6021248	1.045	1.49173	0.8514	0.6156		DTXSID6021248	1.61253	0.535125	1.23482
o,p'-DDT	DTXSID6022345	1.77243	1.0971	1.2582		DTXSID6022345	0.1891	2.08348	0.9097	0.24		DTXSID6022345	0.00484056	0.784144	0.0075478
Molinate	DTXSID6024206	3.58587	0.740324	2.65752		DTXSID6024206	3.427	7.36446	4.181	2.067		DTXSID6024206	0.987951	1.57788	2.15502
Chlorpyrifos-methyl	DTXSID6032352	2.35893	0.456781	1.08077		DTXSID6032352	0.9786	1.91543	1.054	0.5789		DTXSID6032352	1.29465	1.12262	2.11238
Pravastatin sodium	DTXSID6047525	7.01237	2.06122	0.888797		DTXSID6047525	0.7604	0.465898	0.4172	0.5237		DTXSID6047525	0.0627327	0.00120894	0.00233971
Bisphenol A	DTXSID7020182	2.65277	0.873582	10.0361		DTXSID7020182	0.4891	2.98013	2.553	1.506		DTXSID7020182	1.63849	1.47405	2.96626
Dimethoate	DTXSID7020479	1.66004	1.4221	2.20915		DTXSID7020479	0.4474	0.678114	0.5768	0.4451		DTXSID7020479	0.669722	0.518239	0.551255
Mirex	DTXSID7020895	1.04707	0.655467	1.03103		DTXSID7020895	0.1277	1.35442	0.5947	0.1563		DTXSID7020895	0.00116311	0.504082	0.00173264
Parathion	DTXSID7021100	1.85703	0.756884	1.56956		DTXSID7021100	1.38	1.91576	1.148	0.7485		DTXSID7021100	0.673461	1.02806	1.05213
Reserpine	DTXSID7021237	1.17079	0.179007	0.793935		DTXSID7021237	2.06	1.03941	1.004	1.211		DTXSID7021237	1.83554	0.051826	0.183887
Retinoic acid	DTXSID7021239	4.93846	0.230529	1.34769		DTXSID7021239	0.5131	2.26302	1.101	0.3295		DTXSID7021239	0.0178741	0.864774	0.0287086
Chlorpromazine hydrochloride	DTXSID7024827	1.46019	0.774642	1.08238		DTXSID7024827	7.292	3.01445	3.198	4.657		DTXSID7024827	7.37391	0.848659	2.92934
Pyraclostrobin	DTXSID7032638	2.82191	0.270582	1.35113		DTXSID7032638	1.687	1.54612	0.9159	1.018		DTXSID7032638	1.97435	0.620388	1.55852
Bisphenol AF	DTXSID7037717	1.13829	0.420771	1.71071		DTXSID7037717	1.746	3.27028	1.773	1.087		DTXSID7037717	1.2145	0.955058	2.09165
Aldrin	DTXSID8020040	1.4591	0.900606	1.2941		DTXSID8020040	0.3263	1.99278	0.9442	0.2629		DTXSID8020040	0.00360291	0.737162	0.00714136
Permethrin	DTXSID8022292	1.23445	0.771531	1.09047		DTXSID8022292	0.3111	1.88588	0.8944	0.2496		DTXSID8022292	0.0113346	0.604685	0.0151658
2,2-Bis(4-hydroxyphenyl)-1,1,1-trichloroethane	DTXSID8022325	1.73215	0.477739	1.50334		DTXSID8022325	0.8652	1.99497	1.072	0.5097		DTXSID8022325	0.60243	0.930754	1.16637
Abamectin	DTXSID8023892	0.218326	0.134624	0.447967		DTXSID8023892	0.2676	0.814228	0.425	0.1676		DTXSID8023892	0.0548742	0.00253977	0.00632208
Allethrin	DTXSID8035180	1.49911	0.933735	0.976324		DTXSID8035180	0.7075	2.219	1.151	0.4437		DTXSID8035180	0.0112919	0.851053	0.0192249
Auramine hydrochloride	DTXSID9020114	1.4988	0.810046	1.93878		DTXSID9020114	4.905	3.34991	4.221	2.533		DTXSID9020114	1.64808	0.167897	0.485876
Bifenthrin	DTXSID9020160	1.02611	0.642452	1.39449		DTXSID9020160	0.4154	1.64701	0.8255	0.2756		DTXSID9020160	0.0207503	0.551065	0.0280069
Carbaryl	DTXSID9020247	0.790985	0.49759	2.14963		DTXSID9020247	0.994	2.61588	1.746	0.918		DTXSID9020247	0.203154	0.619681	0.544507
Carbofuran	DTXSID9020249	3.07371	1.50764	0.547184		DTXSID9020249	2.152	2.01066	1.719	1.443		DTXSID9020249	3.17554	3.03422	4.62736
p,p'-DDE	DTXSID9020374	4.4182	0.254787	1.8413		DTXSID9020374	0.3274	2.30801	1.072	0.2884		DTXSID9020374	0.00718763	0.858165	0.012732
Diazinon	DTXSID9020407	1.3888	0.623788	0.778939		DTXSID9020407	0.838	2.08691	1.134	0.5161		DTXSID9020407	0.636898	0.856081	0.92074
Dieldrin	DTXSID9020453	1.48807	0.721955	1.45817		DTXSID9020453	0.5902	1.74792	0.9103	0.3646		DTXSID9020453	0.0946211	0.725875	0.214875
Methoxychlor	DTXSID9020827	1.73216	1.05642	5.64675		DTXSID9020827	0.638	1.93442	1.005	0.396		DTXSID9020827	0.0754927	0.779077	0.144113
Tris(1,3-dichloro-2-propyl) phosphate	DTXSID9026261	2.87914	0.261911	1.34177		DTXSID9026261	2.059	3.07058	1.769	1.2		DTXSID9026261	2.03524	0.916649	2.27561
Tebuconazole	DTXSID9032113	1.86236	0.751486	1.86775		DTXSID9032113	1.959	4.61018	2.502	1.124		DTXSID9032113	0.50972	0.965589	0.842569
Bensulide	DTXSID9032329	0.604196	0.131339	1.20092		DTXSID9032329	0.8074	1.54033	0.8621	0.4829		DTXSID9032329	0.810374	0.343039	0.655297
Med		1.56102	0.655467	1.32481			0.838	2.01417	1.101	0.5237			0.392731	0.708321	0.457837
Min		0.0592337	0.0373902	0.0368627			0.003089	0.00720334	0.00484	0.002633			5.23996e-05	8.48865e-09	1.60934e-08
Max		33.2516	3.53586	10.0361			7.576	7.36446	5.688	4.845			13.4402	3.03422	5.87165
Avg		2.5962	0.691754	1.60023			1.34995	2.18119	1.40096	0.891612			1.09789	0.744891	0.968352

## Sheet: 24GW
Table 2. PBPK modeling results at 24GW
GastroPlus						httk						PK-Sim
Name	DTXSID	PlCmax uM	FetCmax uM	FetVenCmax uM		DTXSID	PlCmax uM	FetCmax uM	CfbrainMax	FetVenCmax uM		DTXSID	PlCmax uM	FetCmax uM	FetVenCmax uM
Trichlorfon	DTXSID0021389	0.486366	0.345595	1.52645		DTXSID0021389	0.3568	0.421849	0.4069	0.342		DTXSID0021389	0.200573	0.0775216	0.099801
Simvastatin	DTXSID0023581	0.915261	1.19502	0.030914		DTXSID0023581	0.05711	0.0695165	0.05707	0.02811		DTXSID0023581	0.499039	1.28616	0.188155
Benzo(b)fluoranthene	DTXSID0023907	2.33806	3.65587	4.819		DTXSID0023907	0.1538	2.33726	1.935	2.314		DTXSID0023907	0.0233209	6.69863	0.0368554
Fenpropathrin	DTXSID0024002	1.35661	2.0979	0.487623		DTXSID0024002	0.5918	1.71336	0.9108	0.3467		DTXSID0024002	0.0732065	3.2019	0.0507161
Pirimiphos-methyl	DTXSID0024266	1.93361	0.86664	1.41482		DTXSID0024266	0.8251	1.87731	1.04	0.4719		DTXSID0024266	0.705042	3.27257	0.552039
3-Iodo-2-propynyl-N-butylcarbamate	DTXSID0028038	0.0574193	0.072966	1.35259		DTXSID0028038	0.003073	0.00602662	0.004231	0.002278		DTXSID0028038	0.0125611	0.0674074	0.0213696
Azoxystrobin	DTXSID0032520	0.910387	0.440878	0.959618		DTXSID0032520	2.719	2.45467	1.734	1.531		DTXSID0032520	1.36129	0.091971	0.127948
Emamectin benzoate	DTXSID0034566	0.611416	0.491728	0.207439		DTXSID0034566	0.2739	0.562923	0.3122	0.1534		DTXSID0034566	0.814801	0.00218578	0.00427222
Endosulfan	DTXSID1020560	1.12469	1.73733	0.656599		DTXSID1020560	0.5208	1.4406	0.7892	0.3145		DTXSID1020560	0.133358	3.69948	0.17848
Methyl parathion	DTXSID1020855	2.99783	0.889556	6.01888		DTXSID1020855	2.354	1.95063	1.326	1.313		DTXSID1020855	4.30604	1.77491	2.09791
Tetraethylthiuram disulfide	DTXSID1021322	1.14686	1.06178	0.571862		DTXSID1021322	1.019	2.64482	1.985	0.5707		DTXSID1021322	0.213582	3.84442	0.211117
Heptachlor epoxide B	DTXSID1024126	1.36266	1.89292	1.22691		DTXSID1024126	0.5461	1.52976	0.8183	0.3191		DTXSID1024126	0.0877784	4.51147	0.155149
Tribufos	DTXSID1024174	1.41763	2.39935	1.17736		DTXSID1024174	0.6408	1.91253	1.012	0.378		DTXSID1024174	0.00504146	4.33525	0.00470983
Tebupirimfos	DTXSID1032482	1.73133	1.3824	1.40156		DTXSID1032482	1.774	1.69343	1.045	1.013		DTXSID1032482	4.89773	0.90123	1.20067
N-Ethylperfluorooctane sulfonamide	DTXSID1032646	0.567489	0.846263	0.570637		DTXSID1032646	0.3653	2.0825	0.8216	0.2199		DTXSID1032646	0.00327134	2.94099	0.00372309
Indoxacarb	DTXSID1032690	1.16382	0.601944	0.834173		DTXSID1032690	0.8072	1.00334	0.5921	0.4102		DTXSID1032690	0.378792	0.768561	0.120135
Tamoxifen	DTXSID1034187	1.48785	2.23174	2.4113		DTXSID1034187	1.395	1.59433	1.47	0.6862		DTXSID1034187	0.0189644	2.74114	0.0115154
Spiroxamine	DTXSID1034212	1.75904	2.43065	0.4564		DTXSID1034212	3.484	3.41567	3.785	1.782		DTXSID1034212	0.710792	4.1754	0.642007
Triamcinolone	DTXSID1040742	1.55486	1.08491	1.41935		DTXSID1040742	0.1456	0.121367	0.1231	0.111		DTXSID1040742	0.19336	0.03341	0.0324038
Coumaphos	DTXSID2020347	1.39606	1.23511	0.620917		DTXSID2020347	0.9118	1.50374	0.8652	0.5106		DTXSID2020347	1.77714	1.56212	0.73538
Terbufos	DTXSID2022254	1.47093	2.06067	1.43352		DTXSID2022254	0.7376	2.05624	1.106	0.434		DTXSID2022254	0.16251	4.83247	0.186199
Buspirone	DTXSID2022707	2.52556	1.04635	1.17307		DTXSID2022707	2.594	2.57721	1.737	1.379		DTXSID2022707	2.45317	0.324001	0.36459
Chlorethoxyfos	DTXSID2032344	1.03214	0.364702	1.51485		DTXSID2032344	0.7974	1.68507	0.9353	0.4489		DTXSID2032344	0.34259	2.63632	0.470081
Flufenacet	DTXSID2032552	0.852727	1.1863	2.88308		DTXSID2032552	0.6118	1.44936	0.8419	0.3787		DTXSID2032552	0.3634	1.77634	0.279509
Fluoxastrobin	DTXSID2034625	1.07545	1.43479	0.883729		DTXSID2034625	1.225	2.50499	1.392	0.5826		DTXSID2034625	0.287836	1.16382	0.111982
S-Bioallethrin	DTXSID2039336	1.57119	1.65449	1.29522		DTXSID2039336	0.7898	1.92764	1.05	0.4514		DTXSID2039336	0.528642	4.01478	0.470487
Azinphos-methyl	DTXSID3020122	0.705984	0.45429	0.127344		DTXSID3020122	0.6222	1.3083	0.8126	0.4011		DTXSID3020122	0.48544	0.85343	0.230216
Diethylstilbestrol	DTXSID3020465	1.90464	2.6065	1.78316		DTXSID3020465	0.5935	2.06587	1.426	0.584		DTXSID3020465	0.136593	5.87936	0.19347
Heptachlor	DTXSID3020679	1.39717	2.29444	1.10484		DTXSID3020679	0.4834	1.63671	0.8534	0.2946		DTXSID3020679	0.00182189	4.78522	0.00324567
Flusilazole	DTXSID3024235	1.92644	2.21516	2.79654		DTXSID3024235	2.04	3.60542	2.057	0.9852		DTXSID3024235	0.908895	3.68975	0.863174
Perfluorooctanesulfonamide	DTXSID3038939	1.50961	0.223139	0.686788		DTXSID3038939	1.977	2.17706	1.269	0.9084		DTXSID3038939	0.132852	3.45496	0.236164
p,p'-DDD	DTXSID4020373	1.83896	2.88474	1.41331		DTXSID4020373	0.5454	1.91601	0.9947	0.3363		DTXSID4020373	0.0028539	5.49539	0.00482653
DDT	DTXSID4020375	1.67291	2.60013	1.21089		DTXSID4020375	0.181	1.82499	0.8203	0.225		DTXSID4020375	0.00415825	4.25587	0.00433599
Diazepam	DTXSID4020406	6.14356	0.72741	1.30729		DTXSID4020406	4.535	3.78547	2.976	2.649		DTXSID4020406	6.98333	1.43736	2.52114
Chlorpyrifos	DTXSID4020458	1.56385	2.15348	1.60036		DTXSID4020458	0.6209	1.69168	0.9086	0.361		DTXSID4020458	0.178028	4.28605	0.213233
Diphenhydramine hydrochloride	DTXSID4020537	2.33419	2.76555	2.11889		DTXSID4020537	0.9779	1.72377	2.006	0.7862		DTXSID4020537	3.36072	1.52074	2.7023
Malathion	DTXSID4020791	0.1166	0.105975	1.10041		DTXSID4020791	0.0452	0.0620418	0.04317	0.02798		DTXSID4020791	0.239456	0.0730346	0.057283
Methotrexate	DTXSID4020822	2.74858	0.936011	0.860843		DTXSID4020822	1.346	0.776634	0.7771	0.9311		DTXSID4020822	5.13733e-05	1.8782e-09	3.65615e-09
Bisphenol B	DTXSID4022442	2.31434	2.05563	1.69656		DTXSID4022442	1.191	2.2814	1.307	0.6772		DTXSID4022442	1.13223	4.59095	1.43959
Phorate	DTXSID4032459	2.84941	1.41881	1.34807		DTXSID4032459	1.274	2.08156	1.218	0.7205		DTXSID4032459	2.23572	4.20355	2.07506
Trifloxystrobin	DTXSID4032580	0.666071	0.759734	1.00833		DTXSID4032580	0.6066	1.40567	0.7738	0.3464		DTXSID4032580	0.383119	1.09478	0.167962
Ethoprop	DTXSID4032611	1.81629	1.52067	1.67426		DTXSID4032611	2.299	4.73276	2.665	1.119		DTXSID4032611	0.318045	5.2605	0.513268
Es-fenvalerate	DTXSID4032667	1.11629	1.89603	0.63004		DTXSID4032667	0.3874	1.47433	0.7568	0.2453		DTXSID4032667	0.0180511	2.08359	0.00958095
Haloperidol	DTXSID4034150	0.932849	1.46678	1.09104		DTXSID4034150	0.1525	2.20674	1.939	0.7913		DTXSID4034150	0.0427911	3.17393	0.0332282
Fipronil	DTXSID4034609	1.10758	1.25282	1.12433		DTXSID4034609	1.342	2.51695	1.412	0.6035		DTXSID4034609	0.230601	3.2024	0.248043
Enadoline	DTXSID4047258	0.995637	1.44942	0.819711		DTXSID4047258	1.288	2.67152	1.665	0.7337		DTXSID4047258	0.516719	1.12452	0.186321
Di(2-ethylhexyl) phthalate	DTXSID5020607	1.21223	2.07707	1.12415		DTXSID5020607	0.06196	1.57598	0.6171	0.2345		DTXSID5020607	0.00134334	2.69889	0.000684193
Ibuprofen	DTXSID5020732	31.6502	1.68927	2.16957		DTXSID5020732	5.831	4.0727	5.322	3.714		DTXSID5020732	2.53945	5.92113	3.31737
Lovastatin	DTXSID5020784	1.04538	1.47188	1.39318		DTXSID5020784	0.09946	0.15084	0.139	0.05042		DTXSID5020784	0.512856	1.55532	0.214098
6-Propyl-2-thiouracil	DTXSID5021209	7.91923	3.67644	15.7278		DTXSID5021209	4.207	2.64239	2.589	2.998		DTXSID5021209	1.43552	0.241409	0.416889
Mifepristone	DTXSID5023322	1.24855	1.90505	1.01592		DTXSID5023322	0.9069	2.00894	1.097	0.4278		DTXSID5023322	0.1116	1.44235	0.0474913
Warfarin	DTXSID5023742	24.998	1.39236	1.20143		DTXSID5023742	5.284	2.92072	3.895	3.136		DTXSID5023742	8.2782	0.877238	1.9109
Benomyl	DTXSID5023900	13.0304	0.798602	0.107674		DTXSID5023900	6.993	1.83277	1.191	4.229		DTXSID5023900	13.5652	0.336411	1.14639
Phosmet	DTXSID5024261	1.63519	0.730367	3.32094		DTXSID5024261	2.598	2.98302	1.946	1.398		DTXSID5024261	2.32957	0.724256	0.66108
Tri-allate	DTXSID5024344	1.99879	2.01966	1.53208		DTXSID5024344	0.8382	1.8875	1.04	0.4751		DTXSID5024344	0.583158	5.06531	0.883727
Colchicine	DTXSID5024845	2.78578	1.74946	1.27615		DTXSID5024845	0.4105	0.920459	1.004	0.4047		DTXSID5024845	0.349546	0.0823307	0.0828364
Cytarabine hydrochloride	DTXSID5024891	0.167708	0.140243	1.78501		DTXSID5024891	0.07637	0.0823393	0.07497	0.0701		DTXSID5024891	0.00315426	4.7221e-05	5.35283e-05
Triclosan	DTXSID5032498	2.13929	2.93732	1.55835		DTXSID5032498	0.8567	1.99415	1.091	0.4834		DTXSID5032498	0.407838	5.58903	0.684844
Tefluthrin	DTXSID5032577	1.17925	1.96069	1.12693		DTXSID5032577	0.2691	1.53053	0.7434	0.2075		DTXSID5032577	0.00788474	3.69145	0.00869849
Cyfluthrin	DTXSID5035957	1.02342	1.76238	0.606677		DTXSID5035957	0.4702	1.38252	0.7329	0.2763		DTXSID5035957	0.0311098	2.29453	0.0187434
Hexachlorophene	DTXSID6020690	1.82927	1.72203	1.04274		DTXSID6020690	0.05815	1.48505	0.5763	0.2253		DTXSID6020690	0.00129027	3.07868	0.000917563
Rotenone	DTXSID6021248	3.30487	0.445022	0.981797		DTXSID6021248	0.9751	1.35545	0.794	0.5467		DTXSID6021248	1.5858	0.854132	0.426885
o,p'-DDT	DTXSID6022345	1.67017	2.59576	1.13636		DTXSID6022345	0.1775	1.82502	0.8178	0.225		DTXSID6022345	0.00409396	4.24029	0.00424093
Molinate	DTXSID6024206	3.38476	1.4901	2.82211		DTXSID6024206	3.175	5.87928	3.454	1.622		DTXSID6024206	0.83838	6.65515	1.43241
Chlorpyrifos-methyl	DTXSID6032352	2.22788	1.19102	1.15217		DTXSID6032352	0.9149	1.73134	0.9773	0.5135		DTXSID6032352	1.10169	3.83364	1.24732
Pravastatin sodium	DTXSID6047525	6.73399	2.0999	0.962006		DTXSID6047525	0.7162	0.395134	0.3927	0.4786		DTXSID6047525	0.0622241	0.00027347	0.000539131
Bisphenol A	DTXSID7020182	2.51181	2.21061	10.3678		DTXSID7020182	0.462	2.56041	2.412	1.53		DTXSID7020182	1.38127	4.46125	1.80423
Dimethoate	DTXSID7020479	1.65786	1.51841	2.60857		DTXSID7020479	0.4366	0.601218	0.5566	0.4307		DTXSID7020479	0.639952	0.30302	0.289815
Mirex	DTXSID7020895	0.993878	1.6141	1.05697		DTXSID7020895	0.1199	1.18611	0.5345	0.1462		DTXSID7020895	0.000995812	2.68983	0.000925034
Parathion	DTXSID7021100	1.7747	1.96422	2.25276		DTXSID7021100	1.291	1.73172	1.072	0.6716		DTXSID7021100	0.569954	4.29421	0.556925
Reserpine	DTXSID7021237	1.13123	0.414957	1.07953		DTXSID7021237	1.911	0.893321	0.9312	1.064		DTXSID7021237	1.79707	0.0103584	0.0307447
Retinoic acid	DTXSID7021239	4.64009	0.47497	1.31071		DTXSID7021239	0.4834	2.00268	0.9972	0.2955		DTXSID7021239	0.0151367	4.85069	0.0149471
Chlorpromazine hydrochloride	DTXSID7024827	1.41111	2.09135	1.04688		DTXSID7024827	6.783	2.5322	2.975	4.108		DTXSID7024827	7.53125	0.280241	0.930358
Pyraclostrobin	DTXSID7032638	2.61308	0.654101	1.32122		DTXSID7032638	1.575	1.40542	0.8553	0.9018		DTXSID7032638	1.92652	0.874022	0.541274
Bisphenol AF	DTXSID7037717	1.08327	1.15507	1.45295		DTXSID7037717	1.675	2.45366	1.413	0.8442		DTXSID7037717	1.02278	2.75481	1.22832
Aldrin	DTXSID8020040	1.39144	2.29451	1.22238		DTXSID8020040	0.3071	1.75658	0.8532	0.2378		DTXSID8020040	0.00294195	4.60588	0.00421987
Permethrin	DTXSID8022292	1.18017	2.02305	1.10644		DTXSID8022292	0.2928	1.66304	0.8082	0.2256		DTXSID8022292	0.010089	3.0141	0.0069957
2,2-Bis(4-hydroxyphenyl)-1,1,1-trichloroethane	DTXSID8022325	1.63401	1.24943	1.34175		DTXSID8022325	0.8103	1.79756	0.9902	0.4522		DTXSID8022325	0.493959	4.11225	0.686629
Abamectin	DTXSID8023892	0.208796	0.387241	0.415863		DTXSID8023892	0.2513	0.728998	0.3904	0.1493		DTXSID8023892	0.0525285	0.00122683	0.00101061
Allethrin	DTXSID8035180	1.42276	2.46359	0.852093		DTXSID8035180	0.6645	1.98424	1.056	0.395		DTXSID8035180	0.00940975	4.84103	0.0100967
Auramine hydrochloride	DTXSID9020114	1.4831	2.02012	1.847		DTXSID9020114	4.627	2.73118	3.964	2.3		DTXSID9020114	1.59252	0.0434254	0.123995
Bifenthrin	DTXSID9020160	0.983754	1.73321	1.39716		DTXSID9020160	0.3909	1.4605	0.7517	0.2459		DTXSID9020160	0.018447	2.72566	0.0128245
Carbaryl	DTXSID9020247	0.752472	0.966655	1.91269		DTXSID9020247	0.987	2.13066	1.504	0.8085		DTXSID9020247	0.161725	1.47469	0.291559
Carbofuran	DTXSID9020249	2.93795	2.86188	0.535614		DTXSID9020249	2.022	1.71768	1.611	1.331		DTXSID9020249	2.79722	4.77695	2.95411
p,p'-DDE	DTXSID9020374	4.10707	0.542213	1.53105		DTXSID9020374	0.3078	2.02894	0.9667	0.2629		DTXSID9020374	0.00594168	5.00953	0.00734008
Diazinon	DTXSID9020407	1.32219	1.69335	0.731329		DTXSID9020407	0.7858	1.87802	1.047	0.4599		DTXSID9020407	0.547409	3.16265	0.439301
Dieldrin	DTXSID9020453	1.41485	1.88491	1.7617		DTXSID9020453	0.554	1.56553	0.8362	0.3241		DTXSID9020453	0.0781536	4.50614	0.131865
Methoxychlor	DTXSID9020827	1.63842	2.5691	9.33661		DTXSID9020827	0.5991	1.73135	0.9225	0.3522		DTXSID9020827	0.0614983	4.56837	0.0811322
Tris(1,3-dichloro-2-propyl) phosphate	DTXSID9026261	2.69873	0.570351	1.10947		DTXSID9026261	1.918	2.50555	1.48	0.9473		DTXSID9026261	1.89451	1.73045	1.06421
Tebuconazole	DTXSID9032113	1.76126	1.93532	1.55008		DTXSID9032113	1.805	3.69081	2.08	0.8819		DTXSID9032113	0.4257	4.27418	0.455604
Bensulide	DTXSID9032329	0.572902	0.355781	1.62495		DTXSID9032329	0.755	1.39295	0.8	0.4286		DTXSID9032329	0.776137	0.620854	0.208409
Med		1.48785	1.51841	1.22691			0.7858	1.79756	0.9972	0.4599			0.349546	2.74114	0.188155
Min		0.0574193	0.072966	0.030914			0.003073	0.00602662	0.004231	0.002278			5.13733e-05	1.8782e-09	3.65615e-09
Max		31.6502	3.67644	15.7278			6.993	5.87928	5.322	4.229			13.5652	6.69863	3.31737
Avg		2.47274	1.51646	1.71063			1.26309	1.86008	1.26459	0.788232			1.04866	2.6414	0.48838

## Sheet: 2w
Table 3. PBPK modeling results at 2w
GastroPlus					httk				PK-Sim
Name	DTXSID	CMaxPlasma uM	CMaxBrain uM		DTXSID	CMaxPlasma uM	CMaxBrain uM		DTXSID	CMaxPlasma uM	CMaxBrain uM
Trichlorfon	DTXSID0021389	0.0570618	0.0509633		DTXSID0021389	0.6703	0.2789		DTXSID0021389	0.24649	0.0206656
Simvastatin	DTXSID0023581	1.14857	3.18885		DTXSID0023581	2.349	2.249		DTXSID0023581	0.505257	0.22525
Benzo(b)fluoranthene	DTXSID0023907	2.78198	9.85697		DTXSID0023907	0.1778	2.506		DTXSID0023907	0.0226236	3.84419
Fenpropathrin	DTXSID0024002	1.62158	5.31946		DTXSID0024002	1.44	2.374		DTXSID0024002	0.0668687	0.832636
Pirimiphos-methyl	DTXSID0024266	0.755715	0.90021		DTXSID0024266	1.911	1.245		DTXSID0024266	0.614259	0.993291
3-Iodo-2-propynyl-N-butylcarbamate	DTXSID0028038	0.00711516	0.0196023		DTXSID0028038	0.06318	0.04534		DTXSID0028038	0.0109368	0.03776
Azoxystrobin	DTXSID0032520	0.2382	0.287804		DTXSID0032520	2.274	1.166		DTXSID0032520	1.36513	0.0140485
Emamectin benzoate	DTXSID0034566	0.56192	0.424515		DTXSID0034566	2.095	0.128		DTXSID0034566	1.21698	0.00219502
Endosulfan	DTXSID1020560	1.17057	3.88546		DTXSID1020560	1.196	1.782		DTXSID1020560	0.12214	1.68841
Methyl parathion	DTXSID1020855	1.60484	1.215		DTXSID1020855	5.286	2.239		DTXSID1020855	3.62011	0.697944
Tetraethylthiuram disulfide	DTXSID1021322	0.387941	0.878263		DTXSID1021322	1.262	2.507		DTXSID1021322	0.186368	1.07233
Heptachlor	DTXSID1024126	1.77959	5.47218		DTXSID1024126	1.193	1.53		DTXSID1024126	0.0863419	2.80316
Tribufos	DTXSID1024174	1.23338	4.41137		DTXSID1024174	1.414	2.462		DTXSID1024174	0.00451895	1.46054
Tebupirimfos	DTXSID1032482	1.65805	3.20466		DTXSID1032482	4.38	2.497		DTXSID1032482	4.53465	0.551637
N-Ethylperfluorooctane sulfonamide	DTXSID1032646	0.895941	2.81673		DTXSID1032646	0.3834	0.8259		DTXSID1032646	0.00325475	2.50014
Indoxacarb	DTXSID1032690	0.853194	1.16528		DTXSID1032690	2.097	1.397		DTXSID1032690	0.401785	0.110055
Tamoxifen	DTXSID1034187	1.8592	5.74503		DTXSID1034187	3.123	2.839		DTXSID1034187	0.017982	0.611411
Spiroxamine	DTXSID1034212	1.46813	1.81797		DTXSID1034212	4.113	4.066		DTXSID1034212	0.625725	1.85774
Triamcinolone	DTXSID1040742	0.278471	0.22158		DTXSID1040742	1.877	1.328		DTXSID1040742	0.33831	0.00817272
Coumaphos	DTXSID2020347	1.13576	2.36952		DTXSID2020347	2.305	2.161		DTXSID2020347	1.6617	0.538551
Terbufos	DTXSID2022254	0.877301	2.67229		DTXSID2022254	1.723	2.548		DTXSID2022254	0.14443	1.85226
Buspirone	DTXSID2022707	0.918939	0.406241		DTXSID2022707	2.685	1.021		DTXSID2022707	2.52604	0.0858717
Chlorethoxyfos	DTXSID2032344	0.178363	0.171458		DTXSID2032344	1.145	1.084		DTXSID2032344	0.302932	0.789585
Flufenacet	DTXSID2032552	0.27949	0.84326		DTXSID2032552	1.176	1.393		DTXSID2032552	0.307375	0.313522
Fluoxastrobin	DTXSID2034625	0.777155	2.30854		DTXSID2034625	1.194	1.563		DTXSID2034625	0.289172	0.17092
S-Bioallethrin	DTXSID2039336	1.18736	2.84535		DTXSID2039336	1.721	2.482		DTXSID2039336	0.463953	1.52112
Azinphos-methyl	DTXSID3020122	0.118615	0.159865		DTXSID3020122	1.172	0.6127		DTXSID3020122	0.423091	0.106535
Diethylstilbestrol	DTXSID3020465	1.52023	4.58205		DTXSID3020465	1.289	3.4		DTXSID3020465	0.127314	2.91653
Heptachlor epoxide B	DTXSID3020679	1.72037	6.15625		DTXSID3020679	1.382	1.456		DTXSID3020679	0.00178933	3.77689
Flusilazole	DTXSID3024235	1.80222	4.77384		DTXSID3024235	2.039	2.59		DTXSID3024235	0.797582	1.67563
Perfluorooctanesulfonamide	DTXSID3038939	2.26978	0.966323		DTXSID3038939	2.174	0.8316		DTXSID3038939	0.126963	2.634
p,p'-DDD	DTXSID4020373	2.22315	7.89452		DTXSID4020373	1.328	2.711		DTXSID4020373	0.00283066	3.73944
DDT	DTXSID4020375	1.96561	6.95264		DTXSID4020375	0.407	2.161		DTXSID4020375	0.00413583	3.78372
Diazepam	DTXSID4020406	7.17795	2.13924		DTXSID4020406	4.864	3.17		DTXSID4020406	6.23001	1.70828
Chlorpyrifos-methyl	DTXSID4020458	2.00191	6.21937		DTXSID4020458	2.309	2.468		DTXSID4020458	0.160083	2.00533
Diphenhydramine hydrochloride	DTXSID4020537	2.70508	5.25396		DTXSID4020537	0.7425	3.721		DTXSID4020537	4.12536	0.485312
Malathion	DTXSID4020791	0.015135	0.0308149		DTXSID4020791	0.2622	0.07818		DTXSID4020791	0.225956	0.00890572
Methotrexate	DTXSID4020822	3.8061	0.735394		DTXSID4020822	2.47	0.1647		DTXSID4020822	6.20383e-05	1.70275e-08
Bisphenol B	DTXSID4022442	1.13065	2.41169		DTXSID4022442	2.749	2.894		DTXSID4022442	1.02507	1.90993
Phorate	DTXSID4032459	4.47335	5.71707		DTXSID4032459	3.428	3.343		DTXSID4032459	2.00553	3.0854
Trifloxystrobin	DTXSID4032580	0.130442	0.343063		DTXSID4032580	1.444	0.848		DTXSID4032580	0.353253	0.145321
Ethoprop	DTXSID4032611	0.57638	1.11051		DTXSID4032611	1.96	2.487		DTXSID4032611	0.303844	2.08291
Es-fenvalerate	DTXSID4032667	1.60256	5.66781		DTXSID4032667	0.9374	2.034		DTXSID4032667	0.017538	0.382333
Haloperidol	DTXSID4034150	0.417032	1.11914		DTXSID4034150	0.1504	2.098		DTXSID4034150	0.0383466	0.874502
Fipronil	DTXSID4034609	1.47501	3.74245		DTXSID4034609	1.446	0.3544		DTXSID4034609	0.204335	1.41084
Enadoline	DTXSID4047258	0.524248	1.41503		DTXSID4047258	0.6356	2.694		DTXSID4047258	0.513772	0.172337
Di(2-ethylhexyl) phthalate	DTXSID5020607	1.77251	6.32447		DTXSID5020607	0.1313	1.42		DTXSID5020607	0.00139722	0.847635
Ibuprofen	DTXSID5020732	12.3799	0.693102		DTXSID5020732	6.316	6.008		DTXSID5020732	2.4018	4.32595
Lovastatin	DTXSID5020784	1.74423	5.20225		DTXSID5020784	1.998	2.845		DTXSID5020784	0.509295	0.310316
6-Propyl-2-thiouracil	DTXSID5021209	2.11226	1.10562		DTXSID5021209	6.878	2.707		DTXSID5021209	2.27664	0.0684581
Mifepristone	DTXSID5023322	1.18303	4.05586		DTXSID5023322	1.166	1.83		DTXSID5023322	0.112155	0.201964
Warfarin	DTXSID5023742	25.5068	1.51576		DTXSID5023742	6.331	4.602		DTXSID5023742	7.81933	0.989791
Benomyl	DTXSID5023900	4.84455	0.487875		DTXSID5023900	14.35	1.442		DTXSID5023900	12.2545	0.0569189
Phosmet	DTXSID5024261	0.506145	0.554614		DTXSID5024261	2.672	1.573		DTXSID5024261	2.03173	0.143521
Tri-allate	DTXSID5024344	2.7239	6.36111		DTXSID5024344	2.155	2.32		DTXSID5024344	0.564223	3.32216
Colchicine	DTXSID5024845	1.16347	0.897559		DTXSID5024845	1.085	2.433		DTXSID5024845	0.660727	0.0215011
Cytarabine hydrochloride	DTXSID5024891	0.0187485	0.0164049		DTXSID5024891	0.7184	0.01572		DTXSID5024891	0.00326802	1.6198e-05
Triclosan	DTXSID5032498	2.08624	6.7321		DTXSID5032498	2.104	2.893		DTXSID5032498	0.396214	3.61322
Tefluthrin	DTXSID5032577	1.50537	5.29656		DTXSID5032577	0.626	1.773		DTXSID5032577	0.00758342	2.00537
Cyfluthrin	DTXSID5035957	1.40081	4.98699		DTXSID5035957	1.14	1.931		DTXSID5035957	0.0292308	0.498343
Hexachlorophene	DTXSID6020690	2.28552	5.41584		DTXSID6020690	0.1952	1.985		DTXSID6020690	0.0012597	3.81069
Rotenone	DTXSID6021248	2.32863	0.812261		DTXSID6021248	2.544	2.077		DTXSID6021248	1.60743	0.22722
o,p'-DDT	DTXSID6022345	1.95024	6.89072		DTXSID6022345	0.4001	2.141		DTXSID6022345	0.00407065	3.80478
Molinate	DTXSID6024206	1.19337	1.18109		DTXSID6024206	3.075	2.778		DTXSID6024206	0.764803	5.59279
Chlorpyrifos	DTXSID6032352	1.88978	2.67685		DTXSID6032352	1.499	2.402		DTXSID6032352	0.999704	2.22527
Pravastatin sodium	DTXSID6047525	6.95812	1.71835		DTXSID6047525	1.566	1.482		DTXSID6047525	0.0602256	0.000194275
Bisphenol A	DTXSID7020182	1.21495	2.58544		DTXSID7020182	1.124	5.319		DTXSID7020182	1.25322	1.95851
Dimethoate	DTXSID7020479	0.323606	0.353572		DTXSID7020479	1.886	1.255		DTXSID7020479	0.845958	0.086314
Mirex	DTXSID7020895	1.23197	4.41545		DTXSID7020895	0.2747	0.7352		DTXSID7020895	0.000991401	1.75825
Parathion	DTXSID7021100	1.6269	4.07337		DTXSID7021100	3.193	2.746		DTXSID7021100	0.500118	1.7439
Reserpine	DTXSID7021237	1.04002	0.693686		DTXSID7021237	4.266	1.643		DTXSID7021237	2.31462	0.00392211
Retinoic acid	DTXSID7021239	4.69252	1.23113		DTXSID7021239	1.167	2.566		DTXSID7021239	0.0140621	2.0429
Chlorpromazine hydrochloride	DTXSID7024827	0.939599	2.39938		DTXSID7024827	1.409	2.273		DTXSID7024827	9.31093	0.0512893
Pyraclostrobin	DTXSID7032638	2.11105	1.5291		DTXSID7032638	3.812	1.979		DTXSID7032638	1.86774	0.247373
Bisphenol AF	DTXSID7037717	0.447419	1.09624		DTXSID7037717	1.982	1.901		DTXSID7037717	0.903781	1.08441
Aldrin	DTXSID8020040	1.77493	6.32161		DTXSID8020040	0.7281	1.525		DTXSID8020040	0.00291621	3.55763
Permethrin	DTXSID8022292	1.56982	5.61347		DTXSID8022292	0.7375	2.322		DTXSID8022292	0.00956361	0.855062
2,2-Bis(4-hydroxyphenyl)-1,1,1-trichloroethane	DTXSID8022325	0.605668	1.15466		DTXSID8022325	1.73	2.242		DTXSID8022325	0.458047	1.75754
Abamectin	DTXSID8023892	0.380323	1.36903		DTXSID8023892	0.6161	1.054		DTXSID8023892	0.0839266	0.000327841
Allethrin	DTXSID8035180	1.9799	7.08313		DTXSID8035180	1.636	2.713		DTXSID8035180	0.0083638	1.84952
Auramine hydrochloride	DTXSID9020114	0.429015	0.572593		DTXSID9020114	1.672	4.154		DTXSID9020114	2.23915	0.0102564
Bifenthrin	DTXSID9020160	1.49983	5.38566		DTXSID9020160	0.9432	2.051		DTXSID9020160	0.0171506	0.724252
Carbaryl	DTXSID9020247	0.129056	0.316454		DTXSID9020247	1.099	1.042		DTXSID9020247	0.146212	0.63902
Carbofuran	DTXSID9020249	4.10124	7.98197		DTXSID9020249	4.743	3.833		DTXSID9020249	2.59262	3.79991
p,p'-DDE	DTXSID9020374	6.25381	2.19438		DTXSID9020374	0.675	2.444		DTXSID9020374	0.0058914	4.51654
Diazinon	DTXSID9020407	0.688812	1.91378		DTXSID9020407	1.763	2.456		DTXSID9020407	0.47395	0.834353
Dieldrin	DTXSID9020453	1.69646	5.03573		DTXSID9020453	1.37	2.229		DTXSID9020453	0.0769188	2.66335
Methoxychlor	DTXSID9020827	1.86874	6.5126		DTXSID9020827	1.463	2.479		DTXSID9020827	0.0562636	2.15704
Tris(1,3-dichloro-2-propyl) phosphate	DTXSID9026261	2.98257	1.69776		DTXSID9026261	2.247	1.726		DTXSID9026261	1.69658	0.994463
Tebuconazole	DTXSID9032113	1.47783	3.6704		DTXSID9032113	1.822	2.776		DTXSID9032113	0.375717	1.7704
Bensulide	DTXSID9032329	0.138559	0.217901		DTXSID9032329	1.347	1.281		DTXSID9032329	0.763589	0.0814686
Med		1.47501	2.30854			1.499	2.161			0.33831	0.874502
Min		0.00711516	0.0164049			0.06318	0.01572			6.20383e-05	1.70275e-08
Max		25.5068	9.85697			14.35	6.008			12.2545	5.59279
Avg		1.97945	2.94762			2.01207	2.07951			1.04281	1.37101

## Sheet: 6m
Table 4. PBPK modeling results at 6m
GastroPlus					httk				PK-Sim
Name	DTXSID	CMaxPlasma uM	CMaxBrain uM		DTXSID	CMaxPlasma uM	CMaxBrain uM		DTXSID	CMaxPlasma uM	CMaxBrain uM
Trichlorfon	DTXSID0021389	0.110511	0.100645		DTXSID0021389	0.6479	0.2405		DTXSID0021389	0.21637	0.0166379
Simvastatin	DTXSID0023581	1.26719	4.31741		DTXSID0023581	2.425	2.254		DTXSID0023581	0.537081	0.183677
Benzo(b)fluoranthene	DTXSID0023907	2.82118	12.5338		DTXSID0023907	0.1778	2.506		DTXSID0023907	0.0238624	3.70287
Fenpropathrin	DTXSID0024002	1.73039	7.10629		DTXSID0024002	1.531	2.474		DTXSID0024002	0.0719859	0.769556
Pirimiphos-methyl	DTXSID0024266	1.3371	1.78663		DTXSID0024266	2.006	1.17		DTXSID0024266	0.668472	0.826914
3-Iodo-2-propynyl-N-butylcarbamate	DTXSID0028038	0.0130207	0.0436159		DTXSID0028038	0.06081	0.03872		DTXSID0028038	0.0103584	0.0343564
Azoxystrobin	DTXSID0032520	0.424343	0.576351		DTXSID0032520	2.299	1.108		DTXSID0032520	1.33153	0.0132383
Emamectin benzoate	DTXSID0034566	0.631153	0.482892		DTXSID0034566	2.127	0.106		DTXSID0034566	1.02563	0.00180666
Endosulfan	DTXSID1020560	1.35529	5.60185		DTXSID1020560	1.267	1.801		DTXSID1020560	0.129621	1.48882
Methyl parathion	DTXSID1020855	2.6499	2.19984		DTXSID1020855	5.45	2.178		DTXSID1020855	3.90706	0.60486
Tetraethylthiuram disulfide	DTXSID1021322	0.653571	1.74624		DTXSID1021322	1.333	2.465		DTXSID1021322	0.195538	0.933041
Heptachlor epoxide B	DTXSID1024126	1.8484	6.98266		DTXSID1024126	1.474	1.45		DTXSID1024126	0.0937442	3.02733
Tribufos	DTXSID1024174	1.49502	6.76732		DTXSID1024174	1.49	2.579		DTXSID1024174	0.00477096	1.36605
Tebupirimfos	DTXSID1032482	2.1191	4.77144		DTXSID1032482	4.544	2.59		DTXSID1032482	4.57274	0.430343
N-Ethylperfluorooctane sulfonamide	DTXSID1032646	0.881241	3.45548		DTXSID1032646	0.4057	0.8245		DTXSID1032646	0.0032364	2.64432
Indoxacarb	DTXSID1032690	1.23231	1.9069		DTXSID1032690	2.175	1.407		DTXSID1032690	0.415926	0.0890926
Tamoxifen	DTXSID1034187	1.89306	7.13727		DTXSID1034187	3.242	2.835		DTXSID1034187	0.0191195	0.57382
Spiroxamine	DTXSID1034212	1.77407	2.19867		DTXSID1034212	4.223	4.027		DTXSID1034212	0.687442	1.52702
Triamcinolone	DTXSID1040742	0.495817	0.386472		DTXSID1040742	1.901	1.274		DTXSID1040742	0.275246	0.00639632
Coumaphos	DTXSID2020347	1.52347	3.73369		DTXSID2020347	2.399	2.195		DTXSID2020347	1.76862	0.40977
Terbufos	DTXSID2022254	1.25316	4.70492		DTXSID2022254	1.826	2.575		DTXSID2022254	0.152792	1.64505
Buspirone	DTXSID2022707	1.57832	0.694483		DTXSID2022707	2.775	0.9533		DTXSID2022707	2.45696	0.0730271
Chlorethoxyfos	DTXSID2032344	0.364702	0.387976		DTXSID2032344	1.166	1.012		DTXSID2032344	0.314542	0.760648
Flufenacet	DTXSID2032552	0.456102	1.70251		DTXSID2032552	1.219	1.338		DTXSID2032552	0.323001	0.277315
Fluoxastrobin	DTXSID2034625	1.02295	3.75665		DTXSID2034625	1.264	1.565		DTXSID2034625	0.307053	0.14447
S-Bioallethrin	DTXSID2039336	1.65614	4.73471		DTXSID2039336	1.798	2.59		DTXSID2039336	0.505617	1.28067
Azinphos-methyl	DTXSID3020122	0.229351	0.349794		DTXSID3020122	1.199	0.5412		DTXSID3020122	0.436618	0.0931423
Diethylstilbestrol	DTXSID3020465	1.92231	7.19027		DTXSID3020465	1.373	3.604		DTXSID3020465	0.135235	2.632
Heptachlor	DTXSID3020679	1.76966	7.9816		DTXSID3020679	1.276	1.526		DTXSID3020679	0.00186667	4.38062
Flusilazole	DTXSID3024235	2.18123	6.98408		DTXSID3024235	2.134	2.687		DTXSID3024235	0.875214	1.34801
Perfluorooctanesulfonamide	DTXSID3038939	2.41346	1.10586		DTXSID3038939	2.267	0.7517		DTXSID3038939	0.13804	2.96541
p,p'-DDD	DTXSID4020373	2.23818	9.96013		DTXSID4020373	1.418	2.879		DTXSID4020373	0.00294035	4.22939
DDT	DTXSID4020375	2.00643	8.87151		DTXSID4020375	0.4354	2.299		DTXSID4020375	0.00412368	3.93014
Diazepam	DTXSID4020406	8.20881	2.58465		DTXSID4020406	5.038	3.28		DTXSID4020406	6.3134	1.27202
Chlorpyrifos	DTXSID4020458	2.07088	7.90855		DTXSID4020458	1.591	2.542		DTXSID4020458	0.171783	1.78883
Diphenhydramine hydrochloride	DTXSID4020537	2.85785	6.04817		DTXSID4020537	0.819	3.836		DTXSID4020537	3.27822	0.252154
Malathion	DTXSID4020791	0.029816	0.0714675		DTXSID4020791	0.2536	0.06612		DTXSID4020791	0.186149	0.00645885
Methotrexate	DTXSID4020822	3.0566	0.506832		DTXSID4020822	2.547	0.1648		DTXSID4020822	2.46553e-05	7.48237e-09
Bisphenol B	DTXSID4022442	1.76531	4.45601		DTXSID4022442	2.866	2.886		DTXSID4022442	1.1129	1.70741
Phorate	DTXSID4032459	4.52758	6.52485		DTXSID4032459	3.581	3.462		DTXSID4032459	2.19715	2.28284
Trifloxystrobin	DTXSID4032580	0.240315	0.764215		DTXSID4032580	1.429	0.8111		DTXSID4032580	0.368007	0.125256
Ethoprop	DTXSID4032611	1.01626	2.28179		DTXSID4032611	2.057	2.439		DTXSID4032611	0.313909	2.07372
Es-fenvalerate	DTXSID4032667	1.53166	6.87433		DTXSID4032667	1.002	2.148		DTXSID4032667	0.0186919	0.360361
Haloperidol	DTXSID4034150	0.655838	2.03972		DTXSID4034150	0.1666	2.202		DTXSID4034150	0.0411904	0.807788
Fipronil	DTXSID4034609	1.59506	4.86966		DTXSID4034609	1.531	0.3024		DTXSID4034609	0.221203	1.22181
Enadoline	DTXSID4047258	0.775881	2.4843		DTXSID4047258	0.6924	2.738		DTXSID4047258	0.536951	0.139732
Di(2-ethylhexyl) phthalate	DTXSID5020607	1.68843	7.64887		DTXSID5020607	0.1417	1.51		DTXSID5020607	0.00142189	0.760065
Ibuprofen	DTXSID5020732	20.9728	1.14848		DTXSID5020732	6.384	5.959		DTXSID5020732	2.60675	3.89609
Lovastatin	DTXSID5020784	1.69354	6.18675		DTXSID5020784	2.098	2.875		DTXSID5020784	0.548354	0.253717
6-Propyl-2-thiouracil	DTXSID5021209	3.66046	1.80444		DTXSID5021209	6.977	2.575		DTXSID5021209	1.9899	0.0548767
Mifepristone	DTXSID5023322	1.36545	5.84255		DTXSID5023322	1.236	1.882		DTXSID5023322	0.120595	0.182863
Warfarin	DTXSID5023742	27.498	1.59211		DTXSID5023742	6.377	4.602		DTXSID5023742	7.52314	0.670893
Benomyl	DTXSID5023900	8.68325	0.893256		DTXSID5023900	14.32	1.432		DTXSID5023900	12.0935	0.0551309
Phosmet	DTXSID5024261	0.925091	1.13185		DTXSID5024261	2.732	1.495		DTXSID5024261	2.1463	0.130172
Tri-allate	DTXSID5024344	2.81107	7.86956		DTXSID5024344	2.281	2.327		DTXSID5024344	0.616751	2.82898
Colchicine	DTXSID5024845	1.76663	1.35301		DTXSID5024845	1.163	2.424		DTXSID5024845	0.531327	0.0155355
Cytarabine hydrochloride	DTXSID5024891	0.0326453	0.0279582		DTXSID5024891	0.698	0.01303		DTXSID5024891	0.00230164	1.18522e-05
Triclosan	DTXSID5032498	2.36985	9.38449		DTXSID5032498	2.218	3.042		DTXSID5032498	0.431081	3.77631
Tefluthrin	DTXSID5032577	1.54631	6.87481		DTXSID5032577	0.6689	1.833		DTXSID5032577	0.0077319	1.88938
Cyfluthrin	DTXSID5035957	1.38278	6.26272		DTXSID5035957	1.211	2.025		DTXSID5035957	0.0313666	0.465955
Hexachlorophene	DTXSID6020690	2.3446	6.58536		DTXSID6020690	0.1992	2.006		DTXSID6020690	0.00130231	3.6082
Rotenone	DTXSID6021248	3.47681	1.29775		DTXSID6021248	2.641	2.141		DTXSID6021248	1.6352	0.170407
o,p'-DDT	DTXSID6022345	1.99709	8.82727		DTXSID6022345	0.428	2.275		DTXSID6022345	0.00405971	3.94788
Molinate	DTXSID6024206	2.16694	2.37131		DTXSID6024206	3.226	2.669		DTXSID6024206	0.813024	5.83242
Chlorpyrifos-methyl	DTXSID6032352	2.54871	4.11056		DTXSID6032352	2.417	2.513		DTXSID6032352	1.09498	1.76294
Pravastatin sodium	DTXSID6047525	6.73388	1.45911		DTXSID6047525	1.647	1.484		DTXSID6047525	0.029799	9.10951e-05
Bisphenol A	DTXSID7020182	1.93044	4.79119		DTXSID7020182	1.197	5.446		DTXSID7020182	1.36289	1.81193
Dimethoate	DTXSID7020479	0.556181	0.641281		DTXSID7020479	1.908	1.142		DTXSID7020479	0.771425	0.0718949
Mirex	DTXSID7020895	1.25136	5.63921		DTXSID7020895	0.2945	0.7244		DTXSID7020895	0.000996617	1.65946
Parathion	DTXSID7021100	2.03087	6.11285		DTXSID7021100	3.308	2.843		DTXSID7021100	0.54427	1.45672
Reserpine	DTXSID7021237	1.34674	0.970806		DTXSID7021237	4.296	1.643		DTXSID7021237	2.07563	0.00350503
Retinoic acid	DTXSID7021239	6.04903	1.6851		DTXSID7021239	1.249	2.647		DTXSID7021239	0.0146019	1.91758
Chlorpromazine hydrochloride	DTXSID7024827	1.3005	3.84012		DTXSID7024827	1.501	2.339		DTXSID7024827	8.70166	0.0481669
Pyraclostrobin	DTXSID7032638	2.94438	2.35485		DTXSID7032638	3.955	2.047		DTXSID7032638	1.92125	0.193572
Bisphenol AF	DTXSID7037717	0.736349	2.15626		DTXSID7037717	2.027	1.939		DTXSID7037717	0.987747	0.988751
Aldrin	DTXSID8020040	1.81168	8.11581		DTXSID8020040	0.78	1.527		DTXSID8020040	0.00292764	3.9294
Permethrin	DTXSID8022292	1.5677	7.11469		DTXSID8022292	0.7775	2.428		DTXSID8022292	0.00999644	0.799496
2,2-Bis(4-hydroxyphenyl)-1,1,1-trichloroethane	DTXSID8022325	1.02579	2.2921		DTXSID8022325	1.801	2.304		DTXSID8022325	0.490231	1.58881
Abamectin	DTXSID8023892	0.346008	1.59953		DTXSID8023892	0.6555	1.116		DTXSID8023892	0.0711792	0.000257745
Allethrin	DTXSID8035180	1.98863	9.01981		DTXSID8035180	1.745	2.805		DTXSID8035180	0.00887029	1.73818
Auramine hydrochloride	DTXSID9020114	0.787755	1.04095		DTXSID9020114	1.726	4.154		DTXSID9020114	2.09782	0.00939379
Bifenthrin	DTXSID9020160	1.4174	6.48695		DTXSID9020160	1.008	2.18		DTXSID9020160	0.0181957	0.678301
Carbaryl	DTXSID9020247	0.231526	0.679372		DTXSID9020247	1.11	0.9304		DTXSID9020247	0.141898	0.612109
Carbofuran	DTXSID9020249	4.12244	9.43099		DTXSID9020249	4.96	3.888		DTXSID9020249	2.78058	2.62127
p,p'-DDE	DTXSID9020374	6.30195	2.37254		DTXSID9020374	0.7157	2.573		DTXSID9020374	0.00584254	4.87884
Diazinon	DTXSID9020407	1.04199	3.52394		DTXSID9020407	1.849	2.514		DTXSID9020407	0.511003	0.706577
Dieldrin	DTXSID9020453	1.84057	6.69486		DTXSID9020453	1.458	2.334		DTXSID9020453	0.0829564	2.56928
Methoxychlor	DTXSID9020827	1.95872	8.56601		DTXSID9020827	1.556	2.623		DTXSID9020827	0.05965	1.98651
Tris(1,3-dichloro-2-propyl) phosphate	DTXSID9026261	3.63094	2.23778		DTXSID9026261	2.345	1.735		DTXSID9026261	1.83011	0.730118
Tebuconazole	DTXSID9032113	1.89406	5.66845		DTXSID9032113	1.928	2.928		DTXSID9032113	0.40565	1.49747
Bensulide	DTXSID9032329	0.24751	0.447726		DTXSID9032329	1.38	1.235		DTXSID9032329	0.771291	0.0682604
Med		1.68843	3.52394			1.591	2.202			0.323001	0.769556
Min		0.0130207	0.0279582			0.06081	0.01303			2.46553e-05	7.48237e-09
Max		27.498	12.5338			14.32	5.959			12.0935	5.83242
Avg		2.39236	4.02011			2.08238	2.10822			1.03593	1.28919

## Sheet: CmaxComparisons
Table 5. Chemical-specific differences in Cmax across ages and PBPK platforms. Fold differences. Age differences exceeding 5-fold highlighted in yellow; differences exceeding 10 highlighted in red. Differences by platform highlighted in yellow for those exceeding 10, differences exceeding 100 highlighted in red.
		GastroPlus			httk			PK-Sim			24GW				6m
Name	DTXSID	15 vs 24GW	2w vs 6m		15 vs 24GW	2w vs 6m		15 vs 24GW	2w vs 6m		GP vs httk	GP vs PKSim	httk vs PKSim		GP vs httk	GP vs PKSim	httk vs PKSim
Trichlorfon	DTXSID0021389	0.929077	0.506368		1.04014	1.15967		1.82107	1.24208		0.849337	4.45805	5.24886		0.418482	6.04913	14.4549
Simvastatin	DTXSID0023581	0.362028	0.738604		1.1219	1.04215		0.33718	1.22634		20.9395	0.929138	0.0443725		1.91544	23.5054	12.2715
Benzo(b)fluoranthene	DTXSID0023907	0.421996	0.786428		1.16468	0.0709497		0.15671	1.03816		1.88934	0.545764	0.288865		5.00153	3.3849	0.676771
Fenpropathrin	DTXSID0024002	0.375012	0.748557		1.11742	0.582053		0.20967	1.08197		2.30336	0.655205	0.284456		2.87239	9.23427	3.21484
Pirimiphos-methyl	DTXSID0024266	0.393054	0.503859		1.11017	1.63333		0.278589	1.2012		0.833308	0.264819	0.317793		1.52704	2.1606	1.4149
3-Iodo-2-propynyl-N-butylcarbamate	DTXSID0028038	0.512433	0.449429		1.19525	1.63171		0.560971	1.09907		17.2456	1.08246	0.0627676		1.12644	1.26951	1.12701
Azoxystrobin	DTXSID0032520	0.415912	0.499355		1.19849	2.05235		1.88008	1.0612		0.254255	4.79366	18.8538		0.520172	43.5367	83.6967
Emamectin benzoate	DTXSID0034566	0.321086	0.87911		1.10784	19.7642		3.66726	1.21496		1.57504	224.967	142.832		4.55559	267.285	58.6718
Endosulfan	DTXSID1020560	0.386056	0.693603		1.1146	0.664076		0.187587	1.13406		2.20138	0.469614	0.213328		3.11041	3.76261	1.20968
Methyl parathion	DTXSID1020855	0.452422	0.552313		1.11005	2.427		0.89923	1.15389		0.670857	0.501184	0.747081		1.01003	3.63694	3.60083
Tetraethylthiuram disulfide	DTXSID1021322	0.436416	0.502945		1.12531	0.511968		0.216127	1.14929		0.534901	0.276187	0.516333		0.708414	1.87156	2.6419
Heptachlor epoxide B	DTXSID1024126	0.382658	0.783681		1.11601	0.822759		0.157771	0.92595		2.31323	0.419579	0.181382		4.81563	2.30654	0.47897
Tribufos	DTXSID1024174	0.388063	0.651864		1.11843	0.548275		0.18318	1.06917		2.3709	0.553452	0.233435		2.62401	4.95392	1.88792
Tebupirimfos	DTXSID1032482	0.366392	0.671634		1.10104	1.69112		1.20495	1.28185		1.32288	1.53391	1.15953		1.84225	11.0875	6.01845
N-Ethylperfluorooctane sulfonamide	DTXSID1032646	0.346072	0.815148		1.50386	0.465009		0.176283	0.945474		1.03002	0.287748	0.279362		4.191	1.30676	0.3118
Indoxacarb	DTXSID1032690	0.380354	0.611084		1.09868	1.49041		0.362116	1.23529		1.01663	0.783208	0.7704		1.3553	21.4036	15.7925
Tamoxifen	DTXSID1034187	0.387344	0.804933		1.13647	1.10159		0.211895	1.06551		1.51819	0.814167	0.536273		2.51756	12.4382	4.94058
Spiroxamine	DTXSID1034212	0.33449	0.826851		1.16447	1.02136		0.248668	1.21658		0.64218	0.582136	0.9065		0.545982	1.43984	2.63715
Triamcinolone	DTXSID1040742	0.979857	0.57334		1.15211	1.47331		1.5146	1.27772		8.8132	32.4725	3.68453		0.303353	60.421	199.177
Coumaphos	DTXSID2020347	0.37245	0.634632		1.10281	1.05011		0.521764	1.31427		1.42754	0.79066	0.553862		1.701	9.11166	5.35666
Terbufos	DTXSID2022254	0.37903	0.567979		1.11562	0.669126		0.189802	1.12596		1.86318	0.426422	0.228868		1.82715	2.86005	1.56531
Buspirone	DTXSID2022707	0.498785	0.584955		1.2188	2.81653		1.35619	1.17589		0.602392	3.22948	5.3611		0.728504	9.50993	13.0541
Chlorethoxyfos	DTXSID2032344	0.415048	0.44193		1.10881	1.13142		0.252929	1.03804		0.389931	0.138338	0.354775		0.383376	0.51006	1.33045
Flufenacet	DTXSID2032552	0.383662	0.495304		1.11346	0.878924		0.322673	1.13056		1.40907	0.667833	0.473952		1.27243	6.13927	4.82484
Fluoxastrobin	DTXSID2034625	0.38714	0.614521		1.26261	0.762939		0.313455	1.18309		1.03074	1.23283	1.19606		2.40041	26.003	10.8327
S-Bioallethrin	DTXSID2039336	0.37186	0.600955		1.11181	0.664479		0.237073	1.18776		1.5757	0.412099	0.261534		1.82807	3.69706	2.02238
Azinphos-methyl	DTXSID3020122	0.516995	0.457027		1.11211	2.16556		0.513903	1.14379		0.559058	0.532311	0.952158		0.64633	3.75547	5.81046
Diethylstilbestrol	DTXSID3020465	0.384972	0.637258		1.11638	0.357658		0.173045	1.1081		1.82784	0.44333	0.242543		1.99508	2.73186	1.3693
Heptachlor	DTXSID3020679	0.399727	0.771305		1.12408	0.905636		0.148023	0.862181		2.68859	0.479484	0.178341		5.2304	1.82203	0.348353
Flusilazole	DTXSID3024235	0.393439	0.683532		1.26385	0.758839		0.285112	1.24304		1.07689	0.600354	0.557491		2.59921	5.18103	1.99331
Perfluorooctanesulfonamide	DTXSID3038939	0.431226	0.87382		1.30178	2.89211		0.163822	0.888244		0.175839	0.0645851	0.367298		1.47115	0.37292	0.25349
p,p'-DDD	DTXSID4020373	0.421885	0.792612		1.12604	0.461271		0.150915	0.884155		2.90011	0.524937	0.181006		3.45958	2.35498	0.680712
DDT	DTXSID4020375	0.423523	0.783704		1.14213	0.177033		0.184045	0.962744		3.16973	0.610951	0.192746		3.85885	2.2573	0.584966
Diazepam	DTXSID4020406	0.503162	0.827672		1.17325	1.48293		1.25612	1.34296		0.244425	0.506074	2.07046		0.788004	2.03192	2.57857
Chlorpyrifos	DTXSID4020458	0.389422	0.786411		1.11508	0.90834		0.187307	1.12103		2.37011	0.502441	0.21199		3.11115	4.42108	1.42104
Diphenhydramine hydrochloride	DTXSID4020537	0.575438	0.868685		1.16847	0.193561		1.1753	1.92466		1.37864	1.81856	1.3191		1.57669	23.986	15.2129
Malathion	DTXSID4020791	0.425878	0.431173		1.06772	3.96552		1.12043	1.37884		2.45484	1.45103	0.591089		1.08088	11.065	10.2371
Methotrexate	DTXSID4020822	0.970543	1.45096		1.18334	14.9879		4.51956	2.27568		1.20449	4.98355e+08	4.13747e+08		3.07544	6.77369e+07	2.20251e+07
Bisphenol B	DTXSID4022442	0.384466	0.541221		1.10685	0.952529		0.290942	1.11862		1.57278	0.447757	0.284691		1.54401	2.60981	1.69028
Phorate	DTXSID4032459	0.399995	0.876199		1.1026	0.990179		0.38037	1.35157		1.16487	0.337527	0.289755		1.8847	2.85822	1.51653
Trifloxystrobin	DTXSID4032580	0.380133	0.448909		1.11081	1.7803		0.358534	1.16019		0.981822	0.693963	0.706812		0.942195	6.1012	6.47552
Ethoprop	DTXSID4032611	0.416829	0.486681		1.29483	0.803608		0.206648	1.00443		0.570609	0.289074	0.506606		0.935545	1.10034	1.17614
Es-fenvalerate	DTXSID4032667	0.376947	0.824489		1.12798	0.436406		0.221768	1.06097		2.50532	0.909981	0.36322		3.20034	19.0762	5.96069
Haloperidol	DTXSID4034150	0.403559	0.548672		1.17212	0.0683015		0.202045	1.08259		0.756464	0.462135	0.610915		0.926304	2.52507	2.72596
Fipronil	DTXSID4034609	0.372998	0.768524		1.24349	4.78175		0.208212	1.15471		0.887266	0.391213	0.44092		16.1034	3.9856	0.247501
Enadoline	DTXSID4047258	0.421756	0.569587		1.23214	0.23214		0.430938	1.23334		0.870525	1.28893	1.48064		0.907342	17.779	19.5946
Di(2-ethylhexyl) phthalate	DTXSID5020607	0.384695	0.826851		1.11387	0.0869536		0.229196	1.11521		3.36585	0.769599	0.228649		5.06548	10.0635	1.98667
Ibuprofen	DTXSID5020732	0.588814	0.603495		1.25108	1.05991		0.341662	1.11033		0.317413	0.285295	0.898814		0.19273	0.294778	1.52948
Lovastatin	DTXSID5020784	0.365304	0.840869		1.13329	0.694957		0.319988	1.22308		10.5891	0.946356	0.0893709		2.15191	24.3845	11.3315
6-Propyl-2-thiouracil	DTXSID5021209	0.961763	0.612723		1.16519	2.67107		2.35883	1.24749		1.42002	15.2291	10.7245		0.700754	32.8818	46.9234
Mifepristone	DTXSID5023322	0.41075	0.694194		1.23929	0.619554		0.258913	1.10445		1.7366	1.3208	0.760564		3.10444	31.9504	10.2918
Warfarin	DTXSID5023742	0.600158	0.952048		1.25443	1.37571		1.31328	1.47533		0.357473	1.58721	4.44007		0.34596	2.37311	6.85951
Benomyl	DTXSID5023900	0.54656	0.546177		1.1393	10.0209		3.22855	1.03243		0.67053	2.37388	3.54031		0.623782	16.2025	25.9745
Phosmet	DTXSID5024261	0.439204	0.490004		1.1663	1.78729		1.00774	1.10255		0.375317	1.00844	2.6869		0.757093	8.69508	11.4848
Tri-allate	DTXSID5024344	0.382234	0.808318		1.11015	0.926085		0.211864	1.17433		1.94198	0.398724	0.205318		3.38185	2.78177	0.822559
Colchicine	DTXSID5024845	0.943347	0.663379		1.15435	0.447607		1.07714	1.384		1.74249	21.2491	12.1947		0.558173	87.0913	156.029
Cytarabine hydrochloride	DTXSID5024891	0.97684	0.586765		1.16183	55.1343		3.81262	1.36667		1.87066	2969.94	1587.64		2.14568	2358.91	1099.38
Triclosan	DTXSID5032498	0.422446	0.717364		1.11086	0.69165		0.187111	0.956811		2.69232	0.52555	0.195204		3.08497	2.48509	0.805548
Tefluthrin	DTXSID5032577	0.387762	0.770429		1.13374	0.341517		0.172353	1.06139		2.63747	0.531144	0.201384		3.75058	3.63867	0.970161
Cyfluthrin	DTXSID5035957	0.374902	0.796298		1.11814	0.562963		0.215439	1.06951		2.40466	0.768079	0.319412		3.0927	13.4406	4.34591
Hexachlorophene	DTXSID6020690	0.405603	0.822406		1.1114	0.0973081		0.224686	1.05612		2.98807	0.559339	0.18719		3.28283	1.82511	0.555955
Rotenone	DTXSID6021248	0.472797	0.625901		1.10054	1.18823		0.626514	1.3334		0.560481	0.521023	0.929599		0.60614	7.61558	12.5641
o,p'-DDT	DTXSID6022345	0.42265	0.780617		1.14162	0.175868		0.184927	0.963752		3.17407	0.612165	0.192864		3.88012	2.23595	0.576259
Molinate	DTXSID6024206	0.496829	0.498075		1.25261	1.15212		0.237092	0.958913		0.431412	0.223901	0.518997		0.888464	0.406574	0.457614
Chlorpyrifos-methyl	DTXSID6032352	0.383522	0.651212		1.10633	0.596498		0.292835	1.26225		1.21868	0.310675	0.254928		1.63572	2.33165	1.42546
Pravastatin sodium	DTXSID6047525	0.981581	1.17767		1.17909	1.05526		4.42074	2.13267		5.34733	7678.7	1435.99		0.983227	16017.4	16290.7
Bisphenol A	DTXSID7020182	0.395177	0.539624		1.16393	0.20639		0.330412	1.0809		0.916505	0.495513	0.540656		0.879763	2.64424	3.00563
Dimethoate	DTXSID7020479	0.936572	0.551354		1.1279	1.65149		1.71025	1.20056		2.728	5.01091	1.83684		0.561542	8.9197	15.8843
Mirex	DTXSID7020895	0.406089	0.782992		1.1419	0.37921		0.187403	1.05953		3.01982	0.600073	0.198711		7.78466	3.39822	0.436528
Parathion	DTXSID7021100	0.385335	0.666361		1.10628	1.12311		0.239406	1.19714		1.8323	0.457412	0.249639		2.15014	4.19631	1.95164
Reserpine	DTXSID7021237	0.431388	0.714547		1.16354	2.59647		5.00327	1.119		0.445615	40.0599	89.8979		0.590874	276.976	468.756
Retinoic acid	DTXSID7021239	0.485354	0.730598		1.13	0.440876		0.178279	1.06536		0.476304	0.097918	0.205579		0.636606	0.878762	1.38039
Chlorpromazine hydrochloride	DTXSID7024827	0.370402	0.624818		1.19045	0.602394		3.02831	1.06483		0.702976	7.46269	10.6158		1.64178	79.7254	48.5603
Pyraclostrobin	DTXSID7032638	0.413671	0.649341		1.10011	1.86224		0.709808	1.27794		0.764762	0.748381	0.97858		1.15039	12.1652	10.5749
Bisphenol AF	DTXSID7037717	0.364282	0.5084		1.33282	1.02218		0.346687	1.09674		0.817458	0.419291	0.512921		1.11205	2.18079	1.96106
Aldrin	DTXSID8020040	0.392504	0.778926		1.13447	0.476817		0.160048	0.905389		2.6893	0.49817	0.185241		5.31487	2.06541	0.388609
Permethrin	DTXSID8022292	0.38137	0.788996		1.13399	0.303748		0.200619	1.0695		2.50316	0.671197	0.26814		2.93027	8.89898	3.03692
2,2-Bis(4-hydroxyphenyl)-1,1,1-trichloroethane	DTXSID8022325	0.382365	0.503757		1.10982	0.750868		0.226337	1.1062		1.2618	0.303832	0.240793		0.994834	1.44265	1.45015
Abamectin	DTXSID8023892	0.347649	0.855895		1.11691	0.552061		2.07018	1.27196		0.991908	315.642	318.217		1.43327	6205.87	4329.86
Allethrin	DTXSID8035180	0.379013	0.785286		1.11831	0.583244		0.1758	1.06405		2.33295	0.508898	0.218135		3.21562	5.18921	1.61375
Auramine hydrochloride	DTXSID9020114	0.400989	0.550066		1.22655	0.402504		3.86633	1.09183		0.509617	46.5193	91.2829		0.250591	110.813	442.207
Bifenthrin	DTXSID9020160	0.370672	0.830231		1.1277	0.432661		0.202176	1.06774		2.30572	0.635886	0.275786		2.97566	9.56352	3.21391
Carbaryl	DTXSID9020247	0.514754	0.465804		1.22773	1.18121		0.42021	1.04396		0.642723	0.655496	1.01987		0.730193	1.10989	1.51999
Carbofuran	DTXSID9020249	0.5268	0.846355		1.17057	1.21991		0.63518	1.44965		1.77646	0.599102	0.337244		2.42567	3.59788	1.48325
p,p'-DDE	DTXSID9020374	0.469903	0.924908		1.13755	0.26234		0.171306	0.92574		0.560891	0.108236	0.192972		0.922092	0.486293	0.52738
Diazinon	DTXSID9020407	0.368376	0.543081		1.11123	0.701273		0.270685	1.18084		1.61733	0.535421	0.331052		1.40172	4.98733	3.558
Dieldrin	DTXSID9020453	0.383019	0.752178		1.11651	0.586975		0.161086	1.03661		2.25413	0.418297	0.185569		2.86841	2.60573	0.908425
Methoxychlor	DTXSID9020827	0.4112	0.760284		1.11729	0.557758		0.170537	1.08584		2.78493	0.562368	0.201932		3.26573	4.31208	1.3204
Tris(1,3-dichloro-2-propyl) phosphate	DTXSID9026261	0.45921	0.75868		1.22551	1.2951		0.529717	1.36206		0.385372	0.329597	0.855269		1.28978	3.06495	2.37633
Tebuconazole	DTXSID9032113	0.3883	0.647514		1.2491	0.622268		0.225912	1.18227		0.930443	0.452794	0.486643		1.93595	3.78537	1.9553
Bensulide	DTXSID9032329	0.369158	0.486684		1.10581	1.09069		0.552527	1.1935		0.444726	0.57305	1.28855		0.362531	6.55908	18.0925
	Mean	0.46212	0.686586		1.15544	2.07712		0.792734	1.16931		2.06066	5.47655e+06	4.54671e+06		2.14831	744648	242293
	SD	0.164719	0.16624		0.0671642	6.24777		1.10987	0.217946		3.00646	5.22418e+07	4.33725e+07		2.07327	7.10073e+06	2.30883e+06

## Sheet: IVIVE
Table 6. DNT-IVIVE derived AEDs
	Cmax							Bioactivity	AEDs
DTXSID	GP Cfmax-24GW	httk Cfmax-24GW	httk Cfbrmax-24GW	PK Cfmax-24GW	GP Cmax-6m	httk Cmax-6m	PK Cmax-6m	Min.ac50.uM	AED-GP24GW	AED-httk24GW	AED-httk24GWfbrain	AED-PK24GW	AED-GP 6m	AED-httk 6m	AED-PK6m
DTXSID0021389	0.345595	0.421849	0.4069	0.0775216	0.100645	0.2405	0.0166379	2.976	8.61123	7.05465	7.31384	38.3893	29.5693	12.3742	178.869
DTXSID0023581	1.19502	0.0695165	0.05707	1.28616	4.31741	2.254	0.183677	0.505	0.422588	7.26446	8.84878	0.392643	0.116968	0.224046	2.74939
DTXSID0023907	3.65587	2.33726	1.935	6.69863	12.5338	2.506	3.70287	1.349	0.368995	0.577171	0.697158	0.201384	0.107629	0.538308	0.364312
DTXSID0024002	2.0979	1.71336	0.9108	3.2019	7.10629	2.474	0.769556	0.515	0.245483	0.300579	0.565437	0.160842	0.072471	0.208165	0.669217
DTXSID0024266	0.86664	1.87731	1.04	3.27257	1.78663	1.17	0.826914	21.762	25.1108	11.5921	20.925	6.64981	12.1805	18.6	26.3171
DTXSID0028038	0.072966	0.00602662	0.004231	0.0674074	0.0436159	0.03872	0.0343564	1.052	14.4177	174.559	248.641	15.6066	24.1196	27.1694	30.6202
DTXSID0032520	0.440878	2.45467	1.734	0.091971	0.576351	1.108	0.0132383	0.84	1.90529	0.342204	0.484429	9.13331	1.45745	0.758123	63.4523
DTXSID0034566	0.491728	0.562923	0.3122	0.00218578	0.482892	0.106	0.00180666	0.003	0.00610093	0.00532932	0.00960922	1.37251	0.00621257	0.0283019	1.66052
DTXSID1020560	1.73733	1.4406	0.7892	3.69948	5.60185	1.801	1.48882	2.118	1.21912	1.47022	2.68373	0.572514	0.37809	1.17601	1.4226
DTXSID1020855	0.889556	1.95063	1.326	1.77491	2.19984	2.178	0.60486	15	16.8623	7.68983	11.3122	8.45114	6.81868	6.88705	24.7991
DTXSID1021322	1.06178	2.64482	1.985	3.84442	1.74624	2.465	0.933041	0.038	0.035789	0.0143677	0.0191436	0.00988445	0.021761	0.0154158	0.0407271
DTXSID1024126	1.89292	1.52976	0.8183	4.51147	6.98266	1.45	3.02733	2.976	1.57218	1.94541	3.63681	0.659652	0.426198	2.05241	0.983045
DTXSID1024174	2.39935	1.91253	1.012	4.33525	6.76732	2.579	1.36605	29.551	12.3162	15.4513	29.2006	6.81645	4.36672	11.4583	21.6324
DTXSID1032482	1.3824	1.69343	1.045	0.90123	4.77144	2.59	0.430343	50	36.1689	29.5258	47.8469	55.4798	10.479	19.305	116.186
DTXSID1032646	0.846263	2.0825	0.8216	2.94099	3.45548	0.8245	2.64432	1.923	2.27234	0.923408	2.34056	0.653862	0.556507	2.33232	0.727219
DTXSID1032690	0.601944	1.00334	0.5921	0.768561	1.9069	1.407	0.0890926	15	24.9193	14.95	25.3336	19.517	7.86616	10.661	168.364
DTXSID1034187	2.23174	1.59433	1.47	2.74114	7.13727	2.835	0.57382	0.035	0.0156828	0.0219527	0.0238095	0.0127684	0.00490384	0.0123457	0.0609948
DTXSID1034212	2.43065	3.41567	3.785	4.1754	2.19867	4.027	1.52702	0.074	0.0304445	0.0216649	0.0195509	0.0177229	0.0336567	0.018376	0.0484602
DTXSID1040742	1.08491	0.121367	0.1231	0.03341	0.386472	1.274	0.00639632	0.08	0.0737392	0.65916	0.649878	2.39449	0.207001	0.0627943	12.5072
DTXSID2020347	1.23511	1.50374	0.8652	1.56212	3.73369	2.195	0.40977	21.817	17.664	14.5085	25.2161	13.9663	5.84328	9.93941	53.242
DTXSID2022254	2.06067	2.05624	1.106	4.83247	4.70492	2.575	1.64505	13.921	6.75556	6.77012	12.5868	2.88072	2.95882	5.40621	8.46238
DTXSID2022707	1.04635	2.57721	1.737	0.324001	0.694483	0.9533	0.0730271	0.46	0.439622	0.178488	0.264824	1.41975	0.662364	0.482534	6.29903
DTXSID2032344	0.364702	1.68507	0.9353	2.63632	0.387976	1.012	0.760648	13.775	37.7705	8.17474	14.7279	5.22509	35.5048	13.6117	18.1096
DTXSID2032552	1.1863	1.44936	0.8419	1.77634	1.70251	1.338	0.277315	2.023	1.7053	1.39579	2.4029	1.13886	1.18825	1.51196	7.29496
DTXSID2034625	1.43479	2.50499	1.392	1.16382	3.75665	1.565	0.14447	0.401	0.279483	0.16008	0.288075	0.344554	0.106744	0.25623	2.77566
DTXSID2039336	1.65449	1.92764	1.05	4.01478	4.73471	2.59	1.28067	2.984	1.80358	1.54801	2.8419	0.743254	0.63024	1.15212	2.33004
DTXSID3020122	0.45429	1.3083	0.8126	0.85343	0.349794	0.5412	0.0931423	4.145	9.12412	3.16823	5.10091	4.85687	11.8498	7.65891	44.5018
DTXSID3020465	2.6065	2.06587	1.426	5.87936	7.19027	3.604	2.632	0.808	0.309994	0.391118	0.56662	0.13743	0.112374	0.224195	0.306991
DTXSID3020679	2.29444	1.63671	0.8534	4.78522	7.9816	1.526	4.38062	0.282	0.122906	0.172297	0.330443	0.0589314	0.0353313	0.184797	0.0643745
DTXSID3024235	2.21516	3.60542	2.057	3.68975	6.98408	2.687	1.34801	1.614	0.728617	0.447659	0.784638	0.437428	0.231097	0.60067	1.19732
DTXSID3038939	0.223139	2.17706	1.269	3.45496	1.10586	0.7517	2.96541	1.928	8.64034	0.885599	1.51931	0.558038	1.74344	2.56485	0.650164
DTXSID4020373	2.88474	1.91601	0.9947	5.49539	9.96013	2.879	4.22939	1.984	0.687758	1.03549	1.99457	0.36103	0.199194	0.689128	0.469098
DTXSID4020375	2.60013	1.82499	0.8203	4.25587	8.87151	2.299	3.93014	0.97	0.373058	0.53151	1.18249	0.227921	0.109339	0.421923	0.24681
DTXSID4020406	0.72741	3.78547	2.976	1.43736	2.58465	3.28	1.27202	3.055	4.19983	0.807032	1.02655	2.12542	1.18198	0.931402	2.40168
DTXSID4020458	2.15348	1.69168	0.9086	4.28605	7.90855	2.542	1.78883	4.586	2.12957	2.71091	5.04733	1.06998	0.579878	1.80409	2.56369
DTXSID4020537	2.76555	1.72377	2.006	1.52074	6.04817	3.836	0.252154	4.331	1.56606	2.51252	2.15902	2.84796	0.716085	1.12904	17.176
DTXSID4020791	0.105975	0.0620418	0.04317	0.0730346	0.0714675	0.06612	0.00645885	2.976	28.082	47.9676	68.9368	40.7478	41.6413	45.0091	460.763
DTXSID4020822	0.936011	0.776634	0.7771	1.8782e-09	0.506832	0.1648	7.48237e-09	0.013	0.0138887	0.0167389	0.0167289	6.92152e+06	0.0256495	0.0788835	1.73742e+06
DTXSID4022442	2.05563	2.2814	1.307	4.59095	4.45601	2.886	1.70741	3.234	1.57324	1.41755	2.47437	0.704429	0.725762	1.12058	1.8941
DTXSID4032459	1.41881	2.08156	1.218	4.20355	6.52485	3.462	2.28284	50	35.2408	24.0205	41.0509	11.8947	7.66301	14.4425	21.9026
DTXSID4032580	0.759734	1.40567	0.7738	1.09478	0.764215	0.8111	0.125256	0.603	0.793699	0.428977	0.779271	0.550798	0.789045	0.743435	4.81413
DTXSID4032611	1.52067	4.73276	2.665	5.2605	2.28179	2.439	2.07372	9.232	6.07099	1.95066	3.46417	1.75497	4.04594	3.78516	4.45189
DTXSID4032667	1.89603	1.47433	0.7568	2.08359	6.87433	2.148	0.360361	0.189	0.0996822	0.128194	0.249736	0.0907089	0.0274936	0.0879888	0.524474
DTXSID4034150	1.46678	2.20674	1.939	3.17393	2.03972	2.202	0.807788	0.163	0.111127	0.0738648	0.084064	0.0513559	0.0799129	0.0740236	0.201786
DTXSID4034609	1.25282	2.51695	1.412	3.2024	4.86966	0.3024	1.22181	3.213	2.56462	1.27655	2.2755	1.00331	0.6598	10.625	2.6297
DTXSID4047258	1.44942	2.67152	1.665	1.12452	2.4843	2.738	0.139732	10	6.89929	3.74319	6.00601	8.89271	4.02528	3.6523	71.5655
DTXSID5020607	2.07707	1.57598	0.6171	2.69889	7.64887	1.51	0.760065	1.592	0.766465	1.01016	2.57981	0.589871	0.208135	1.0543	2.09456
DTXSID5020732	1.68927	4.0727	5.322	5.92113	1.14848	5.959	3.89609	0.45	0.266387	0.110492	0.0845547	0.075999	0.391822	0.075516	0.1155
DTXSID5020784	1.47188	0.15084	0.139	1.55532	6.18675	2.875	0.253717	1.565	1.06326	10.3753	11.259	1.00623	0.25296	0.544348	6.1683
DTXSID5021209	3.67644	2.64239	2.589	0.241409	1.80444	2.575	0.0548767	11.733	3.1914	4.44029	4.53187	48.6021	6.50229	4.5565	213.807
DTXSID5023322	1.90505	2.00894	1.097	1.44235	5.84255	1.882	0.182863	11.733	6.15888	5.8404	10.6955	8.13463	2.0082	6.23433	64.1626
DTXSID5023742	1.39236	2.92072	3.895	0.877238	1.59211	4.602	0.670893	2.976	2.13738	1.01893	0.764056	3.39247	1.86922	0.646675	4.43588
DTXSID5023900	0.798602	1.83277	1.191	0.336411	0.893256	1.432	0.0551309	7.601	9.51789	4.14727	6.38203	22.5944	8.50932	5.30796	137.872
DTXSID5024261	0.730367	2.98302	1.946	0.724256	1.13185	1.495	0.130172	19.217	26.3114	6.44213	9.87513	26.5334	16.9783	12.8542	147.628
DTXSID5024344	2.01966	1.8875	1.04	5.06531	7.86956	2.327	2.82898	15	7.42699	7.947	14.4231	2.96132	1.90608	6.44607	5.30227
DTXSID5024845	1.74946	0.920459	1.004	0.0823307	1.35301	2.424	0.0155355	0.003	0.00171482	0.00325924	0.00298805	0.0364384	0.00221728	0.00123762	0.193106
DTXSID5024891	0.140243	0.0823393	0.07497	4.7221e-05	0.0279582	0.01303	1.18522e-05	0.004	0.0285218	0.0485795	0.0533547	84.7081	0.143071	0.306984	337.491
DTXSID5032498	2.93732	1.99415	1.091	5.58903	9.38449	3.042	3.77631	7.037	2.39572	3.52882	6.45005	1.25907	0.749854	2.31328	1.86346
DTXSID5032577	1.96069	1.53053	0.7434	3.69145	6.87481	1.833	1.88938	0.302	0.154027	0.197318	0.406242	0.0818106	0.0439285	0.164757	0.159841
DTXSID5035957	1.76238	1.38252	0.7329	2.29453	6.26272	2.025	0.465955	0.235	0.133343	0.169979	0.320644	0.102418	0.0375236	0.116049	0.50434
DTXSID6020690	1.72203	1.48505	0.5763	3.07868	6.58536	2.006	3.6082	0.526	0.305454	0.354198	0.912719	0.170852	0.0798741	0.262213	0.145779
DTXSID6021248	0.445022	1.35545	0.794	0.854132	1.29775	2.141	0.170407	0.007	0.0157296	0.00516434	0.00881612	0.00819546	0.00539397	0.0032695	0.0410782
DTXSID6022345	2.59576	1.82502	0.8178	4.24029	8.82727	2.275	3.94788	0.012	0.00462293	0.00657526	0.0146735	0.00282999	0.00135942	0.00527473	0.00303961
DTXSID6024206	1.4901	5.87928	3.454	6.65515	2.37131	2.669	5.83242	1.929	1.29455	0.328101	0.558483	0.289851	0.813475	0.722743	0.330737
DTXSID6032352	1.19102	1.73134	0.9773	3.83364	4.11056	2.513	1.76294	15	12.5943	8.6638	15.3484	3.91273	3.64914	5.96896	8.50851
DTXSID6047525	2.0999	0.395134	0.3927	0.00027347	1.45911	1.484	9.10951e-05	0.166	0.0790515	0.420111	0.422715	607.013	0.113768	0.11186	1822.27
DTXSID7020182	2.21061	2.56041	2.412	4.46125	4.79119	5.446	1.81193	10.059	4.55033	3.92867	4.1704	2.25475	2.09948	1.84704	5.55153
DTXSID7020479	1.51841	0.601218	0.5566	0.30302	0.641281	1.142	0.0718949	15	9.87877	24.9493	26.9493	49.5017	23.3907	13.1349	208.638
DTXSID7020895	1.6141	1.18611	0.5345	2.68983	5.63921	0.7244	1.65946	0.888	0.550153	0.748664	1.66137	0.330132	0.157469	1.22584	0.535114
DTXSID7021100	1.96422	1.73172	1.072	4.29421	6.11285	2.843	1.45672	2.976	1.5151	1.71852	2.77612	0.693026	0.486843	1.04678	2.04294
DTXSID7021237	0.414957	0.893321	0.9312	0.0103584	0.970806	1.643	0.00350503	2.178	5.24874	2.43809	2.33892	210.264	2.2435	1.32562	621.394
DTXSID7021239	0.47497	2.00268	0.9972	4.85069	1.6851	2.647	1.91758	0.319	0.671621	0.159286	0.319896	0.0657638	0.189307	0.120514	0.166356
DTXSID7024827	2.09135	2.5322	2.975	0.280241	3.84012	2.339	0.0481669	2.813	1.34506	1.11089	0.945546	10.0378	0.732529	1.20265	58.4011
DTXSID7032638	0.654101	1.40542	0.8553	0.874022	2.35485	2.047	0.193572	0.057	0.0871425	0.0405572	0.0666433	0.0652158	0.0242054	0.0278456	0.294464
DTXSID7037717	1.15507	2.45366	1.413	2.75481	2.15626	1.939	0.988751	10	8.6575	4.07555	7.07714	3.63001	4.63767	5.1573	10.1138
DTXSID8020040	2.29451	1.75658	0.8532	4.60588	8.11581	1.527	3.9294	0.663	0.28895	0.377438	0.777075	0.143946	0.0816924	0.434185	0.168728
DTXSID8022292	2.02305	1.66304	0.8082	3.0141	7.11469	2.428	0.799496	4.991	2.46707	3.00113	6.17545	1.65589	0.701506	2.0556	6.24269
DTXSID8022325	1.24943	1.79756	0.9902	4.11225	2.2921	2.304	1.58881	3.726	2.98215	2.07281	3.76288	0.906074	1.62559	1.61719	2.34516
DTXSID8023892	0.387241	0.728998	0.3904	0.00122683	1.59953	1.116	0.000257745	0.001	0.00258237	0.00137175	0.00256148	0.815106	0.000625183	0.000896057	3.87981
DTXSID8035180	2.46359	1.98424	1.056	4.84103	9.01981	2.805	1.73818	0.917	0.37222	0.462142	0.868371	0.189422	0.101665	0.326916	0.527562
DTXSID9020114	2.02012	2.73118	3.964	0.0434254	1.04095	4.154	0.00939379	0.985	0.487595	0.36065	0.248486	22.6826	0.946248	0.237121	104.857
DTXSID9020160	1.73321	1.4605	0.7517	2.72566	6.48695	2.18	0.678301	0.091	0.0525037	0.0623075	0.121059	0.0333864	0.0140282	0.0417431	0.134159
DTXSID9020247	0.966655	2.13066	1.504	1.47469	0.679372	0.9304	0.612109	1	1.0345	0.469338	0.664894	0.678107	1.47195	1.07481	1.6337
DTXSID9020249	2.86188	1.71768	1.611	4.77695	9.43099	3.888	2.62127	10	3.4942	5.82181	6.20732	2.09339	1.06033	2.57202	3.81495
DTXSID9020374	0.542213	2.02894	0.9667	5.00953	2.37254	2.573	4.87884	2.199	4.0556	1.08382	2.27475	0.438963	0.926853	0.854644	0.450722
DTXSID9020407	1.69335	1.87802	1.047	3.16265	3.52394	2.514	0.706577	20.107	11.8741	10.7065	19.2044	6.35765	5.70584	7.99801	28.4569
DTXSID9020453	1.88491	1.56553	0.8362	4.50614	6.69486	2.334	2.56928	0.497	0.263673	0.317465	0.594355	0.110294	0.074236	0.212939	0.193439
DTXSID9020827	2.5691	1.73135	0.9225	4.56837	8.56601	2.623	1.98651	1.984	0.772254	1.14592	2.15068	0.434291	0.231613	0.756386	0.998735
DTXSID9026261	0.570351	2.50555	1.48	1.73045	2.23778	1.735	0.730118	2.976	5.21784	1.18776	2.01081	1.71978	1.32989	1.71527	4.07605
DTXSID9032113	1.93532	3.69081	2.08	4.27418	5.66845	2.928	1.49747	1.018	0.526011	0.27582	0.489423	0.238174	0.17959	0.347678	0.679816
DTXSID9032329	0.355781	1.39295	0.8	0.620854	0.447726	1.235	0.0682604	10.807	30.3754	7.75835	13.5087	17.4067	24.1375	8.75061	158.32

## Sheet: BERs
Table 7. Calculation of BERs
Substance Name	DTXSID	SEEM2 95th %ile Reproductive Aged Female Exposure Predictions	24GW GP AED	6m GP AED	24GW httk AED	6m httk AED	24GW PK AED	6m PK AED	BER
Abamectin	DTXSID8023892	1.65e-05		0.0006		0.0009	0.8151		36.3636
Colchicine	DTXSID5024845	0.00115	0.0017			0.0012	0.0364		1.04348
o,p'-DDT	DTXSID6022345	1.57e-05		0.0014		0.0053	0.0028		89.172
Rotenone	DTXSID6021248	5.15e-06		0.0054		0.0033	0.0082		640.777
Tamoxifen	DTXSID1034187	1.37e-05		0.0049		0.0123	0.0128		357.664
Emamectin benzoate	DTXSID0034566	3.82e-05	0.0061		0.0053		1.3725		138.743
Tetraethylthiuram disulfide	DTXSID1021322	1.5e-05		0.0218	0.0144		0.0099		660
Methotrexate	DTXSID4020822	1.62e-05	0.0139		0.0167			1.73742e+06	858.025
Bifenthrin	DTXSID9020160	5.83e-06		0.014		0.0417	0.0334		2401.37		*
Spiroxamine	DTXSID1034212	8.31e-06	0.0304			0.0184	0.0177		2129.96
Pyraclostrobin	DTXSID7032638	8.14e-06		0.0242		0.0278	0.0652		2972.97
Es-fenvalerate	DTXSID4032667	0.000468		0.0275		0.088	0.0907		58.7607
Cytarabine hydrochloride	DTXSID5024891	4.62e-05	0.0285		0.0486		84.7081		616.883
Heptachlor	DTXSID3020679	9.38e-06		0.0353	0.1723		0.0589		3763.33
Cyfluthrin	DTXSID5035957	0.0302		0.0375		0.116	0.1024		1.24172
Exposures and AEDs in mg/kg/day

## Sheet: BoxPlots
Table 8. Complete DNT bioactivity plotted in BoxPlots.
chnm	dsstox_substance_id	ac50.uM.non.sel	aenm	activity	global.activity		GP fetal Cmax-24GW	httk fetal Cmax-24GW	httk brain Cmax-24GW	PK fetal Cmax-24GW	GP brCmax-6m	httk brCmax-6m	PK brCmax-6m		GP fetal AED-24GW	httk fetal AED-24GW	httk brain AED-24GW	PK fetal AED-24GW	GP brAED-6m	httk brAED-6m	PK brAED-6m		Min	Max
Abamectin	DTXSID8023892	0.004	CCTE_Shafer_MEA_dev_active_electrodes_number	General, Network	Network formation & function		0.387241	0.728998	0.3904	0.00122683	1.59953	1.116	0.000257745		0.0103295	0.00548699	0.0102459	3.26042	0.00250073	0.00358423	15.5192		0.000625183	892.356
Abamectin	DTXSID8023892	0.001	CCTE_Shafer_MEA_dev_burst_duration_mean	Bursting, Network	Network formation & function										0.00258237	0.00137175	0.00256148	0.815106	0.000625183	0.000896057	3.87981
Abamectin	DTXSID8023892	0.002	CCTE_Shafer_MEA_dev_burst_rate	General, Network	Network formation & function										0.00516474	0.00274349	0.00512295	1.63021	0.00125037	0.00179211	7.75961
Abamectin	DTXSID8023892	0.004	CCTE_Shafer_MEA_dev_bursting_electrodes_number	General, Network	Network formation & function										0.0103295	0.00548699	0.0102459	3.26042	0.00250073	0.00358423	15.5192
Abamectin	DTXSID8023892	0.089	CCTE_Shafer_MEA_dev_correlation_coefficient_mean	Connectivity, Network	Network formation & function										0.229831	0.122085	0.227971	72.5444	0.0556413	0.0797491	345.303
Abamectin	DTXSID8023892	0.001	CCTE_Shafer_MEA_dev_firing_rate_mean	General, Network	Network formation & function										0.00258237	0.00137175	0.00256148	0.815106	0.000625183	0.000896057	3.87981
Abamectin	DTXSID8023892	0.008	CCTE_Shafer_MEA_dev_inter_network_spike_interval_mean	Connectivity, Network	Network formation & function										0.020659	0.010974	0.0204918	6.52084	0.00500147	0.00716846	31.0385
Abamectin	DTXSID8023892	0.012	CCTE_Shafer_MEA_dev_interburst_interval_mean	Bursting, Network	Network formation & function										0.0309885	0.016461	0.0307377	9.78127	0.0075022	0.0107527	46.5577
Abamectin	DTXSID8023892	0.003	CCTE_Shafer_MEA_dev_mutual_information_norm	Connectivity, Network	Network formation & function										0.00774712	0.00411524	0.00768443	2.44532	0.00187555	0.00268817	11.6394
Abamectin	DTXSID8023892	0.002	CCTE_Shafer_MEA_dev_network_spike_duration_std	Connectivity, Network	Network formation & function										0.00516474	0.00274349	0.00512295	1.63021	0.00125037	0.00179211	7.75961
Abamectin	DTXSID8023892	0.027	CCTE_Shafer_MEA_dev_network_spike_number	Connectivity, Network	Network formation & function										0.069724	0.0370372	0.0691598	22.0079	0.01688	0.0241935	104.755
Abamectin	DTXSID8023892	0.016	CCTE_Shafer_MEA_dev_network_spike_peak	Connectivity, Network	Network formation & function										0.041318	0.0219479	0.0409836	13.0417	0.0100029	0.0143369	62.0769
Abamectin	DTXSID8023892	0.001	CCTE_Shafer_MEA_dev_per_burst_interspike_interval	Bursting, Network	Network formation & function										0.00258237	0.00137175	0.00256148	0.815106	0.000625183	0.000896057	3.87981
Abamectin	DTXSID8023892	0.01	CCTE_Shafer_MEA_dev_per_burst_spike_percent	Bursting, Network	Network formation & function										0.0258237	0.0137175	0.0256148	8.15106	0.00625183	0.00896057	38.7981
Abamectin	DTXSID8023892	0.007	CCTE_Shafer_MEA_dev_per_network_spike_spike_number_mean	Connectivity, Network	Network formation & function										0.0180766	0.00960223	0.0179303	5.70574	0.00437628	0.0062724	27.1586
Abamectin	DTXSID8023892	0.23	CCTE_Shafer_MEA_dev_per_network_spike_spike_percent	Connectivity, Network	Network formation & function										0.593946	0.315502	0.589139	187.474	0.143792	0.206093	892.356
Abamectin	DTXSID8023892	0.003	CCTE_Shafer_MEA_dev_spike_duration_mean	Bursting, Network	Network formation & function										0.00774712	0.00411524	0.00768443	2.44532	0.00187555	0.00268817	11.6394
Di(2-ethylhexyl) phthalate	DTXSID5020607	8.985	CCTE_Mundy_HCI_Cortical_NOG_NeuriteLength	NOG initiation, rat	NOG		2.07707	1.57598	0.6171	2.69889	7.64887	1.51	0.760065		4.32581	5.7012	14.56	3.32914	1.17468	5.95033	11.8214		0.208135	26.832
Di(2-ethylhexyl) phthalate	DTXSID5020607	8.267	CCTE_Mundy_HCI_Cortical_Synap&Neur_Matur_CellBodySpotCount	Synaptogenesis/maturation, rat	Synaptogenesis										3.98013	5.24561	13.3965	3.06311	1.08081	5.47483	10.8767
Di(2-ethylhexyl) phthalate	DTXSID5020607	3.84	CCTE_Mundy_HCI_Cortical_Synap&Neur_Matur_NeuriteLength	Synaptogenesis/maturation, rat	Synaptogenesis										1.84876	2.43657	6.22265	1.4228	0.502035	2.54305	5.0522
Di(2-ethylhexyl) phthalate	DTXSID5020607	8.064	CCTE_Mundy_HCI_Cortical_Synap&Neur_Matur_NeuriteSpotCountPerNeuriteLength	Synaptogenesis/maturation, rat	Synaptogenesis										3.8824	5.1168	13.0676	2.98789	1.05427	5.3404	10.6096
Di(2-ethylhexyl) phthalate	DTXSID5020607	5.471	CCTE_Mundy_HCI_Cortical_Synap&Neur_Matur_NeuriteSpotCountPerNeuron	Synaptogenesis/maturation, rat	Synaptogenesis										2.634	3.47148	8.86566	2.02713	0.715269	3.62318	7.19807
Di(2-ethylhexyl) phthalate	DTXSID5020607	6.284	CCTE_Mundy_HCI_Cortical_Synap&Neur_Matur_SynapseCount	Synaptogenesis/maturation, rat	Synaptogenesis										3.02542	3.98735	10.1831	2.32836	0.821559	4.16159	8.26772
Di(2-ethylhexyl) phthalate	DTXSID5020607	16.558	CCTE_Mundy_HCI_hNP1_Casp3_7	Apoptosis/viability, hNP1	Apoptosis										7.97182	10.5064	26.832	6.13511	2.16476	10.9656	21.785
Di(2-ethylhexyl) phthalate	DTXSID5020607	9.265	CCTE_Mundy_HCI_hNP1_Pro_ResponderAvgInten	Proliferation, hNP1	Proliferation										4.46062	5.87886	15.0138	3.43289	1.21129	6.13576	12.1898
Di(2-ethylhexyl) phthalate	DTXSID5020607	15	CCTE_Shafer_MEA_dev_active_electrodes_number	General, Network	Network formation & function										7.22172	9.51786	24.3072	5.55783	1.96107	9.93377	19.7352
Di(2-ethylhexyl) phthalate	DTXSID5020607	2.976	CCTE_Shafer_MEA_dev_burst_rate	General, Network	Network formation & function										1.43279	1.88834	4.82256	1.10267	0.389077	1.97086	3.91546
Di(2-ethylhexyl) phthalate	DTXSID5020607	9.733	CCTE_Shafer_MEA_dev_bursting_electrodes_number	General, Network	Network formation & function										4.68593	6.17582	15.7722	3.60629	1.27248	6.4457	12.8055
Di(2-ethylhexyl) phthalate	DTXSID5020607	5.495	CCTE_Shafer_MEA_dev_correlation_coefficient_mean	Connectivity, Network	Network formation & function										2.64556	3.48671	8.90455	2.03602	0.718407	3.63907	7.22965
Di(2-ethylhexyl) phthalate	DTXSID5020607	2.976	CCTE_Shafer_MEA_dev_firing_rate_mean	General, Network	Network formation & function										1.43279	1.88834	4.82256	1.10267	0.389077	1.97086	3.91546
Di(2-ethylhexyl) phthalate	DTXSID5020607	1.592	CCTE_Shafer_MEA_dev_mutual_information_norm	Connectivity, Network	Network formation & function										0.766465	1.01016	2.57981	0.589871	0.208135	1.0543	2.09456
Di(2-ethylhexyl) phthalate	DTXSID5020607	5.243	CCTE_Shafer_MEA_dev_network_spike_duration_std	Connectivity, Network	Network formation & function										2.52423	3.32681	8.49619	1.94265	0.685461	3.47219	6.8981
Di(2-ethylhexyl) phthalate	DTXSID5020607	2.32	CCTE_Shafer_MEA_dev_network_spike_number	Connectivity, Network	Network formation & function										1.11696	1.4721	3.75952	0.859611	0.303313	1.53642	3.05237
Di(2-ethylhexyl) phthalate	DTXSID5020607	15	CCTE_Shafer_MEA_dev_network_spike_peak	Connectivity, Network	Network formation & function										7.22172	9.51786	24.3072	5.55783	1.96107	9.93377	19.7352
Di(2-ethylhexyl) phthalate	DTXSID5020607	15	CCTE_Shafer_MEA_dev_per_burst_spike_percent	Bursting, Network	Network formation & function										7.22172	9.51786	24.3072	5.55783	1.96107	9.93377	19.7352
Di(2-ethylhexyl) phthalate	DTXSID5020607	6.153	CCTE_Shafer_MEA_dev_per_network_spike_spike_number_mean	Connectivity, Network	Network formation & function										2.96235	3.90423	9.97083	2.27982	0.804432	4.07483	8.09536
Di(2-ethylhexyl) phthalate	DTXSID5020607	9.449	CCTE_Shafer_MEA_dev_per_network_spike_spike_percent	Connectivity, Network	Network formation & function										4.5492	5.99562	15.3119	3.50106	1.23535	6.25762	12.4318
Di(2-ethylhexyl) phthalate	DTXSID5020607	9.35	CCTE_Shafer_MEA_dev_spike_duration_mean	Bursting, Network	Network formation & function										4.50154	5.9328	15.1515	3.46438	1.2224	6.19205	12.3016
Heptachlor	DTXSID3020679	17.623	CCTE_Mundy_HCI_Cortical_NOG_NeuriteCount	NOG initiation, rat	NOG		2.29444	1.63671	0.8534	4.78522	7.9816	1.526	4.38062		7.68074	10.7673	20.6503	3.6828	2.20795	11.5485	4.02295		0.0353313	26.3253
Heptachlor	DTXSID3020679	12.247	CCTE_Mundy_HCI_Cortical_NOG_BPCount	NOG initiation, rat	NOG										5.33769	7.48268	14.3508	2.55934	1.5344	8.02556	2.79572
Heptachlor	DTXSID3020679	22.466	CCTE_Mundy_HCI_Cortical_NOG_NeuriteLength	NOG initiation, rat	NOG										9.7915	13.7263	26.3253	4.69487	2.81472	14.7221	5.1285
Heptachlor	DTXSID3020679	11.656	CCTE_Mundy_HCI_Cortical_Synap&Neur_Matur_BPCount	Synaptogenesis/maturation, rat	Synaptogenesis										5.08011	7.12159	13.6583	2.43583	1.46036	7.63827	2.66081
Heptachlor	DTXSID3020679	12.417	CCTE_Mundy_HCI_Cortical_Synap&Neur_Matur_CellBodySpotCount	Synaptogenesis/maturation, rat	Synaptogenesis										5.41178	7.58655	14.55	2.59486	1.5557	8.13696	2.83453
Heptachlor	DTXSID3020679	14.936	CCTE_Mundy_HCI_Cortical_Synap&Neur_Matur_NeuriteCount	Synaptogenesis/maturation, rat	Synaptogenesis										6.50965	9.12561	17.5018	3.12128	1.8713	9.78768	3.40956
Heptachlor	DTXSID3020679	12.128	CCTE_Mundy_HCI_Cortical_Synap&Neur_Matur_NeuriteLength	Synaptogenesis/maturation, rat	Synaptogenesis										5.28582	7.40998	14.2114	2.53447	1.5195	7.94758	2.76856
Heptachlor	DTXSID3020679	10.492	CCTE_Mundy_HCI_Cortical_Synap&Neur_Matur_NeuriteSpotCountPerNeuron	Synaptogenesis/maturation, rat	Synaptogenesis										4.5728	6.41041	12.2944	2.19258	1.31452	6.87549	2.3951
Heptachlor	DTXSID3020679	10.601	CCTE_Mundy_HCI_Cortical_Synap&Neur_Matur_SynapseCount	Synaptogenesis/maturation, rat	Synaptogenesis										4.6203	6.47701	12.4221	2.21536	1.32818	6.94692	2.41998
Heptachlor	DTXSID3020679	3.013	CCTE_Mundy_HCI_hN2_NOG_BPCount	NOG initiation, hN2	NOG										1.31317	1.84089	3.53058	0.629647	0.377493	1.97444	0.687803
Heptachlor	DTXSID3020679	5.099	CCTE_Mundy_HCI_hN2_NOG_NeuriteCount	NOG initiation, hN2	NOG										2.22233	3.11539	5.97492	1.06557	0.638845	3.34142	1.16399
Heptachlor	DTXSID3020679	4.264	CCTE_Mundy_HCI_hN2_NOG_NeuriteLength	NOG initiation, hN2	NOG										1.85841	2.60522	4.99648	0.891077	0.534229	2.79423	0.973379
Heptachlor	DTXSID3020679	0.282	CCTE_Mundy_HCI_hNP1_Casp3_7	Apoptosis/viability, hNP1	Apoptosis										0.122906	0.172297	0.330443	0.0589314	0.0353313	0.184797	0.0643745
Heptachlor	DTXSID3020679	13.405	CCTE_Mundy_HCI_hNP1_Pro_ResponderAvgInten	Proliferation, hNP1	Proliferation										5.84239	8.1902	15.7078	2.80133	1.67949	8.7844	3.06007
Heptachlor	DTXSID3020679	3.493	CCTE_Shafer_MEA_dev_active_electrodes_number	General, Network	Network formation & function										1.52238	2.13416	4.09304	0.729956	0.437632	2.28899	0.797376
Heptachlor	DTXSID3020679	2.737	CCTE_Shafer_MEA_dev_burst_rate	General, Network	Network formation & function										1.19288	1.67225	3.20717	0.571969	0.342914	1.79358	0.624798
Heptachlor	DTXSID3020679	2.351	CCTE_Shafer_MEA_dev_bursting_electrodes_number	General, Network	Network formation & function										1.02465	1.43642	2.75486	0.491304	0.294553	1.54063	0.536682
Heptachlor	DTXSID3020679	1.965	CCTE_Shafer_MEA_dev_correlation_coefficient_mean	Connectivity, Network	Network formation & function										0.856418	1.20058	2.30255	0.410639	0.246191	1.28768	0.448567
Heptachlor	DTXSID3020679	7.728	CCTE_Shafer_MEA_dev_firing_rate_mean	General, Network	Network formation & function										3.36814	4.72166	9.05554	1.61497	0.968227	5.06422	1.76413
Heptachlor	DTXSID3020679	2.317	CCTE_Shafer_MEA_dev_interburst_interval_mean	Bursting, Network	Network formation & function										1.00983	1.41564	2.71502	0.484199	0.290293	1.51835	0.528921
Heptachlor	DTXSID3020679	1.518	CCTE_Shafer_MEA_dev_mutual_information_norm	Connectivity, Network	Network formation & function										0.6616	0.927469	1.77877	0.317227	0.190187	0.994758	0.346526
Heptachlor	DTXSID3020679	0.743	CCTE_Shafer_MEA_dev_network_spike_duration_std	Connectivity, Network	Network formation & function										0.323826	0.453959	0.870635	0.15527	0.0930891	0.486894	0.169611
Heptachlor	DTXSID3020679	3.148	CCTE_Shafer_MEA_dev_network_spike_peak	Connectivity, Network	Network formation & function										1.37201	1.92337	3.68877	0.657859	0.394407	2.06291	0.71862
Heptachlor	DTXSID3020679	3.003	CCTE_Shafer_MEA_dev_per_burst_spike_percent	Bursting, Network	Network formation & function										1.30882	1.83478	3.51887	0.627557	0.37624	1.96789	0.68552
Heptachlor	DTXSID3020679	2.976	CCTE_Shafer_MEA_dev_per_network_spike_spike_number_mean	Connectivity, Network	Network formation & function										1.29705	1.81828	3.48723	0.621915	0.372858	1.9502	0.679356
Heptachlor	DTXSID3020679	1.401	CCTE_Shafer_MEA_dev_per_network_spike_spike_percent	Connectivity, Network	Network formation & function										0.610607	0.855984	1.64167	0.292776	0.175529	0.918087	0.319818
Heptachlor	DTXSID3020679	3.203	CCTE_Shafer_MEA_dev_spike_duration_mean	Bursting, Network	Network formation & function										1.39598	1.95697	3.75322	0.669352	0.401298	2.09895	0.731175
Emamectin benzoate	DTXSID0034566	1.532	CCTE_Mundy_HCI_Cortical_NOG_BPCount	NOG initiation, rat	NOG		0.491728	0.562923	0.3122	0.00218578	0.482892	0.106	0.00180666		3.11554	2.72151	4.90711	700.894	3.17255	14.4528	847.974		0.00532932	2630.27
Emamectin benzoate	DTXSID0034566	1.531	CCTE_Mundy_HCI_Cortical_NOG_NeuriteCount	NOG initiation, rat	NOG										3.11351	2.71973	4.90391	700.437	3.17048	14.4434	847.421
Emamectin benzoate	DTXSID0034566	1.58	CCTE_Mundy_HCI_Cortical_NOG_NeuriteLength	NOG initiation, rat	NOG										3.21316	2.80678	5.06086	722.854	3.27195	14.9057	874.542
Emamectin benzoate	DTXSID0034566	0.668	CCTE_Mundy_HCI_Cortical_Synap&Neur_Matur_BPCount	Synaptogenesis/maturation, rat	Synaptogenesis										1.35847	1.18666	2.13965	305.612	1.38333	6.30189	369.743
Emamectin benzoate	DTXSID0034566	1.104	CCTE_Mundy_HCI_Cortical_Synap&Neur_Matur_CellBodySpotCount	Synaptogenesis/maturation, rat	Synaptogenesis										2.24514	1.96119	3.53619	505.083	2.28623	10.4151	611.073
Emamectin benzoate	DTXSID0034566	1.79	CCTE_Mundy_HCI_Cortical_Synap&Neur_Matur_NeuriteCount	Synaptogenesis/maturation, rat	Synaptogenesis										3.64022	3.17983	5.7335	818.93	3.70683	16.8868	990.779
Emamectin benzoate	DTXSID0034566	0.565	CCTE_Mundy_HCI_Cortical_Synap&Neur_Matur_NeuriteSpotCountPerNeuron	Synaptogenesis/maturation, rat	Synaptogenesis										1.14901	1.00369	1.80974	258.489	1.17003	5.33019	312.732
Emamectin benzoate	DTXSID0034566	0.828	CCTE_Mundy_HCI_Cortical_Synap&Neur_Matur_NeuriteLength	Synaptogenesis/maturation, rat	Synaptogenesis										1.68386	1.47089	2.65215	378.812	1.71467	7.81132	458.305
Emamectin benzoate	DTXSID0034566	1.005	CCTE_Mundy_HCI_Cortical_Synap&Neur_Matur_NeuriteSpotCountPerNeuriteLength	Synaptogenesis/maturation, rat	Synaptogenesis										2.04381	1.78532	3.21909	459.79	2.08121	9.48113	556.275
Emamectin benzoate	DTXSID0034566	0.658	CCTE_Mundy_HCI_Cortical_Synap&Neur_Matur_SynapseCount	Synaptogenesis/maturation, rat	Synaptogenesis										1.33814	1.1689	2.10762	301.037	1.36262	6.20755	364.208
Emamectin benzoate	DTXSID0034566	1.203	CCTE_Mundy_HCI_hNP1_Casp3_7	Apoptosis/viability, hNP1	Apoptosis										2.44647	2.13706	3.8533	550.376	2.49124	11.3491	665.87
Emamectin benzoate	DTXSID0034566	4.752	CCTE_Mundy_HCI_hNP1_Pro_ResponderAvgInten	Proliferation, hNP1	Proliferation										9.66388	8.44165	15.221	2174.05	9.84071	44.8302	2630.27
Emamectin benzoate	DTXSID0034566	0.318	CCTE_Shafer_MEA_dev_correlation_coefficient_mean	Connectivity, Network	Network formation & function										0.646699	0.564908	1.01858	145.486	0.658532	3	176.016
Emamectin benzoate	DTXSID0034566	0.16	CCTE_Shafer_MEA_dev_inter_network_spike_interval_mean	Connectivity, Network	Network formation & function										0.325383	0.284231	0.512492	73.2004	0.331337	1.50943	88.5613
Emamectin benzoate	DTXSID0034566	0.22	CCTE_Shafer_MEA_dev_interburst_interval_mean	Bursting, Network	Network formation & function										0.447402	0.390817	0.704676	100.651	0.455588	2.07547	121.772
Emamectin benzoate	DTXSID0034566	0.055	CCTE_Shafer_MEA_dev_active_electrodes_number	General, Network	Network formation & function										0.11185	0.0977042	0.176169	25.1627	0.113897	0.518868	30.4429
Emamectin benzoate	DTXSID0034566	0.02	CCTE_Shafer_MEA_dev_burst_duration_mean	Bursting, Network	Network formation & function										0.0406729	0.0355288	0.0640615	9.15006	0.0414171	0.188679	11.0702
Emamectin benzoate	DTXSID0034566	0.021	CCTE_Shafer_MEA_dev_burst_rate	General, Network	Network formation & function										0.0427065	0.0373053	0.0672646	9.60756	0.043488	0.198113	11.6237
Emamectin benzoate	DTXSID0034566	0.043	CCTE_Shafer_MEA_dev_bursting_electrodes_number	General, Network	Network formation & function										0.0874467	0.0763869	0.137732	19.6726	0.0890468	0.40566	23.8008
Emamectin benzoate	DTXSID0034566	0.006	CCTE_Shafer_MEA_dev_firing_rate_mean	General, Network	Network formation & function										0.0122019	0.0106586	0.0192184	2.74502	0.0124251	0.0566038	3.32105
Emamectin benzoate	DTXSID0034566	0.003	CCTE_Shafer_MEA_dev_mutual_information_norm	Connectivity, Network	Network formation & function										0.00610093	0.00532932	0.00960922	1.37251	0.00621257	0.0283019	1.66052
Emamectin benzoate	DTXSID0034566	0.005	CCTE_Shafer_MEA_dev_network_spike_duration_std	Connectivity, Network	Network formation & function										0.0101682	0.0088822	0.0160154	2.28751	0.0103543	0.0471698	2.76754
Emamectin benzoate	DTXSID0034566	0.047	CCTE_Shafer_MEA_dev_network_spike_number	Connectivity, Network	Network formation & function										0.0955813	0.0834927	0.150545	21.5026	0.0973302	0.443396	26.0149
Emamectin benzoate	DTXSID0034566	0.045	CCTE_Shafer_MEA_dev_per_burst_interspike_interval	Bursting, Network	Network formation & function										0.091514	0.0799398	0.144138	20.5876	0.0931885	0.424528	24.9079
Emamectin benzoate	DTXSID0034566	0.055	CCTE_Shafer_MEA_dev_per_network_spike_spike_number_mean	Connectivity, Network	Network formation & function										0.11185	0.0977042	0.176169	25.1627	0.113897	0.518868	30.4429
Emamectin benzoate	DTXSID0034566	0.013	CCTE_Shafer_MEA_dev_spike_duration_mean	Bursting, Network	Network formation & function										0.0264374	0.0230937	0.04164	5.94754	0.0269211	0.122642	7.1956
Emamectin benzoate	DTXSID0034566	0.106	CCTE_Shafer_MEA_dev_network_spike_peak	Connectivity, Network	Network formation & function										0.215566	0.188303	0.339526	48.4953	0.219511	1	58.6718
Emamectin benzoate	DTXSID0034566	0.089	CCTE_Shafer_MEA_dev_per_burst_spike_percent	Bursting, Network	Network formation & function										0.180994	0.158103	0.285074	40.7178	0.184306	0.839623	49.2622
Emamectin benzoate	DTXSID0034566	0.318	CCTE_Shafer_MEA_dev_per_network_spike_spike_percent	Connectivity, Network	Network formation & function										0.646699	0.564908	1.01858	145.486	0.658532	3	176.016
Haloperidol	DTXSID4034150	6.158	CCTE_Mundy_HCI_Cortical_NOG_NeuriteLength	NOG initiation, rat	NOG		1.46678	2.20674	1.939	3.17393	2.03972	2.202	0.807788		4.1983	2.79055	3.17586	1.94018	3.01904	2.79655	7.62328		0.0513559	87.539
Haloperidol	DTXSID4034150	21.233	CCTE_Mundy_HCI_Cortical_Synap&Neur_Matur_NeuriteLength	Synaptogenesis/maturation, rat	Synaptogenesis										14.4759	9.62191	10.9505	6.68982	10.4098	9.6426	26.2854
Haloperidol	DTXSID4034150	50	CCTE_Mundy_HCI_Cortical_Synap&Neur_Matur_NeuriteSpotCountPerNeuriteLength	Synaptogenesis/maturation, rat	Synaptogenesis										34.0882	22.6579	25.7865	15.7533	24.5132	22.7066	61.8974
Haloperidol	DTXSID4034150	19.319	CCTE_Mundy_HCI_Cortical_Synap&Neur_Matur_NeuriteSpotCountPerNeuron	Synaptogenesis/maturation, rat	Synaptogenesis										13.171	8.75456	9.96338	6.08678	9.47139	8.77339	23.9159
Haloperidol	DTXSID4034150	19.795	CCTE_Mundy_HCI_Cortical_Synap&Neur_Matur_SynapseCount	Synaptogenesis/maturation, rat	Synaptogenesis										13.4955	8.97026	10.2089	6.23675	9.70476	8.98955	24.5052
Haloperidol	DTXSID4034150	9.921	CCTE_Mundy_HCI_hN2_NOG_BPCount	NOG initiation, hN2	NOG										6.76378	4.49578	5.11655	3.12578	4.8639	4.50545	12.2817
Haloperidol	DTXSID4034150	40.1	CCTE_Mundy_HCI_hN2_NOG_NeuriteCount	NOG initiation, hN2	NOG										27.3387	18.1716	20.6808	12.6342	19.6595	18.2107	49.6417
Haloperidol	DTXSID4034150	16.717	CCTE_Mundy_HCI_hN2_NOG_NeuriteLength	NOG initiation, hN2	NOG										11.397	7.57544	8.62145	5.26697	8.19573	7.59173	20.6948
Haloperidol	DTXSID4034150	70.713	CCTE_Mundy_HCI_hNP1_Casp3_7	Apoptosis/viability, hNP1	Apoptosis										48.2096	32.0442	36.4688	22.2793	34.668	32.1131	87.539
Haloperidol	DTXSID4034150	2.332	CCTE_Shafer_MEA_dev_active_electrodes_number	General, Network	Network formation & function										1.58987	1.05676	1.20268	0.734736	1.14329	1.05904	2.88689
Haloperidol	DTXSID4034150	1.29	CCTE_Shafer_MEA_dev_burst_duration_mean	Bursting, Network	Network formation & function										0.879475	0.584574	0.665291	0.406436	0.632439	0.585831	1.59695
Haloperidol	DTXSID4034150	0.531	CCTE_Shafer_MEA_dev_burst_rate	General, Network	Network formation & function										0.362017	0.240627	0.273853	0.167301	0.26033	0.241144	0.65735
Haloperidol	DTXSID4034150	1.646	CCTE_Shafer_MEA_dev_bursting_electrodes_number	General, Network	Network formation & function										1.12218	0.745898	0.848891	0.5186	0.806973	0.747502	2.03766
Haloperidol	DTXSID4034150	1.743	CCTE_Shafer_MEA_dev_correlation_coefficient_mean	Connectivity, Network	Network formation & function										1.18831	0.789855	0.898917	0.549162	0.854529	0.791553	2.15774
Haloperidol	DTXSID4034150	0.39	CCTE_Shafer_MEA_dev_firing_rate_mean	General, Network	Network formation & function										0.265888	0.176732	0.201135	0.122876	0.191203	0.177112	0.4828
Haloperidol	DTXSID4034150	3.087	CCTE_Shafer_MEA_dev_inter_network_spike_interval_mean	Connectivity, Network	Network formation & function										2.1046	1.3989	1.59206	0.972612	1.51344	1.40191	3.82155
Haloperidol	DTXSID4034150	3.119	CCTE_Shafer_MEA_dev_interburst_interval_mean	Bursting, Network	Network formation & function										2.12642	1.4134	1.60856	0.982694	1.52913	1.41644	3.86116
Haloperidol	DTXSID4034150	0.163	CCTE_Shafer_MEA_dev_mutual_information_norm	Connectivity, Network	Network formation & function										0.111127	0.0738648	0.084064	0.0513559	0.0799129	0.0740236	0.201786
Haloperidol	DTXSID4034150	1.879	CCTE_Shafer_MEA_dev_network_spike_duration_std	Connectivity, Network	Network formation & function										1.28103	0.851484	0.969056	0.592011	0.921204	0.853315	2.3261
Haloperidol	DTXSID4034150	0.568	CCTE_Shafer_MEA_dev_network_spike_number	Connectivity, Network	Network formation & function										0.387242	0.257394	0.292935	0.178958	0.278469	0.257947	0.703155
Haloperidol	DTXSID4034150	2.022	CCTE_Shafer_MEA_dev_network_spike_peak	Connectivity, Network	Network formation & function										1.37853	0.916286	1.04281	0.637065	0.991312	0.918256	2.50313
Haloperidol	DTXSID4034150	1.777	CCTE_Shafer_MEA_dev_per_burst_interspike_interval	Bursting, Network	Network formation & function										1.21149	0.805262	0.916452	0.559874	0.871198	0.806994	2.19983
Haloperidol	DTXSID4034150	3.235	CCTE_Shafer_MEA_dev_per_burst_spike_percent	Bursting, Network	Network formation & function										2.20551	1.46597	1.66839	1.01924	1.586	1.46912	4.00476
Haloperidol	DTXSID4034150	0.753	CCTE_Shafer_MEA_dev_per_network_spike_spike_number_mean	Connectivity, Network	Network formation & function										0.513368	0.341228	0.388345	0.237245	0.369168	0.341962	0.932175
Haloperidol	DTXSID4034150	2.976	CCTE_Shafer_MEA_dev_per_network_spike_spike_percent	Connectivity, Network	Network formation & function										2.02893	1.3486	1.53481	0.937639	1.45902	1.3515	3.68413
Haloperidol	DTXSID4034150	1.776	CCTE_Shafer_MEA_dev_spike_duration_mean	Bursting, Network	Network formation & function										1.21081	0.804809	0.915936	0.559559	0.870707	0.80654	2.1986
Methotrexate	DTXSID4020822	0.045	CCTE_Mundy_HCI_Cortical_Synap&Neur_Matur_BPCount	Synaptogenesis/maturation, rat	Synaptogenesis		0.936011	0.776634	0.7771	1.8782e-09	0.506832	0.1648	7.48237e-09		0.0480764	0.0579424	0.0579076	2.39591e+07	0.0887867	0.273058	6.01414e+06		0.0138887	7.24097e+07
Methotrexate	DTXSID4020822	0.03	CCTE_Shafer_MEA_dev_active_electrodes_number	General, Network	Network formation & function										0.0320509	0.0386283	0.0386051	1.59727e+07	0.0591912	0.182039	4.00943e+06
Methotrexate	DTXSID4020822	0.091	CCTE_Shafer_MEA_dev_burst_duration_mean	Bursting, Network	Network formation & function										0.0972211	0.117172	0.117102	4.84506e+07	0.179547	0.552184	1.21619e+07
Methotrexate	DTXSID4020822	0.037	CCTE_Shafer_MEA_dev_burst_rate	General, Network	Network formation & function										0.0395295	0.0476415	0.0476129	1.96997e+07	0.0730024	0.224515	4.94496e+06
Methotrexate	DTXSID4020822	0.026	CCTE_Shafer_MEA_dev_bursting_electrodes_number	General, Network	Network formation & function										0.0277775	0.0334778	0.0334577	1.3843e+07	0.051299	0.157767	3.47484e+06
Methotrexate	DTXSID4020822	0.013	CCTE_Shafer_MEA_dev_correlation_coefficient_mean	Connectivity, Network	Network formation & function										0.0138887	0.0167389	0.0167289	6.92152e+06	0.0256495	0.0788835	1.73742e+06
Methotrexate	DTXSID4020822	0.123	CCTE_Shafer_MEA_dev_firing_rate_mean	General, Network	Network formation & function										0.131409	0.158376	0.158281	6.54882e+07	0.242684	0.746359	1.64386e+07
Methotrexate	DTXSID4020822	0.031	CCTE_Shafer_MEA_dev_inter_network_spike_interval_mean	Connectivity, Network	Network formation & function										0.0331193	0.0399159	0.0398919	1.65052e+07	0.0611642	0.188107	4.14307e+06
Methotrexate	DTXSID4020822	0.136	CCTE_Shafer_MEA_dev_interburst_interval_mean	Bursting, Network	Network formation & function										0.145298	0.175115	0.17501	7.24097e+07	0.268333	0.825243	1.81761e+07
Methotrexate	DTXSID4020822	0.019	CCTE_Shafer_MEA_dev_mutual_information_norm	Connectivity, Network	Network formation & function										0.0202989	0.0244646	0.0244499	1.01161e+07	0.0374877	0.115291	2.5393e+06
Methotrexate	DTXSID4020822	0.031	CCTE_Shafer_MEA_dev_network_spike_duration_std	Connectivity, Network	Network formation & function										0.0331193	0.0399159	0.0398919	1.65052e+07	0.0611642	0.188107	4.14307e+06
Methotrexate	DTXSID4020822	0.024	CCTE_Shafer_MEA_dev_network_spike_number	Connectivity, Network	Network formation & function										0.0256407	0.0309026	0.0308841	1.27782e+07	0.0473529	0.145631	3.20754e+06
Methotrexate	DTXSID4020822	0.029	CCTE_Shafer_MEA_dev_network_spike_peak	Connectivity, Network	Network formation & function										0.0309826	0.0373406	0.0373182	1.54403e+07	0.0572181	0.175971	3.87578e+06
Methotrexate	DTXSID4020822	0.125	CCTE_Shafer_MEA_dev_per_burst_interspike_interval	Bursting, Network	Network formation & function										0.133546	0.160951	0.160854	6.65531e+07	0.24663	0.758495	1.67059e+07
Methotrexate	DTXSID4020822	0.032	CCTE_Shafer_MEA_dev_per_burst_spike_percent	Bursting, Network	Network formation & function										0.0341876	0.0412035	0.0411787	1.70376e+07	0.0631372	0.194175	4.27672e+06
Methotrexate	DTXSID4020822	0.029	CCTE_Shafer_MEA_dev_per_network_spike_spike_number_mean	Connectivity, Network	Network formation & function										0.0309826	0.0373406	0.0373182	1.54403e+07	0.0572181	0.175971	3.87578e+06
Methotrexate	DTXSID4020822	0.025	CCTE_Shafer_MEA_dev_per_network_spike_spike_percent	Connectivity, Network	Network formation & function										0.0267091	0.0321902	0.0321709	1.33106e+07	0.049326	0.151699	3.34119e+06
Methotrexate	DTXSID4020822	0.033	CCTE_Shafer_MEA_dev_spike_duration_mean	Bursting, Network	Network formation & function										0.035256	0.0424911	0.0424656	1.757e+07	0.0651103	0.200243	4.41037e+06
Rotenone	DTXSID6021248	0.014	CCTE_Shafer_MEA_dev_active_electrodes_number	General, Network	Network formation & function	MEA NFA	0.445022	1.35545	0.794	0.854132	1.29775	2.141	0.170407		0.0314591	0.0103287	0.0176322	0.0163909	0.0107879	0.006539	0.0821564		0.0032695	0.187786
Rotenone	DTXSID6021248	0.03	CCTE_Shafer_MEA_dev_burst_duration_mean	Bursting, Network	Network formation & function	MEA NFA									0.0674124	0.0221329	0.0377834	0.0351234	0.023117	0.0140121	0.176049
Rotenone	DTXSID6021248	0.012	CCTE_Shafer_MEA_dev_bursting_electrodes_number	General, Network	Network formation & function	MEA NFA									0.026965	0.00885315	0.0151134	0.0140494	0.0092468	0.00560486	0.0704198
Rotenone	DTXSID6021248	0.015	CCTE_Shafer_MEA_dev_correlation_coefficient_mean	Connectivity, Network	Network formation & function	MEA NFA									0.0337062	0.0110664	0.0188917	0.0175617	0.0115585	0.00700607	0.0880247
Rotenone	DTXSID6021248	0.016	CCTE_Shafer_MEA_dev_firing_rate_mean	General, Network	Network formation & function	MEA NFA									0.0359533	0.0118042	0.0201511	0.0187325	0.0123291	0.00747314	0.093893
Rotenone	DTXSID6021248	0.026	CCTE_Shafer_MEA_dev_inter_network_spike_interval_mean	Connectivity, Network	Network formation & function	MEA NFA									0.0584241	0.0191818	0.0327456	0.0304403	0.0200347	0.0121439	0.152576
Rotenone	DTXSID6021248	0.031	CCTE_Shafer_MEA_dev_interburst_interval_mean	Bursting, Network	Network formation & function	MEA NFA									0.0696595	0.0228706	0.0390428	0.0362942	0.0238876	0.0144792	0.181918
Rotenone	DTXSID6021248	0.007	CCTE_Shafer_MEA_dev_burst_rate	General, Network	Network formation & function	MEA NFA									0.0157296	0.00516434	0.00881612	0.00819546	0.00539397	0.0032695	0.0410782
Rotenone	DTXSID6021248	0.007	CCTE_Shafer_MEA_dev_mutual_information_norm	Connectivity, Network	Network formation & function	MEA NFA									0.0157296	0.00516434	0.00881612	0.00819546	0.00539397	0.0032695	0.0410782
Rotenone	DTXSID6021248	0.015	CCTE_Shafer_MEA_dev_network_spike_duration_std	Connectivity, Network	Network formation & function	MEA NFA									0.0337062	0.0110664	0.0188917	0.0175617	0.0115585	0.00700607	0.0880247
Rotenone	DTXSID6021248	0.011	CCTE_Shafer_MEA_dev_network_spike_number	Connectivity, Network	Network formation & function	MEA NFA									0.0247179	0.00811538	0.0138539	0.0128786	0.00847623	0.00513779	0.0645514
Rotenone	DTXSID6021248	0.019	CCTE_Shafer_MEA_dev_network_spike_peak	Connectivity, Network	Network formation & function	MEA NFA									0.0426945	0.0140175	0.0239295	0.0222448	0.0146408	0.00887436	0.111498
Rotenone	DTXSID6021248	0.032	CCTE_Shafer_MEA_dev_per_burst_interspike_interval	Bursting, Network	Network formation & function	MEA NFA									0.0719066	0.0236084	0.0403023	0.0374649	0.0246581	0.0149463	0.187786
Rotenone	DTXSID6021248	0.015	CCTE_Shafer_MEA_dev_per_burst_spike_percent	Bursting, Network	Network formation & function	MEA NFA									0.0337062	0.0110664	0.0188917	0.0175617	0.0115585	0.00700607	0.0880247
Rotenone	DTXSID6021248	0.014	CCTE_Shafer_MEA_dev_per_network_spike_spike_number_mean	Connectivity, Network	Network formation & function	MEA NFA									0.0314591	0.0103287	0.0176322	0.0163909	0.0107879	0.006539	0.0821564
Rotenone	DTXSID6021248	0.013	CCTE_Shafer_MEA_dev_per_network_spike_spike_percent	Connectivity, Network	Network formation & function	MEA NFA									0.029212	0.00959091	0.0163728	0.0152201	0.0100174	0.00607193	0.0762881
Rotenone	DTXSID6021248	0.021	CCTE_Shafer_MEA_dev_spike_duration_mean	Bursting, Network	Network formation & function	MEA NFA									0.0471887	0.015493	0.0264484	0.0245864	0.0161819	0.0098085	0.123235
S-Bioallethrin	DTXSID2039336	21.792	CCTE_Mundy_HCI_Cortical_Synap&Neur_Matur_CellBodySpotCount	Synaptogenesis/maturation, rat	Synaptogenesis		1.65449	1.92764	1.05	4.01478	4.73471	2.59	1.28067		13.1715	11.305	20.7543	5.42795	4.60261	8.4139	17.0161		0.63024	27.44
S-Bioallethrin	DTXSID2039336	28.812	CCTE_Mundy_HCI_Cortical_Synap&Neur_Matur_NeuriteCount	Synaptogenesis/maturation, rat	Synaptogenesis										17.4145	14.9468	27.44	7.17649	6.08528	11.1243	22.4976
S-Bioallethrin	DTXSID2039336	27.787	CCTE_Mundy_HCI_Cortical_Synap&Neur_Matur_NeuriteLength	Synaptogenesis/maturation, rat	Synaptogenesis										16.7949	14.4151	26.4638	6.92118	5.86879	10.7286	21.6973
S-Bioallethrin	DTXSID2039336	20.449	CCTE_Mundy_HCI_Cortical_Synap&Neur_Matur_NeuriteSpotCountPerNeuriteLength	Synaptogenesis/maturation, rat	Synaptogenesis										12.3597	10.6083	19.4752	5.09343	4.31896	7.89537	15.9675
S-Bioallethrin	DTXSID2039336	20.543	CCTE_Mundy_HCI_Cortical_Synap&Neur_Matur_NeuriteSpotCountPerNeuron	Synaptogenesis/maturation, rat	Synaptogenesis										12.4165	10.6571	19.5648	5.11685	4.33881	7.93166	16.0409
S-Bioallethrin	DTXSID2039336	20.722	CCTE_Mundy_HCI_Cortical_Synap&Neur_Matur_SynapseCount	Synaptogenesis/maturation, rat	Synaptogenesis										12.5247	10.7499	19.7352	5.16143	4.37662	8.00077	16.1806
S-Bioallethrin	DTXSID2039336	2.984	CCTE_Mundy_HCI_iCellGluta_NOG_BPCount	NOG, CDI iGluta	NOG										1.80358	1.54801	2.8419	0.743254	0.63024	1.15212	2.33004
S-Bioallethrin	DTXSID2039336	5.871	CCTE_Mundy_HCI_iCellGluta_NOG_NeuriteLength	NOG, CDI iGluta	NOG										3.54853	3.0457	5.59143	1.46235	1.23999	2.2668	4.58433
S-Bioallethrin	DTXSID2039336	10	CCTE_Shafer_MEA_dev_network_spike_peak	Connectivity, Network	Network formation & function										6.04417	5.1877	9.52381	2.4908	2.11206	3.861	7.80843
Tebuconazole	DTXSID9032113	11.231	CCTE_Mundy_HCI_Cortical_Synap&Neur_Matur_BPCount	Synaptogenesis/maturation, rat	Synaptogenesis		1.93532	3.69081	2.08	4.27418	5.66845	2.928	1.49747		5.80317	3.04296	5.39952	2.62764	1.98132	3.83572	7.50001		0.17959	10.0169
Tebuconazole	DTXSID9032113	10.164	CCTE_Mundy_HCI_Cortical_Synap&Neur_Matur_NeuriteLength	Synaptogenesis/maturation, rat	Synaptogenesis										5.25184	2.75387	4.88654	2.378	1.79308	3.47131	6.78747
Tebuconazole	DTXSID9032113	9.921	CCTE_Mundy_HCI_hNP1_Casp3_7	Apoptosis/viability, hNP1	Apoptosis										5.12628	2.68803	4.76971	2.32115	1.75021	3.38832	6.6252
Tebuconazole	DTXSID9032113	5.016	CCTE_Shafer_MEA_dev_active_electrodes_number	General, Network	Network formation & function										2.59182	1.35905	2.41154	1.17356	0.884897	1.71311	3.34966
Tebuconazole	DTXSID9032113	3.519	CCTE_Shafer_MEA_dev_burst_rate	General, Network	Network formation & function										1.8183	0.95345	1.69183	0.823316	0.620804	1.20184	2.34997
Tebuconazole	DTXSID9032113	5.503	CCTE_Shafer_MEA_dev_bursting_electrodes_number	General, Network	Network formation & function										2.84346	1.491	2.64567	1.2875	0.970812	1.87944	3.67488
Tebuconazole	DTXSID9032113	15	CCTE_Shafer_MEA_dev_correlation_coefficient_mean	Connectivity, Network	Network formation & function										7.75065	4.06415	7.21154	3.50945	2.64622	5.12295	10.0169
Tebuconazole	DTXSID9032113	2.239	CCTE_Shafer_MEA_dev_mutual_information_norm	Connectivity, Network	Network formation & function										1.15691	0.606642	1.07644	0.523843	0.394993	0.764686	1.49519
Tebuconazole	DTXSID9032113	1.018	CCTE_Shafer_MEA_dev_network_spike_number	Connectivity, Network	Network formation & function										0.526011	0.27582	0.489423	0.238174	0.17959	0.347678	0.679816
Tebuconazole	DTXSID9032113	15	CCTE_Shafer_MEA_dev_network_spike_peak	Connectivity, Network	Network formation & function										7.75065	4.06415	7.21154	3.50945	2.64622	5.12295	10.0169
Tebuconazole	DTXSID9032113	15	CCTE_Shafer_MEA_dev_per_burst_spike_percent	Bursting, Network	Network formation & function										7.75065	4.06415	7.21154	3.50945	2.64622	5.12295	10.0169
Tebuconazole	DTXSID9032113	15	CCTE_Shafer_MEA_dev_per_network_spike_spike_number_mean	Connectivity, Network	Network formation & function										7.75065	4.06415	7.21154	3.50945	2.64622	5.12295	10.0169
Tebuconazole	DTXSID9032113	15	CCTE_Shafer_MEA_dev_spike_duration_mean	Bursting, Network	Network formation & function										7.75065	4.06415	7.21154	3.50945	2.64622	5.12295	10.0169
6-Propyl-2-thiouracil	DTXSID5021209	22.936	CCTE_Shafer_MEA_dev_active_electrodes_number	General, Network	Network formation & function		3.67644	2.64239	2.589	0.241409	1.80444	2.575	0.0548767		6.23865	8.68	8.85902	95.0088	12.7109	8.90718	417.956		3.1914	516.158
6-Propyl-2-thiouracil	DTXSID5021209	11.733	CCTE_Shafer_MEA_dev_per_burst_interspike_interval	Bursting, Network	Network formation & function										3.1914	4.44029	4.53187	48.6021	6.50229	4.5565	213.807
6-Propyl-2-thiouracil	DTXSID5021209	23.199	CCTE_Shafer_MEA_dev_bursting_electrodes_number	General, Network	Network formation & function										6.31018	8.77954	8.9606	96.0982	12.8566	9.00932	422.748
6-Propyl-2-thiouracil	DTXSID5021209	28.325	CCTE_Shafer_MEA_dev_correlation_coefficient_mean	Connectivity, Network	Network formation & function										7.70447	10.7194	10.9405	117.332	15.6974	11	516.158
6-Propyl-2-thiouracil	DTXSID5021209	25.21	CCTE_Shafer_MEA_dev_network_spike_peak	Connectivity, Network	Network formation & function										6.85718	9.54059	9.73735	104.428	13.9711	9.79029	459.394
6-Propyl-2-thiouracil	DTXSID5021209	24.367	CCTE_Shafer_MEA_dev_per_burst_spike_percent	Bursting, Network	Network formation & function										6.62788	9.22156	9.41174	100.937	13.5039	9.46291	444.032
6-Propyl-2-thiouracil	DTXSID5021209	27.771	CCTE_Shafer_MEA_dev_per_network_spike_spike_number_mean	Connectivity, Network	Network formation & function										7.55378	10.5098	10.7265	115.037	15.3904	10.7849	506.062
6-Propyl-2-thiouracil	DTXSID5021209	28.071	CCTE_Shafer_MEA_dev_per_network_spike_spike_percent	Connectivity, Network	Network formation & function										7.63538	10.6233	10.8424	116.28	15.5566	10.9014	511.529
6-Propyl-2-thiouracil	DTXSID5021209	20.73	CCTE_Shafer_MEA_dev_spike_duration_mean	Bursting, Network	Network formation & function										5.63861	7.84516	8.00695	85.8708	11.4883	8.05049	377.756
Bifenthrin	DTXSID9020160	2.84	CCTE_Shafer_MEA_dev_active_electrodes_number	General, Network	Network formation & function		1.73321	1.4605	0.7517	2.72566	6.48695	2.18	0.678301		1.63858	1.94454	3.7781	1.04195	0.437802	1.30275	51.7524		0.0140282	58.8228
Bifenthrin	DTXSID9020160	2.291	CCTE_Shafer_MEA_dev_burst_duration_mean	Bursting, Network	Network formation & function										1.32182	1.56864	3.04776	0.84053	0.353171	1.05092	41.7482
Bifenthrin	DTXSID9020160	0.768	CCTE_Shafer_MEA_dev_burst_rate	General, Network	Network formation & function										0.443108	0.525848	1.02168	0.281766	0.118392	0.352294	13.995
Bifenthrin	DTXSID9020160	1.559	CCTE_Shafer_MEA_dev_bursting_electrodes_number	General, Network	Network formation & function										0.899487	1.06744	2.07397	0.571971	0.240329	0.715138	28.4092
Bifenthrin	DTXSID9020160	0.395	CCTE_Shafer_MEA_dev_correlation_coefficient_mean	Connectivity, Network	Network formation & function										0.227901	0.270456	0.525476	0.144919	0.0608915	0.181193	7.19796
Bifenthrin	DTXSID9020160	0.847	CCTE_Shafer_MEA_dev_firing_rate_mean	General, Network	Network formation & function										0.488689	0.579939	1.12678	0.31075	0.13057	0.388532	15.4346
Bifenthrin	DTXSID9020160	2.8	CCTE_Shafer_MEA_dev_interburst_interval_mean	Bursting, Network	Network formation & function										1.6155	1.91715	3.72489	1.02727	0.431636	1.2844	51.0235
Bifenthrin	DTXSID9020160	0.142	CCTE_Shafer_MEA_dev_mutual_information_norm	Connectivity, Network	Network formation & function										0.0819289	0.0972271	0.188905	0.0520974	0.0218901	0.0651376	2.58762
Bifenthrin	DTXSID9020160	2.293	CCTE_Shafer_MEA_dev_network_spike_duration_std	Connectivity, Network	Network formation & function										1.32298	1.57001	3.05042	0.841264	0.353479	1.05183	41.7846
Bifenthrin	DTXSID9020160	0.091	CCTE_Shafer_MEA_dev_network_spike_number	Connectivity, Network	Network formation & function										0.0525037	0.0623075	0.121059	0.0333864	0.0140282	0.0417431	1.65826
Bifenthrin	DTXSID9020160	1.505	CCTE_Shafer_MEA_dev_network_spike_peak	Connectivity, Network	Network formation & function										0.868331	1.03047	2.00213	0.55216	0.232004	0.690367	27.4251
Bifenthrin	DTXSID9020160	3.228	CCTE_Shafer_MEA_dev_per_burst_interspike_interval	Bursting, Network	Network formation & function										1.86244	2.21021	4.29427	1.1843	0.497615	1.48073	58.8228
Bifenthrin	DTXSID9020160	1.654	CCTE_Shafer_MEA_dev_per_burst_spike_percent	Bursting, Network	Network formation & function										0.954298	1.13249	2.20035	0.606825	0.254974	0.758716	30.1403
Bifenthrin	DTXSID9020160	0.665	CCTE_Shafer_MEA_dev_per_network_spike_spike_number_mean	Connectivity, Network	Network formation & function										0.383681	0.455324	0.884661	0.243977	0.102514	0.305046	12.1181
Bifenthrin	DTXSID9020160	0.44	CCTE_Shafer_MEA_dev_per_network_spike_spike_percent	Connectivity, Network	Network formation & function										0.253864	0.301267	0.58534	0.161429	0.0678285	0.201835	8.01798
Bifenthrin	DTXSID9020160	2.331	CCTE_Shafer_MEA_dev_spike_duration_mean	Bursting, Network	Network formation & function										1.3449	1.59603	3.10097	0.855205	0.359337	1.06927	42.4771
Carbaryl	DTXSID9020247	15	CCTE_Shafer_MEA_dev_active_electrodes_number	General, Network	Network formation & function		0.966655	2.13066	1.504	1.47469	0.679372	0.9304	0.612109		15.5174	7.04008	9.9734	10.1716	22.0792	16.1221	24.5054		0.469338	33.2179
Carbaryl	DTXSID9020247	15	CCTE_Shafer_MEA_dev_bursting_electrodes_number	General, Network	Network formation & function										15.5174	7.04008	9.9734	10.1716	22.0792	16.1221	24.5054
Carbaryl	DTXSID9020247	4.846	CCTE_Shafer_MEA_dev_burst_rate	General, Network	Network formation & function										5.01316	2.27441	3.22207	3.28611	7.13306	5.20851	7.91689
Carbaryl	DTXSID9020247	12.843	CCTE_Shafer_MEA_dev_correlation_coefficient_mean	Connectivity, Network	Network formation & function										13.286	6.02771	8.53923	8.70893	18.9042	13.8037	20.9816
Carbaryl	DTXSID9020247	1	CCTE_Shafer_MEA_dev_network_spike_number	Connectivity, Network	Network formation & function										1.0345	0.469338	0.664894	0.678107	1.47195	1.07481	1.6337
Carbaryl	DTXSID9020247	20.131	CCTE_Shafer_MEA_dev_per_network_spike_spike_number_mean	Connectivity, Network	Network formation & function										20.8254	9.44825	13.385	13.651	29.6318	21.6369	32.8879
Carbaryl	DTXSID9020247	5.046	CCTE_Shafer_MEA_dev_per_network_spike_spike_percent	Connectivity, Network	Network formation & function										5.22006	2.36828	3.35505	3.42173	7.42745	5.42347	8.24363
Carbaryl	DTXSID9020247	8.412	CCTE_Shafer_MEA_dev_mutual_information_norm	Connectivity, Network	Network formation & function										8.70217	3.94807	5.59309	5.70424	12.382	9.04127	13.7426
Carbaryl	DTXSID9020247	20.333	CCTE_Shafer_MEA_dev_network_spike_peak	Connectivity, Network	Network formation & function										21.0344	9.54306	13.5193	13.788	29.9291	21.854	33.2179
Carbaryl	DTXSID9020247	15	CCTE_Shafer_MEA_dev_per_burst_spike_percent	Bursting, Network	Network formation & function										15.5174	7.04008	9.9734	10.1716	22.0792	16.1221	24.5054
Carbofuran	DTXSID9020249	17	CCTE_Shafer_MEA_dev_active_electrodes_number	General, Network	Network formation & function		2.86188	1.71768	1.611	4.77695	9.43099	3.888	2.62127		5.94015	9.89708	10.5525	3.55876	1.80257	4.37243	6.48542		1.06033	10.5525
Carbofuran	DTXSID9020249	15.032	CCTE_Shafer_MEA_dev_bursting_electrodes_number	General, Network	Network formation & function										5.25249	8.75134	9.33085	3.14678	1.59389	3.86626	5.73464
Carbofuran	DTXSID9020249	10	CCTE_Shafer_MEA_dev_network_spike_peak	Connectivity, Network	Network formation & function										3.4942	5.82181	6.20732	2.09339	1.06033	2.57202	3.81495
Carbofuran	DTXSID9020249	15.473	CCTE_Shafer_MEA_dev_per_burst_spike_percent	Bursting, Network	Network formation & function										5.40658	9.00809	9.60459	3.2391	1.64066	3.97968	5.90287
Carbofuran	DTXSID9020249	10	CCTE_Shafer_MEA_dev_spike_duration_mean	Bursting, Network	Network formation & function										3.4942	5.82181	6.20732	2.09339	1.06033	2.57202	3.81495
Chlorpyrifos	DTXSID4020458	29.775	CCTE_Mundy_HCI_Cortical_NOG_BPCount	NOG initiation, rat	NOG		2.15348	1.69168	0.9086	4.28605	7.90855	2.542	1.78883		13.8264	17.6008	32.7702	6.94696	3.76491	11.7132	16.645		0.579878	102.188
Chlorpyrifos	DTXSID4020458	32.45	CCTE_Mundy_HCI_Cortical_NOG_NeuriteCount	NOG initiation, rat	NOG										15.0686	19.1821	35.7143	7.57108	4.10315	12.7655	18.1404
Chlorpyrifos	DTXSID4020458	32.024	CCTE_Mundy_HCI_Cortical_NOG_NeuriteLength	NOG initiation, rat	NOG										14.8708	18.9302	35.2454	7.47169	4.04929	12.598	17.9022
Chlorpyrifos	DTXSID4020458	26.749	CCTE_Mundy_HCI_Cortical_Synap&Neur_Matur_BPCount	Synaptogenesis/maturation, rat	Synaptogenesis										12.4213	15.812	29.4398	6.24095	3.38229	10.5228	14.9534
Chlorpyrifos	DTXSID4020458	29.975	CCTE_Mundy_HCI_Cortical_Synap&Neur_Matur_NeuriteCount	Synaptogenesis/maturation, rat	Synaptogenesis										13.9193	17.719	32.9903	6.99362	3.7902	11.7919	16.7568
Chlorpyrifos	DTXSID4020458	31.223	CCTE_Mundy_HCI_Cortical_Synap&Neur_Matur_NeuriteLength	Synaptogenesis/maturation, rat	Synaptogenesis										14.4988	18.4567	34.3639	7.2848	3.948	12.2828	17.4544
Chlorpyrifos	DTXSID4020458	92.848	CCTE_Mundy_HCI_Cortical_Synap&Neur_Matur_CellBodySpotCount	Synaptogenesis/maturation, rat	Synaptogenesis										43.1152	54.8849	102.188	21.6629	11.7402	36.5256	51.9044
Chlorpyrifos	DTXSID4020458	28.424	CCTE_Mundy_HCI_Cortical_Synap&Neur_Matur_NeuriteSpotCountPerNeuron	Synaptogenesis/maturation, rat	Synaptogenesis										13.1991	16.8022	31.2833	6.63175	3.59408	11.1817	15.8897
Chlorpyrifos	DTXSID4020458	33.947	CCTE_Mundy_HCI_Cortical_Synap&Neur_Matur_SynapseCount	Synaptogenesis/maturation, rat	Synaptogenesis										15.7638	20.067	37.3619	7.92035	4.29244	13.3544	18.9772
Chlorpyrifos	DTXSID4020458	28.056	CCTE_Mundy_HCI_hN2_NOG_BPCount	NOG initiation, hN2	NOG										13.0282	16.5846	30.8783	6.54589	3.54755	11.037	15.684
Chlorpyrifos	DTXSID4020458	29.267	CCTE_Mundy_HCI_hN2_NOG_NeuriteCount	NOG initiation, hN2	NOG										13.5905	17.3005	32.2111	6.82844	3.70068	11.5134	16.361
Chlorpyrifos	DTXSID4020458	28.564	CCTE_Mundy_HCI_hN2_NOG_NeuriteLength	NOG initiation, hN2	NOG										13.2641	16.8849	31.4374	6.66442	3.61179	11.2368	15.968
Chlorpyrifos	DTXSID4020458	7.908	CCTE_Mundy_HCI_hNP1_Casp3_7	Apoptosis/viability, hNP1	Apoptosis										3.67219	4.67463	8.7035	1.84506	0.99993	3.11094	4.42077
Chlorpyrifos	DTXSID4020458	24.256	CCTE_Mundy_HCI_hNP1_Pro_ResponderAvgInten	Proliferation, hNP1	Proliferation										11.2636	14.3384	26.696	5.65929	3.06706	9.54209	13.5597
Chlorpyrifos	DTXSID4020458	16.624	CCTE_Mundy_HCI_iCellGABA_NOG_BPCount	NOG, CDI iGABA	NOG										7.71958	9.82689	18.2963	3.87863	2.10203	6.53973	9.29323
Chlorpyrifos	DTXSID4020458	30.118	CCTE_Mundy_HCI_iCellGABA_NOG_NeuriteCount	NOG, CDI iGABA	NOG										13.9857	17.8036	33.1477	7.02699	3.80828	11.8482	16.8367
Chlorpyrifos	DTXSID4020458	25.052	CCTE_Mundy_HCI_iCellGABA_NOG_NeuriteLength	NOG, CDI iGABA	NOG										11.6332	14.8089	27.5721	5.84501	3.16771	9.85523	14.0047
Chlorpyrifos	DTXSID4020458	17.106	CCTE_Shafer_MEA_dev_burst_rate	General, Network	Network formation & function										7.94341	10.1118	18.8268	3.99109	2.16297	6.72935	9.56268
Chlorpyrifos	DTXSID4020458	23.54	CCTE_Shafer_MEA_dev_correlation_coefficient_mean	Connectivity, Network	Network formation & function										10.9311	13.9151	25.908	5.49224	2.97652	9.26042	13.1594
Chlorpyrifos	DTXSID4020458	6.761	CCTE_Shafer_MEA_dev_active_electrodes_number	General, Network	Network formation & function										3.13956	3.99661	7.44112	1.57744	0.854897	2.65972	3.77957
Chlorpyrifos	DTXSID4020458	4.586	CCTE_Shafer_MEA_dev_bursting_electrodes_number	General, Network	Network formation & function										2.12957	2.71091	5.04733	1.06998	0.579878	1.80409	2.56369
Chlorpyrifos	DTXSID4020458	15.213	CCTE_Shafer_MEA_dev_firing_rate_mean	General, Network	Network formation & function										7.06437	8.99281	16.7433	3.54942	1.92361	5.98466	8.50445
Chlorpyrifos	DTXSID4020458	15.182	CCTE_Shafer_MEA_dev_interburst_interval_mean	Bursting, Network	Network formation & function										7.04997	8.97448	16.7092	3.54219	1.91969	5.97246	8.48712
Chlorpyrifos	DTXSID4020458	23.292	CCTE_Shafer_MEA_dev_mutual_information_norm	Connectivity, Network	Network formation & function										10.816	13.7685	25.635	5.43438	2.94517	9.16286	13.0208
Chlorpyrifos	DTXSID4020458	22.649	CCTE_Shafer_MEA_dev_network_spike_duration_std	Connectivity, Network	Network formation & function										10.5174	13.3884	24.9274	5.28436	2.86386	8.90991	12.6614
Chlorpyrifos	DTXSID4020458	23.016	CCTE_Shafer_MEA_dev_network_spike_number	Connectivity, Network	Network formation & function										10.6878	13.6054	25.3313	5.36998	2.91027	9.05429	12.8665
Chlorpyrifos	DTXSID4020458	10.03	CCTE_Shafer_MEA_dev_network_spike_peak	Connectivity, Network	Network formation & function										4.65757	5.929	11.039	2.34015	1.26825	3.94571	5.60702
Chlorpyrifos	DTXSID4020458	15.687	CCTE_Shafer_MEA_dev_per_burst_interspike_interval	Bursting, Network	Network formation & function										7.28447	9.273	17.265	3.66002	1.98355	6.17113	8.76943
Chlorpyrifos	DTXSID4020458	23.313	CCTE_Shafer_MEA_dev_per_burst_spike_percent	Bursting, Network	Network formation & function										10.8257	13.7809	25.6582	5.43928	2.94782	9.17113	13.0326
Chlorpyrifos	DTXSID4020458	23.436	CCTE_Shafer_MEA_dev_per_network_spike_spike_percent	Connectivity, Network	Network formation & function										10.8828	13.8536	25.7935	5.46798	2.96337	9.21951	13.1013
Chlorpyrifos	DTXSID4020458	22.996	CCTE_Shafer_MEA_dev_spike_duration_mean	Bursting, Network	Network formation & function										10.6785	13.5935	25.3093	5.36532	2.90774	9.04642	12.8553
Coumaphos	DTXSID2020347	92.579	CCTE_Mundy_HCI_Cortical_NOG_BPCount	NOG initiation, rat	NOG		1.23511	1.50374	0.8652	1.56212	3.73369	2.195	0.40977		74.9562	61.5658	107.003	59.2649	24.7956	42.1772	225.929		5.84328	227.708
Coumaphos	DTXSID2020347	89.928	CCTE_Mundy_HCI_Cortical_NOG_NeuriteCount	NOG initiation, rat	NOG										72.8098	59.8029	103.939	57.5678	24.0856	40.9695	219.46
Coumaphos	DTXSID2020347	93.308	CCTE_Mundy_HCI_Cortical_NOG_NeuriteLength	NOG initiation, rat	NOG										75.5465	62.0506	107.846	59.7316	24.9908	42.5093	227.708
Coumaphos	DTXSID2020347	50	CCTE_Mundy_HCI_Cortical_Synap&Neur_Matur_BPCount	Synaptogenesis/maturation, rat	Synaptogenesis										40.4823	33.2504	57.7901	32.0077	13.3916	22.779	122.02
Coumaphos	DTXSID2020347	50	CCTE_Mundy_HCI_Cortical_Synap&Neur_Matur_NeuriteLength	Synaptogenesis/maturation, rat	Synaptogenesis										40.4823	33.2504	57.7901	32.0077	13.3916	22.779	122.02
Coumaphos	DTXSID2020347	25.337	CCTE_Mundy_HCI_hN2_NOG_BPCount	NOG initiation, hN2	NOG										20.514	16.8493	29.2846	16.2196	6.78605	11.5431	61.8322
Coumaphos	DTXSID2020347	26.08	CCTE_Mundy_HCI_hN2_NOG_NeuriteCount	NOG initiation, hN2	NOG										21.1156	17.3434	30.1433	16.6952	6.98505	11.8815	63.6454
Coumaphos	DTXSID2020347	25.333	CCTE_Mundy_HCI_hN2_NOG_NeuriteLength	NOG initiation, hN2	NOG										20.5108	16.8467	29.2799	16.217	6.78498	11.5412	61.8224
Coumaphos	DTXSID2020347	73.855	CCTE_Mundy_HCI_hNP1_Casp3_7	Apoptosis/viability, hNP1	Apoptosis										59.7964	49.1142	85.3618	47.2786	19.7807	33.6469	180.235
Coumaphos	DTXSID2020347	30.18	CCTE_Mundy_HCI_iCellGABA_NOG_BPCount	NOG, CDI iGABA	NOG										24.4351	20.07	34.8821	19.3199	8.08316	13.7494	73.651
Coumaphos	DTXSID2020347	71.113	CCTE_Mundy_HCI_iCellGABA_NOG_NeuriteCount	NOG, CDI iGABA	NOG										57.5764	47.2908	82.1926	45.5233	19.0463	32.3977	173.544
Coumaphos	DTXSID2020347	57.981	CCTE_Mundy_HCI_iCellGABA_NOG_NeuriteLength	NOG, CDI iGABA	NOG										46.9441	38.5579	67.0146	37.1168	15.5291	26.415	141.496
Coumaphos	DTXSID2020347	65.764	CCTE_Shafer_MEA_dev_active_electrodes_number	General, Network	Network formation & function										53.2456	43.7336	76.0102	42.0991	17.6137	29.9608	160.49
Coumaphos	DTXSID2020347	50	CCTE_Shafer_MEA_dev_burst_rate	General, Network	Network formation & function										40.4823	33.2504	57.7901	32.0077	13.3916	22.779	122.02
Coumaphos	DTXSID2020347	50	CCTE_Shafer_MEA_dev_bursting_electrodes_number	General, Network	Network formation & function										40.4823	33.2504	57.7901	32.0077	13.3916	22.779	122.02
Coumaphos	DTXSID2020347	41.658	CCTE_Shafer_MEA_dev_correlation_coefficient_mean	Connectivity, Network	Network formation & function										33.7282	27.7029	48.1484	26.6676	11.1573	18.9786	101.662
Coumaphos	DTXSID2020347	29.517	CCTE_Shafer_MEA_dev_firing_rate_mean	General, Network	Network formation & function										23.8983	19.6291	34.1158	18.8954	7.90559	13.4474	72.033
Coumaphos	DTXSID2020347	21.817	CCTE_Shafer_MEA_dev_mutual_information_norm	Connectivity, Network	Network formation & function										17.664	14.5085	25.2161	13.9663	5.84328	9.93941	53.242
Coumaphos	DTXSID2020347	27.382	CCTE_Shafer_MEA_dev_network_spike_duration_std	Connectivity, Network	Network formation & function										22.1697	18.2093	31.6482	17.5287	7.33377	12.4747	66.8228
Coumaphos	DTXSID2020347	24.382	CCTE_Shafer_MEA_dev_per_network_spike_spike_number_mean	Connectivity, Network	Network formation & function										19.7408	16.2142	28.1808	15.6083	6.53027	11.108	59.5016
Coumaphos	DTXSID2020347	33.811	CCTE_Shafer_MEA_dev_spike_duration_mean	Bursting, Network	Network formation & function										27.3749	22.4846	39.0788	21.6443	9.05566	15.4036	82.5121
Coumaphos	DTXSID2020347	50	CCTE_Shafer_MEA_dev_network_spike_peak	Connectivity, Network	Network formation & function										40.4823	33.2504	57.7901	32.0077	13.3916	22.779	122.02
Coumaphos	DTXSID2020347	50	CCTE_Shafer_MEA_dev_per_burst_spike_percent	Bursting, Network	Network formation & function										40.4823	33.2504	57.7901	32.0077	13.3916	22.779	122.02
Coumaphos	DTXSID2020347	85.071	CCTE_Shafer_MEA_dev_per_network_spike_spike_percent	Connectivity, Network	Network formation & function										68.8774	56.5729	98.3252	54.4586	22.7847	38.7567	207.607
Diazinon	DTXSID9020407	50	CCTE_Mundy_HCI_Cortical_Synap&Neur_Matur_BPCount	Synaptogenesis/maturation, rat	Synaptogenesis		1.69335	1.87802	1.047	3.16265	3.52394	2.514	0.706577		29.5273	26.6237	47.7555	15.8096	14.1887	19.8886	70.7637		5.70584	130.985
Diazinon	DTXSID9020407	50	CCTE_Mundy_HCI_Cortical_Synap&Neur_Matur_NeuriteLength	Synaptogenesis/maturation, rat	Synaptogenesis										29.5273	26.6237	47.7555	15.8096	14.1887	19.8886	70.7637
Diazinon	DTXSID9020407	89.556	CCTE_Mundy_HCI_iCellGABA_NOG_BPCount	NOG, CDI iGABA	NOG										52.887	47.6863	85.5358	28.3168	25.4136	35.6229	126.746
Diazinon	DTXSID9020407	92.551	CCTE_Mundy_HCI_iCellGABA_NOG_NeuriteCount	NOG, CDI iGABA	NOG										54.6557	49.2811	88.3964	29.2638	26.2635	36.8142	130.985
Diazinon	DTXSID9020407	69.05	CCTE_Mundy_HCI_iCellGABA_NOG_NeuriteLength	NOG, CDI iGABA	NOG										40.7772	36.7674	65.9503	21.833	19.5946	27.4662	97.7246
Diazinon	DTXSID9020407	75.839	CCTE_Shafer_MEA_dev_active_electrodes_number	General, Network	Network formation & function										44.7865	40.3823	72.4346	23.9796	21.5211	30.1667	107.333
Diazinon	DTXSID9020407	60.21	CCTE_Shafer_MEA_dev_bursting_electrodes_number	General, Network	Network formation & function										35.5568	32.0603	57.5072	19.0379	17.086	23.9499	85.2136
Diazinon	DTXSID9020407	50	CCTE_Shafer_MEA_dev_correlation_coefficient_mean	Connectivity, Network	Network formation & function										29.5273	26.6237	47.7555	15.8096	14.1887	19.8886	70.7637
Diazinon	DTXSID9020407	20.107	CCTE_Shafer_MEA_dev_per_network_spike_spike_number_mean	Connectivity, Network	Network formation & function										11.8741	10.7065	19.2044	6.35765	5.70584	7.99801	28.4569
Diazinon	DTXSID9020407	50	CCTE_Shafer_MEA_dev_network_spike_peak	Connectivity, Network	Network formation & function										29.5273	26.6237	47.7555	15.8096	14.1887	19.8886	70.7637
Diazinon	DTXSID9020407	50	CCTE_Shafer_MEA_dev_per_burst_spike_percent	Bursting, Network	Network formation & function										29.5273	26.6237	47.7555	15.8096	14.1887	19.8886	70.7637
Diazinon	DTXSID9020407	90.053	CCTE_Shafer_MEA_dev_per_network_spike_spike_percent	Connectivity, Network	Network formation & function										53.1805	47.9509	86.0105	28.474	25.5547	35.8206	127.45
Diazinon	DTXSID9020407	36.176	CCTE_Shafer_MEA_dev_spike_duration_mean	Bursting, Network	Network formation & function										21.3636	19.2628	34.5521	11.4385	10.2658	14.3898	51.1989
Dimethoate	DTXSID7020479	50	CCTE_Mundy_HCI_Cortical_Synap&Neur_Matur_BPCount	Synaptogenesis/maturation, rat	Synaptogenesis		1.51841	0.601218	0.5566	0.30302	0.641281	1.142	0.0718949		32.9292	83.1644	89.8311	165.006	77.969	43.7828	695.46		9.87877	1107.9
Dimethoate	DTXSID7020479	50	CCTE_Mundy_HCI_Cortical_Synap&Neur_Matur_NeuriteCount	Synaptogenesis/maturation, rat	Synaptogenesis										32.9292	83.1644	89.8311	165.006	77.969	43.7828	695.46
Dimethoate	DTXSID7020479	50	CCTE_Mundy_HCI_Cortical_Synap&Neur_Matur_NeuriteLength	Synaptogenesis/maturation, rat	Synaptogenesis										32.9292	83.1644	89.8311	165.006	77.969	43.7828	695.46
Dimethoate	DTXSID7020479	50	CCTE_Mundy_HCI_Cortical_Synap&Neur_Matur_NeuriteSpotCountPerNeuron	Synaptogenesis/maturation, rat	Synaptogenesis										32.9292	83.1644	89.8311	165.006	77.969	43.7828	695.46
Dimethoate	DTXSID7020479	50	CCTE_Mundy_HCI_Cortical_Synap&Neur_Matur_SynapseCount	Synaptogenesis/maturation, rat	Synaptogenesis										32.9292	83.1644	89.8311	165.006	77.969	43.7828	695.46
Dimethoate	DTXSID7020479	18.898	CCTE_Shafer_MEA_dev_active_electrodes_number	General, Network	Network formation & function										12.4459	31.4328	33.9526	62.3655	29.4692	16.5482	262.856
Dimethoate	DTXSID7020479	78.214	CCTE_Shafer_MEA_dev_burst_rate	General, Network	Network formation & function										51.5106	130.092	140.521	258.115	121.965	68.4886	1087.89
Dimethoate	DTXSID7020479	21.901	CCTE_Shafer_MEA_dev_bursting_electrodes_number	General, Network	Network formation & function										14.4237	36.4277	39.3478	72.2758	34.152	19.1778	304.625
Dimethoate	DTXSID7020479	15	CCTE_Shafer_MEA_dev_correlation_coefficient_mean	Connectivity, Network	Network formation & function										9.87877	24.9493	26.9493	49.5017	23.3907	13.1349	208.638
Dimethoate	DTXSID7020479	79.652	CCTE_Shafer_MEA_dev_firing_rate_mean	General, Network	Network formation & function										52.4576	132.484	143.105	262.861	124.208	69.7478	1107.9
Dimethoate	DTXSID7020479	50	CCTE_Shafer_MEA_dev_mutual_information_norm	Connectivity, Network	Network formation & function										32.9292	83.1644	89.8311	165.006	77.969	43.7828	695.46
Dimethoate	DTXSID7020479	50	CCTE_Shafer_MEA_dev_network_spike_peak	Connectivity, Network	Network formation & function										32.9292	83.1644	89.8311	165.006	77.969	43.7828	695.46
Dimethoate	DTXSID7020479	27.86	CCTE_Shafer_MEA_dev_per_burst_spike_percent	Bursting, Network	Network formation & function										18.3482	46.3392	50.0539	91.9411	43.4443	24.3958	387.51
Dimethoate	DTXSID7020479	50	CCTE_Shafer_MEA_dev_per_network_spike_spike_number_mean	Connectivity, Network	Network formation & function										32.9292	83.1644	89.8311	165.006	77.969	43.7828	695.46
Dimethoate	DTXSID7020479	15	CCTE_Shafer_MEA_dev_per_network_spike_spike_percent	Connectivity, Network	Network formation & function										9.87877	24.9493	26.9493	49.5017	23.3907	13.1349	208.638
Dimethoate	DTXSID7020479	50	CCTE_Shafer_MEA_dev_spike_duration_mean	Bursting, Network	Network formation & function										32.9292	83.1644	89.8311	165.006	77.969	43.7828	695.46
Endosulfan	DTXSID1020560	21.542	CCTE_Mundy_HCI_Cortical_NOG_BPCount	NOG initiation, rat	NOG		1.73733	1.4406	0.7892	3.69948	5.60185	1.801	1.48882		12.3995	14.9535	27.296	5.82299	3.84552	11.9611	14.4692		0.37809	36.1277
Endosulfan	DTXSID1020560	22.088	CCTE_Mundy_HCI_Cortical_NOG_NeuriteCount	NOG initiation, rat	NOG										12.7138	15.3325	27.9878	5.97058	3.94298	12.2643	14.8359
Endosulfan	DTXSID1020560	28.512	CCTE_Mundy_HCI_Cortical_NOG_NeuriteLength	NOG initiation, rat	NOG										16.4114	19.7918	36.1277	7.70704	5.08975	15.8312	19.1507
Endosulfan	DTXSID1020560	15	CCTE_Mundy_HCI_Cortical_Synap&Neur_Matur_BPCount	Synaptogenesis/maturation, rat	Synaptogenesis										8.63396	10.4123	19.0066	4.05463	2.67769	8.32871	10.0751
Endosulfan	DTXSID1020560	27.477	CCTE_Mundy_HCI_Cortical_Synap&Neur_Matur_CellBodySpotCount	Synaptogenesis/maturation, rat	Synaptogenesis										15.8157	19.0733	34.8163	7.42727	4.90499	15.2565	18.4555
Endosulfan	DTXSID1020560	19.943	CCTE_Mundy_HCI_Cortical_Synap&Neur_Matur_NeuriteLength	Synaptogenesis/maturation, rat	Synaptogenesis										11.4791	13.8435	25.2699	5.39076	3.56008	11.0733	13.3952
Endosulfan	DTXSID1020560	15	CCTE_Mundy_HCI_Cortical_Synap&Neur_Matur_NeuriteSpotCountPerNeuron	Synaptogenesis/maturation, rat	Synaptogenesis										8.63396	10.4123	19.0066	4.05463	2.67769	8.32871	10.0751
Endosulfan	DTXSID1020560	19.598	CCTE_Mundy_HCI_Cortical_Synap&Neur_Matur_SynapseCount	Synaptogenesis/maturation, rat	Synaptogenesis										11.2806	13.6041	24.8327	5.29751	3.49849	10.8817	13.1634
Endosulfan	DTXSID1020560	19.359	CCTE_Mundy_HCI_hNP1_Casp3_7	Apoptosis/viability, hNP1	Apoptosis										11.143	13.4382	24.5299	5.2329	3.45582	10.749	13.0029
Endosulfan	DTXSID1020560	23.798	CCTE_Mundy_HCI_hNP1_Pro_ResponderAvgInten	Proliferation, hNP1	Proliferation										13.6981	16.5195	30.1546	6.4328	4.24824	13.2138	15.9845
Endosulfan	DTXSID1020560	2.118	CCTE_Mundy_HCI_iCellGluta_NOG_BPCount	NOG, CDI iGluta	NOG										1.21912	1.47022	2.68373	0.572514	0.37809	1.17601	1.4226
Endosulfan	DTXSID1020560	23.02	CCTE_Mundy_HCI_iCellGluta_NOG_NeuriteCount	NOG, CDI iGluta	NOG										13.2502	15.9795	29.1688	6.2225	4.10936	12.7818	15.4619
Endosulfan	DTXSID1020560	2.976	CCTE_Mundy_HCI_iCellGluta_NOG_NeuriteLength	NOG, CDI iGluta	NOG										1.71298	2.06581	3.77091	0.804438	0.531253	1.65242	1.9989
Endosulfan	DTXSID1020560	8.869	CCTE_Shafer_MEA_dev_active_electrodes_number	General, Network	Network formation & function										5.10497	6.15647	11.238	2.39737	1.58323	4.92449	5.95706
Endosulfan	DTXSID1020560	8.869	CCTE_Shafer_MEA_dev_burst_rate	General, Network	Network formation & function										5.10497	6.15647	11.238	2.39737	1.58323	4.92449	5.95706
Endosulfan	DTXSID1020560	8.621	CCTE_Shafer_MEA_dev_bursting_electrodes_number	General, Network	Network formation & function										4.96222	5.98432	10.9237	2.33033	1.53896	4.78679	5.79049
Endosulfan	DTXSID1020560	8.126	CCTE_Shafer_MEA_dev_correlation_coefficient_mean	Connectivity, Network	Network formation & function										4.6773	5.64071	10.2965	2.19653	1.45059	4.51194	5.45801
Endosulfan	DTXSID1020560	8.4	CCTE_Shafer_MEA_dev_inter_network_spike_interval_mean	Connectivity, Network	Network formation & function										4.83502	5.83091	10.6437	2.27059	1.49951	4.66408	5.64205
Endosulfan	DTXSID1020560	7.831	CCTE_Shafer_MEA_dev_mutual_information_norm	Connectivity, Network	Network formation & function										4.5075	5.43593	9.92271	2.11679	1.39793	4.34814	5.25987
Endosulfan	DTXSID1020560	5.951	CCTE_Shafer_MEA_dev_network_spike_number	Connectivity, Network	Network formation & function										3.42538	4.13092	7.54055	1.60861	1.06233	3.30428	3.99712
Endosulfan	DTXSID1020560	8.017	CCTE_Shafer_MEA_dev_network_spike_peak	Connectivity, Network	Network formation & function										4.61456	5.56505	10.1584	2.16706	1.43113	4.45142	5.3848
Endosulfan	DTXSID1020560	8.827	CCTE_Shafer_MEA_dev_per_burst_spike_percent	Bursting, Network	Network formation & function										5.0808	6.12731	11.1847	2.38601	1.57573	4.90117	5.92885
Endosulfan	DTXSID1020560	8.244	CCTE_Shafer_MEA_dev_per_network_spike_spike_number_mean	Connectivity, Network	Network formation & function										4.74522	5.72262	10.446	2.22842	1.47166	4.57746	5.53727
Endosulfan	DTXSID1020560	4.757	CCTE_Shafer_MEA_dev_per_network_spike_spike_percent	Connectivity, Network	Network formation & function										2.73812	3.3021	6.02762	1.28586	0.849184	2.64131	3.19515
Endosulfan	DTXSID1020560	8.399	CCTE_Shafer_MEA_dev_spike_duration_mean	Bursting, Network	Network formation & function										4.83444	5.83021	10.6424	2.27032	1.49933	4.66352	5.64138
Ethoprop	DTXSID4032611	27.909	CCTE_Shafer_MEA_dev_active_electrodes_number	General, Network	Network formation & function		1.52067	4.73276	2.665	5.2605	2.28179	2.439	2.07372		18.3531	5.89699	10.4724	5.30539	12.2312	11.4428	13.4584		1.75497	32.8802
Ethoprop	DTXSID4032611	24.884	CCTE_Shafer_MEA_dev_bursting_electrodes_number	General, Network	Network formation & function										16.3638	5.25782	9.33734	4.73035	10.9055	10.2025	11.9997
Ethoprop	DTXSID4032611	14.206	CCTE_Shafer_MEA_dev_correlation_coefficient_mean	Connectivity, Network	Network formation & function										9.34191	3.00163	5.33058	2.7005	6.2258	5.82452	6.85048
Ethoprop	DTXSID4032611	9.232	CCTE_Shafer_MEA_dev_mutual_information_norm	Connectivity, Network	Network formation & function										6.07099	1.95066	3.46417	1.75497	4.04594	3.78516	4.45189
Ethoprop	DTXSID4032611	50	CCTE_Shafer_MEA_dev_network_spike_peak	Connectivity, Network	Network formation & function										32.8802	10.5647	18.7617	9.5048	21.9126	20.5002	24.1112
Ethoprop	DTXSID4032611	50	CCTE_Shafer_MEA_dev_per_burst_spike_percent	Bursting, Network	Network formation & function										32.8802	10.5647	18.7617	9.5048	21.9126	20.5002	24.1112
Ethoprop	DTXSID4032611	15.817	CCTE_Shafer_MEA_dev_per_network_spike_spike_number_mean	Connectivity, Network	Network formation & function										10.4013	3.34203	5.93508	3.00675	6.93183	6.48503	7.62734
Ethoprop	DTXSID4032611	24.313	CCTE_Shafer_MEA_dev_per_network_spike_spike_percent	Connectivity, Network	Network formation & function										15.9883	5.13718	9.12308	4.6218	10.6552	9.96843	11.7243
Ethoprop	DTXSID4032611	36.289	CCTE_Shafer_MEA_dev_spike_duration_mean	Bursting, Network	Network formation & function										23.8638	7.66763	13.6169	6.89839	15.9037	14.8786	17.4994
Fenpropathrin	DTXSID0024002	18.822	CCTE_Shafer_MEA_dev_active_electrodes_number	General, Network	Network formation & function		2.0979	1.71336	0.9108	3.2019	7.10629	2.474	0.769556		8.97182	10.9854	20.6653	5.87838	2.64864	7.60792	24.4583		0.072471	24.4583
Fenpropathrin	DTXSID0024002	15.422	CCTE_Shafer_MEA_dev_bursting_electrodes_number	General, Network	Network formation & function										7.35115	9.00102	16.9324	4.81651	2.17019	6.23363	20.0401
Fenpropathrin	DTXSID0024002	3.77	CCTE_Shafer_MEA_dev_correlation_coefficient_mean	Connectivity, Network	Network formation & function										1.79703	2.20035	4.13922	1.17742	0.530516	1.52385	4.89893
Fenpropathrin	DTXSID0024002	13.731	CCTE_Shafer_MEA_dev_interburst_interval_mean	Bursting, Network	Network formation & function										6.54511	8.01407	15.0758	4.28839	1.93223	5.55012	17.8428
Fenpropathrin	DTXSID0024002	0.515	CCTE_Shafer_MEA_dev_network_spike_number	Connectivity, Network	Network formation & function										0.245483	0.300579	0.565437	0.160842	0.072471	0.208165	0.669217
Fenpropathrin	DTXSID0024002	1.009	CCTE_Shafer_MEA_dev_mutual_information_norm	Connectivity, Network	Network formation & function										0.480957	0.588901	1.10782	0.315125	0.141987	0.407842	1.31115
Fenpropathrin	DTXSID0024002	13.51	CCTE_Shafer_MEA_dev_network_spike_peak	Connectivity, Network	Network formation & function										6.43977	7.88509	14.8331	4.21936	1.90113	5.46079	17.5556
Fenpropathrin	DTXSID0024002	12.622	CCTE_Shafer_MEA_dev_per_burst_spike_percent	Bursting, Network	Network formation & function										6.01649	7.36681	13.8581	3.94203	1.77617	5.10186	16.4017
Fenpropathrin	DTXSID0024002	10	CCTE_Shafer_MEA_dev_per_network_spike_spike_number_mean	Connectivity, Network	Network formation & function										4.76667	5.83648	10.9794	3.12314	1.4072	4.04204	12.9945
Fenpropathrin	DTXSID0024002	4.531	CCTE_Shafer_MEA_dev_per_network_spike_spike_percent	Connectivity, Network	Network formation & function										2.15978	2.64451	4.97475	1.4151	0.637604	1.83145	5.88781
Fenpropathrin	DTXSID0024002	16.672	CCTE_Shafer_MEA_dev_spike_duration_mean	Bursting, Network	Network formation & function										7.94699	9.73058	18.3048	5.2069	2.34609	6.73888	21.6644
Fipronil	DTXSID4034609	3.213	CCTE_Mundy_HCI_Cortical_Synap&Neur_Matur_NeuriteSpotCountPerNeuron	Synaptogenesis/maturation, rat	Synaptogenesis		1.25282	2.51695	1.412	3.2024	4.86966	0.3024	1.22181		2.56462	1.27655	2.2755	1.00331	0.6598	10.625	2.6297		0.6598	49.6032
Fipronil	DTXSID4034609	3.237	CCTE_Mundy_HCI_Cortical_Synap&Neur_Matur_SynapseCount	Synaptogenesis/maturation, rat	Synaptogenesis										2.58377	1.28608	2.29249	1.01081	0.664729	10.7044	2.64935
Fipronil	DTXSID4034609	15	CCTE_Mundy_HCI_Cortical_Synap&Neur_Matur_NeuriteSpotCountPerNeuriteLength	Synaptogenesis/maturation, rat	Synaptogenesis										11.973	5.9596	10.6232	4.68399	3.0803	49.6032	12.2769
Fipronil	DTXSID4034609	4.398	CCTE_Shafer_MEA_dev_per_network_spike_spike_percent	Connectivity, Network	Network formation & function										3.51048	1.74735	3.11473	1.37335	0.903144	14.5437	3.59957
Flufenacet	DTXSID2032552	2.023	CCTE_Mundy_HCI_iCellGluta_NOG_BPCount	NOG, CDI iGluta	NOG		1.1863	1.44936	0.8419	1.77634	1.70251	1.338	0.277315		1.7053	1.39579	2.4029	1.13886	1.18825	1.51196	7.29496		1.13886	99.6701
Flufenacet	DTXSID2032552	27.464	CCTE_Shafer_MEA_dev_bursting_electrodes_number	General, Network	Network formation & function										23.151	18.9491	32.6215	15.461	16.1315	20.5262	99.0355
Flufenacet	DTXSID2032552	15	CCTE_Shafer_MEA_dev_correlation_coefficient_mean	Connectivity, Network	Network formation & function										12.6444	10.3494	17.8168	8.44433	8.81052	11.2108	54.0902
Flufenacet	DTXSID2032552	23.662	CCTE_Shafer_MEA_dev_network_spike_peak	Connectivity, Network	Network formation & function										19.9461	16.3259	28.1055	13.3206	13.8983	17.6846	85.3254
Flufenacet	DTXSID2032552	15	CCTE_Shafer_MEA_dev_per_network_spike_spike_number_mean	Connectivity, Network	Network formation & function										12.6444	10.3494	17.8168	8.44433	8.81052	11.2108	54.0902
Flufenacet	DTXSID2032552	15	CCTE_Shafer_MEA_dev_per_network_spike_spike_percent	Connectivity, Network	Network formation & function										12.6444	10.3494	17.8168	8.44433	8.81052	11.2108	54.0902
Flufenacet	DTXSID2032552	27.64	CCTE_Shafer_MEA_dev_spike_duration_mean	Bursting, Network	Network formation & function										23.2993	19.0705	32.8305	15.5601	16.2349	20.6577	99.6701
Indoxacarb	DTXSID1032690	15	CCTE_Shafer_MEA_dev_bursting_electrodes_number	General, Network	Network formation & function		0.601944	1.00334	0.5921	0.768561	1.9069	1.407	0.0890926		24.9193	14.95	25.3336	19.517	7.86616	10.661	168.364		7.86616	168.364
Indoxacarb	DTXSID1032690	15	CCTE_Shafer_MEA_dev_correlation_coefficient_mean	Connectivity, Network	Network formation & function										24.9193	14.95	25.3336	19.517	7.86616	10.661	168.364
Indoxacarb	DTXSID1032690	15	CCTE_Shafer_MEA_dev_per_network_spike_spike_percent	Connectivity, Network	Network formation & function										24.9193	14.95	25.3336	19.517	7.86616	10.661	168.364
Indoxacarb	DTXSID1032690	15	CCTE_Shafer_MEA_dev_spike_duration_mean	Bursting, Network	Network formation & function										24.9193	14.95	25.3336	19.517	7.86616	10.661	168.364
Malathion	DTXSID4020791	15	CCTE_Mundy_HCI_Cortical_NOG_BPCount	NOG initiation, rat	NOG		0.105975	0.0620418	0.04317	0.0730346	0.0714675	0.06612	0.00645885		141.542	241.772	347.464	205.382	209.886	226.86	2322.39		28.082	14357.2
Malathion	DTXSID4020791	89.124	CCTE_Mundy_HCI_Cortical_NOG_NeuriteCount	NOG initiation, rat	NOG										840.988	1436.51	2064.49	1220.3	1247.06	1347.91	13798.7
Malathion	DTXSID4020791	92.486	CCTE_Mundy_HCI_Cortical_NOG_NeuriteLength	NOG initiation, rat	NOG										872.713	1490.7	2142.37	1266.33	1294.1	1398.76	14319.3
Malathion	DTXSID4020791	50	CCTE_Mundy_HCI_Cortical_Synap&Neur_Matur_BPCount	Synaptogenesis/maturation, rat	Synaptogenesis										471.808	805.908	1158.21	684.607	699.619	756.201	7741.31
Malathion	DTXSID4020791	61.963	CCTE_Mundy_HCI_Cortical_Synap&Neur_Matur_NeuriteLength	Synaptogenesis/maturation, rat	Synaptogenesis										584.693	998.73	1435.33	848.406	867.01	937.129	9593.5
Malathion	DTXSID4020791	50	CCTE_Mundy_HCI_Cortical_Synap&Neur_Matur_NeuriteSpotCountPerNeuron	Synaptogenesis/maturation, rat	Synaptogenesis										471.808	805.908	1158.21	684.607	699.619	756.201	7741.31
Malathion	DTXSID4020791	50	CCTE_Mundy_HCI_Cortical_Synap&Neur_Matur_SynapseCount	Synaptogenesis/maturation, rat	Synaptogenesis										471.808	805.908	1158.21	684.607	699.619	756.201	7741.31
Malathion	DTXSID4020791	72.899	CCTE_Mundy_HCI_hN2_NOG_NeuriteCount	NOG initiation, hN2	NOG										687.887	1175	1688.65	998.143	1020.03	1102.53	11286.7
Malathion	DTXSID4020791	92.104	CCTE_Mundy_HCI_hNP1_Casp3_7	Apoptosis/viability, hNP1	Apoptosis										869.108	1484.55	2133.52	1261.1	1288.75	1392.98	14260.1
Malathion	DTXSID4020791	74.138	CCTE_Mundy_HCI_iCellGABA_NOG_NeuriteCount	NOG, CDI iGABA	NOG										699.578	1194.97	1717.35	1015.11	1037.37	1121.26	11478.5
Malathion	DTXSID4020791	92.731	CCTE_Mundy_HCI_iCellGABA_NOG_NeuriteLength	NOG, CDI iGABA	NOG										875.025	1494.65	2148.04	1269.69	1297.53	1402.47	14357.2
Malathion	DTXSID4020791	10.63	CCTE_Shafer_MEA_dev_correlation_coefficient_mean	Connectivity, Network	Network formation & function										100.306	171.336	246.236	145.547	148.739	160.768	1645.8
Malathion	DTXSID4020791	20.065	CCTE_Shafer_MEA_dev_firing_rate_mean	General, Network	Network formation & function										189.337	323.411	464.79	274.733	280.757	303.463	3106.59
Malathion	DTXSID4020791	10.244	CCTE_Shafer_MEA_dev_inter_network_spike_interval_mean	Connectivity, Network	Network formation & function										96.664	165.114	237.294	140.262	143.338	154.93	1586.04
Malathion	DTXSID4020791	16.849	CCTE_Shafer_MEA_dev_interburst_interval_mean	Bursting, Network	Network formation & function										158.99	271.575	390.294	230.699	235.758	254.825	2608.67
Malathion	DTXSID4020791	6.383	CCTE_Shafer_MEA_dev_active_electrodes_number	General, Network	Network formation & function										60.231	102.882	147.857	87.3969	89.3133	96.5366	988.256
Malathion	DTXSID4020791	2.976	CCTE_Shafer_MEA_dev_burst_rate	General, Network	Network formation & function										28.082	47.9676	68.9368	40.7478	41.6413	45.0091	460.763
Malathion	DTXSID4020791	4.625	CCTE_Shafer_MEA_dev_bursting_electrodes_number	General, Network	Network formation & function										43.6422	74.5465	107.135	63.3261	64.7147	69.9486	716.071
Malathion	DTXSID4020791	3.881	CCTE_Shafer_MEA_dev_mutual_information_norm	Connectivity, Network	Network formation & function										36.6217	62.5546	89.9004	53.1392	54.3044	58.6963	600.881
Malathion	DTXSID4020791	9.038	CCTE_Shafer_MEA_dev_network_spike_duration_std	Connectivity, Network	Network formation & function										85.284	145.676	209.358	123.749	126.463	136.691	1399.32
Malathion	DTXSID4020791	11.597	CCTE_Shafer_MEA_dev_network_spike_peak	Connectivity, Network	Network formation & function										109.431	186.922	268.636	158.788	162.27	175.393	1795.52
Malathion	DTXSID4020791	3.713	CCTE_Shafer_MEA_dev_per_burst_interspike_interval	Bursting, Network	Network formation & function										35.0365	59.8467	86.0088	50.8389	51.9537	56.1555	574.87
Malathion	DTXSID4020791	4.763	CCTE_Shafer_MEA_dev_spike_duration_mean	Bursting, Network	Network formation & function										44.9444	76.7708	110.331	65.2156	66.6457	72.0357	737.437
Malathion	DTXSID4020791	11.694	CCTE_Shafer_MEA_dev_network_spike_number	Connectivity, Network	Network formation & function										110.346	188.486	270.883	160.116	163.627	176.86	1810.54
Malathion	DTXSID4020791	15	CCTE_Shafer_MEA_dev_per_burst_spike_percent	Bursting, Network	Network formation & function										141.542	241.772	347.464	205.382	209.886	226.86	2322.39
Malathion	DTXSID4020791	13.223	CCTE_Shafer_MEA_dev_per_network_spike_spike_number_mean	Connectivity, Network	Network formation & function										124.774	213.13	306.301	181.051	185.021	199.985	2047.27
Malathion	DTXSID4020791	11.024	CCTE_Shafer_MEA_dev_per_network_spike_spike_percent	Connectivity, Network	Network formation & function										104.024	177.687	255.363	150.942	154.252	166.727	1706.8
Methyl parathion	DTXSID1020855	23.297	CCTE_Mundy_HCI_Cortical_NOG_BPCount	NOG initiation, rat	NOG		0.889556	1.95063	1.326	1.77491	2.19984	2.178	0.60486		26.1895	11.9433	17.5694	13.1258	10.5903	10.6965	38.5163		6.81868	47.568
Methyl parathion	DTXSID1020855	28.772	CCTE_Mundy_HCI_Cortical_NOG_NeuriteCount	NOG initiation, rat	NOG										32.3442	14.7501	21.6983	16.2104	13.0791	13.2103	47.568
Methyl parathion	DTXSID1020855	27.988	CCTE_Mundy_HCI_Cortical_NOG_NeuriteLength	NOG initiation, rat	NOG										31.4629	14.3482	21.1071	15.7687	12.7227	12.8503	46.2718
Methyl parathion	DTXSID1020855	15	CCTE_Mundy_HCI_Cortical_Synap&Neur_Matur_NeuriteSpotCountPerNeuron	Synaptogenesis/maturation, rat	Synaptogenesis										16.8623	7.68983	11.3122	8.45114	6.81868	6.88705	24.7991
Methyl parathion	DTXSID1020855	15	CCTE_Mundy_HCI_iCellGluta_NOG_BPCount	NOG, CDI iGluta	NOG										16.8623	7.68983	11.3122	8.45114	6.81868	6.88705	24.7991
Methyl parathion	DTXSID1020855	23.422	CCTE_Mundy_HCI_iCellGluta_NOG_NeuriteCount	NOG, CDI iGluta	NOG										26.33	12.0074	17.6637	13.1962	10.6471	10.7539	38.723
Methyl parathion	DTXSID1020855	21.567	CCTE_Mundy_HCI_iCellGluta_NOG_NeuriteLength	NOG, CDI iGluta	NOG										24.2447	11.0564	16.2647	12.1511	9.80389	9.9022	35.6562
Methyl parathion	DTXSID1020855	20.15	CCTE_Shafer_MEA_dev_active_electrodes_number	General, Network	Network formation & function										22.6518	10.33	15.1961	11.3527	9.15976	9.25161	33.3135
Methyl parathion	DTXSID1020855	15	CCTE_Shafer_MEA_dev_bursting_electrodes_number	General, Network	Network formation & function										16.8623	7.68983	11.3122	8.45114	6.81868	6.88705	24.7991
Methyl parathion	DTXSID1020855	22.977	CCTE_Shafer_MEA_dev_correlation_coefficient_mean	Connectivity, Network	Network formation & function										25.8297	11.7793	17.3281	12.9455	10.4448	10.5496	37.9873
Methyl parathion	DTXSID1020855	28.093	CCTE_Shafer_MEA_dev_network_spike_peak	Connectivity, Network	Network formation & function										31.5809	14.402	21.1863	15.8279	12.7705	12.8985	46.4454
Methyl parathion	DTXSID1020855	28.142	CCTE_Shafer_MEA_dev_per_network_spike_spike_number_mean	Connectivity, Network	Network formation & function										31.636	14.4271	21.2232	15.8555	12.7927	12.921	46.5264
Molinate	DTXSID6024206	3.42	CCTE_Shafer_MEA_dev_active_electrodes_number	General, Network	Network formation & function		1.4901	5.87928	3.454	6.65515	2.37131	2.669	5.83242		2.29515	0.581703	0.990156	0.513888	1.44224	1.28138	0.586377		0.289851	3.86552
Molinate	DTXSID6024206	1.929	CCTE_Shafer_MEA_dev_bursting_electrodes_number	General, Network	Network formation & function										1.29455	0.328101	0.558483	0.289851	0.813475	0.722743	0.330737
Molinate	DTXSID6024206	5.76	CCTE_Shafer_MEA_dev_network_spike_peak	Connectivity, Network	Network formation & function										3.86552	0.979711	1.66763	0.865495	2.42904	2.15811	0.987582
Phorate	DTXSID4032459	80.954	CCTE_Mundy_HCI_Cortical_Synap&Neur_Matur_BPCount	Synaptogenesis/maturation, rat	Synaptogenesis		1.41881	2.08156	1.218	4.20355	6.52485	3.462	2.28284		57.0576	38.8911	66.4647	19.2585	12.407	23.3836	35.462		7.66301	68.7192
Phorate	DTXSID4032459	82.481	CCTE_Mundy_HCI_Cortical_Synap&Neur_Matur_NeuriteLength	Synaptogenesis/maturation, rat	Synaptogenesis										58.1339	39.6247	67.7184	19.6218	12.6411	23.8247	36.1309
Phorate	DTXSID4032459	50	CCTE_Mundy_HCI_Cortical_Synap&Neur_Matur_NeuriteSpotCountPerNeuriteLength	Synaptogenesis/maturation, rat	Synaptogenesis										35.2408	24.0205	41.0509	11.8947	7.66301	14.4425	21.9026
Phorate	DTXSID4032459	50	CCTE_Mundy_HCI_Cortical_Synap&Neur_Matur_NeuriteSpotCountPerNeuron	Synaptogenesis/maturation, rat	Synaptogenesis										35.2408	24.0205	41.0509	11.8947	7.66301	14.4425	21.9026
Phorate	DTXSID4032459	50	CCTE_Mundy_HCI_Cortical_Synap&Neur_Matur_SynapseCount	Synaptogenesis/maturation, rat	Synaptogenesis										35.2408	24.0205	41.0509	11.8947	7.66301	14.4425	21.9026
Phorate	DTXSID4032459	81.291	CCTE_Shafer_MEA_dev_active_electrodes_number	General, Network	Network formation & function										57.2952	39.053	66.7414	19.3387	12.4587	23.4809	35.6097
Phorate	DTXSID4032459	76.06	CCTE_Shafer_MEA_dev_bursting_electrodes_number	General, Network	Network formation & function										53.6083	36.54	62.4466	18.0942	11.657	21.97	33.3182
Phorate	DTXSID4032459	74.96	CCTE_Shafer_MEA_dev_correlation_coefficient_mean	Connectivity, Network	Network formation & function										52.833	36.0115	61.5435	17.8325	11.4884	21.6522	32.8363
Phorate	DTXSID4032459	50	CCTE_Shafer_MEA_dev_interburst_interval_mean	Bursting, Network	Network formation & function										35.2408	24.0205	41.0509	11.8947	7.66301	14.4425	21.9026
Phorate	DTXSID4032459	75.99	CCTE_Shafer_MEA_dev_network_spike_peak	Connectivity, Network	Network formation & function										53.5589	36.5063	62.3892	18.0776	11.6462	21.9497	33.2875
Phorate	DTXSID4032459	78.557	CCTE_Shafer_MEA_dev_per_burst_spike_percent	Bursting, Network	Network formation & function										55.3682	37.7396	64.4967	18.6883	12.0397	22.6912	34.412
Phorate	DTXSID4032459	50	CCTE_Shafer_MEA_dev_per_network_spike_spike_number_mean	Connectivity, Network	Network formation & function										35.2408	24.0205	41.0509	11.8947	7.66301	14.4425	21.9026
Phorate	DTXSID4032459	83.7	CCTE_Shafer_MEA_dev_per_network_spike_spike_percent	Connectivity, Network	Network formation & function										58.9931	40.2103	68.7192	19.9117	12.8279	24.1768	36.6649
Phorate	DTXSID4032459	72.284	CCTE_Shafer_MEA_dev_spike_duration_mean	Bursting, Network	Network formation & function										50.9469	34.7259	59.3465	17.1959	11.0783	20.8793	31.6641
Terbufos	DTXSID2022254	93.055	CCTE_Mundy_HCI_Cortical_NOG_NeuriteCount	NOG initiation, rat	NOG		2.06067	2.05624	1.106	4.83247	4.70492	2.575	1.64505		45.1576	45.2549	84.1365	19.2562	19.7782	36.1379	56.5668		2.88072	84.1365
Terbufos	DTXSID2022254	92.887	CCTE_Mundy_HCI_Cortical_Synap&Neur_Matur_NeuriteLength	Synaptogenesis/maturation, rat	Synaptogenesis										45.076	45.1732	83.9846	19.2214	19.7425	36.0726	56.4647
Terbufos	DTXSID2022254	18.224	CCTE_Shafer_MEA_dev_active_electrodes_number	General, Network	Network formation & function										8.84371	8.86277	16.4774	3.77115	3.87339	7.07728	11.0781
Terbufos	DTXSID2022254	23.461	CCTE_Shafer_MEA_dev_burst_duration_mean	Bursting, Network	Network formation & function										11.3851	11.4097	21.2125	4.85486	4.98648	9.11107	14.2616
Terbufos	DTXSID2022254	23.173	CCTE_Shafer_MEA_dev_burst_rate	General, Network	Network formation & function										11.2454	11.2696	20.9521	4.79527	4.92527	8.99922	14.0865
Terbufos	DTXSID2022254	23.129	CCTE_Shafer_MEA_dev_bursting_electrodes_number	General, Network	Network formation & function										11.224	11.2482	20.9123	4.78616	4.91592	8.98214	14.0598
Terbufos	DTXSID2022254	23.308	CCTE_Shafer_MEA_dev_correlation_coefficient_mean	Connectivity, Network	Network formation & function										11.3109	11.3352	21.0741	4.8232	4.95396	9.05165	14.1686
Terbufos	DTXSID2022254	23.378	CCTE_Shafer_MEA_dev_firing_rate_mean	General, Network	Network formation & function										11.3448	11.3693	21.1374	4.83769	4.96884	9.07883	14.2112
Terbufos	DTXSID2022254	15.773	CCTE_Shafer_MEA_dev_inter_network_spike_interval_mean	Connectivity, Network	Network formation & function										7.65429	7.67079	14.2613	3.26396	3.35245	6.12544	9.58819
Terbufos	DTXSID2022254	22.987	CCTE_Shafer_MEA_dev_interburst_interval_mean	Bursting, Network	Network formation & function										11.1551	11.1791	20.7839	4.75678	4.88574	8.92699	13.9735
Terbufos	DTXSID2022254	23.437	CCTE_Shafer_MEA_dev_mutual_information_norm	Connectivity, Network	Network formation & function										11.3735	11.398	21.1908	4.8499	4.98138	9.10175	14.247
Terbufos	DTXSID2022254	16.232	CCTE_Shafer_MEA_dev_network_spike_duration_std	Connectivity, Network	Network formation & function										7.87704	7.89401	14.6763	3.35894	3.45001	6.30369	9.8672
Terbufos	DTXSID2022254	18.927	CCTE_Shafer_MEA_dev_network_spike_number	Connectivity, Network	Network formation & function										9.18486	9.20466	17.113	3.91663	4.02281	7.35029	11.5055
Terbufos	DTXSID2022254	23.142	CCTE_Shafer_MEA_dev_network_spike_peak	Connectivity, Network	Network formation & function										11.2303	11.2545	20.9241	4.78885	4.91868	8.98718	14.0677
Terbufos	DTXSID2022254	17.436	CCTE_Shafer_MEA_dev_per_burst_interspike_interval	Bursting, Network	Network formation & function										8.46131	8.47955	15.7649	3.60809	3.70591	6.77126	10.5991
Terbufos	DTXSID2022254	23.102	CCTE_Shafer_MEA_dev_per_burst_spike_percent	Bursting, Network	Network formation & function										11.2109	11.2351	20.8879	4.78057	4.91018	8.97165	14.0434
Terbufos	DTXSID2022254	23.417	CCTE_Shafer_MEA_dev_per_network_spike_spike_number_mean	Connectivity, Network	Network formation & function										11.3638	11.3883	21.1727	4.84576	4.97713	9.09398	14.2349
Terbufos	DTXSID2022254	23.115	CCTE_Shafer_MEA_dev_per_network_spike_spike_percent	Connectivity, Network	Network formation & function										11.2172	11.2414	20.8996	4.78326	4.91294	8.9767	14.0513
Terbufos	DTXSID2022254	13.921	CCTE_Shafer_MEA_dev_spike_duration_mean	Bursting, Network	Network formation & function										6.75556	6.77012	12.5868	2.88072	2.95882	5.40621	8.46238
Tri-allate	DTXSID5024344	24.797	CCTE_Mundy_HCI_Cortical_Synap&Neur_Matur_CellBodySpotCount	Synaptogenesis/maturation, rat	Synaptogenesis		2.01966	1.8875	1.04	5.06531	7.86956	2.327	2.82898		12.2778	13.1374	23.8433	4.89546	3.151	10.6562	8.76536		1.90608	27.6981
Tri-allate	DTXSID5024344	15	CCTE_Mundy_HCI_Cortical_Synap&Neur_Matur_NeuriteLength	Synaptogenesis/maturation, rat	Synaptogenesis										7.42699	7.947	14.4231	2.96132	1.90608	6.44607	5.30227
Tri-allate	DTXSID5024344	28.806	CCTE_Mundy_HCI_Cortical_Synap&Neur_Matur_NeuriteSpotCountPerNeuriteLength	Synaptogenesis/maturation, rat	Synaptogenesis										14.2628	15.2614	27.6981	5.68692	3.66043	12.379	10.1825
Tri-allate	DTXSID5024344	27.982	CCTE_Mundy_HCI_Cortical_Synap&Neur_Matur_NeuriteSpotCountPerNeuron	Synaptogenesis/maturation, rat	Synaptogenesis										13.8548	14.8249	26.9058	5.52424	3.55572	12.0249	9.89121
Tri-allate	DTXSID5024344	27.842	CCTE_Mundy_HCI_Cortical_Synap&Neur_Matur_SynapseCount	Synaptogenesis/maturation, rat	Synaptogenesis										13.7855	14.7507	26.7712	5.4966	3.53793	11.9648	9.84172
Tri-allate	DTXSID5024344	21.396	CCTE_Mundy_HCI_iCellGluta_NOG_BPCount	NOG, CDI iGluta	NOG										10.5939	11.3356	20.5731	4.22403	2.71883	9.19467	7.56316
Tri-allate	DTXSID5024344	23.154	CCTE_Mundy_HCI_iCellGluta_NOG_NeuriteCount	NOG, CDI iGluta	NOG										11.4643	12.267	22.2635	4.57109	2.94222	9.95015	8.18458
Tri-allate	DTXSID5024344	20.061	CCTE_Mundy_HCI_iCellGluta_NOG_NeuriteLength	NOG, CDI iGluta	NOG										9.93286	10.6283	19.2894	3.96047	2.54919	8.62097	7.09125
Tri-allate	DTXSID5024344	24.778	CCTE_Shafer_MEA_dev_active_electrodes_number	General, Network	Network formation & function										12.2684	13.1274	23.825	4.8917	3.14859	10.648	8.75864
Tri-allate	DTXSID5024344	15	CCTE_Shafer_MEA_dev_bursting_electrodes_number	General, Network	Network formation & function										7.42699	7.947	14.4231	2.96132	1.90608	6.44607	5.30227
Tri-allate	DTXSID5024344	15	CCTE_Shafer_MEA_dev_correlation_coefficient_mean	Connectivity, Network	Network formation & function										7.42699	7.947	14.4231	2.96132	1.90608	6.44607	5.30227
Tri-allate	DTXSID5024344	15	CCTE_Shafer_MEA_dev_mutual_information_norm	Connectivity, Network	Network formation & function										7.42699	7.947	14.4231	2.96132	1.90608	6.44607	5.30227
Tri-allate	DTXSID5024344	15	CCTE_Shafer_MEA_dev_network_spike_peak	Connectivity, Network	Network formation & function										7.42699	7.947	14.4231	2.96132	1.90608	6.44607	5.30227
Tri-allate	DTXSID5024344	15	CCTE_Shafer_MEA_dev_per_network_spike_spike_number_mean	Connectivity, Network	Network formation & function										7.42699	7.947	14.4231	2.96132	1.90608	6.44607	5.30227
Tri-allate	DTXSID5024344	15	CCTE_Shafer_MEA_dev_per_network_spike_spike_percent	Connectivity, Network	Network formation & function										7.42699	7.947	14.4231	2.96132	1.90608	6.44607	5.30227
Tri-allate	DTXSID5024344	27.5	CCTE_Shafer_MEA_dev_spike_duration_mean	Bursting, Network	Network formation & function										13.6161	14.5695	26.4423	5.42908	3.49448	11.8178	9.72083
Tribufos	DTXSID1024174	94.203	CCTE_Mundy_HCI_Cortical_NOG_NeuriteCount	NOG initiation, rat	NOG		2.39935	1.91253	1.012	4.33525	6.76732	2.579	1.36605		39.2619	49.2557	93.086	21.7296	13.9203	36.5269	68.96		4.36672	93.086
Tribufos	DTXSID1024174	93.462	CCTE_Mundy_HCI_Cortical_NOG_NeuriteLength	NOG initiation, rat	NOG										38.953	48.8682	92.3538	21.5586	13.8108	36.2396	68.4175
Tribufos	DTXSID1024174	50	CCTE_Mundy_HCI_Cortical_Synap&Neur_Matur_BPCount	Synaptogenesis/maturation, rat	Synaptogenesis										20.839	26.1434	49.4071	11.5334	7.38845	19.3874	36.6018
Tribufos	DTXSID1024174	50	CCTE_Mundy_HCI_Cortical_Synap&Neur_Matur_NeuriteLength	Synaptogenesis/maturation, rat	Synaptogenesis										20.839	26.1434	49.4071	11.5334	7.38845	19.3874	36.6018
Tribufos	DTXSID1024174	66.345	CCTE_Mundy_HCI_Cortical_Synap&Neur_Matur_NeuriteSpotCountPerNeuron	Synaptogenesis/maturation, rat	Synaptogenesis										27.6512	34.6896	65.5583	15.3036	9.80373	25.7251	48.5669
Tribufos	DTXSID1024174	74.356	CCTE_Mundy_HCI_Cortical_Synap&Neur_Matur_SynapseCount	Synaptogenesis/maturation, rat	Synaptogenesis										30.99	38.8783	73.4743	17.1515	10.9875	28.8313	54.4313
Tribufos	DTXSID1024174	36.068	CCTE_Mundy_HCI_hNP1_Casp3_7	Apoptosis/viability, hNP1	Apoptosis										15.0324	18.8588	35.6403	8.31971	5.32973	13.9853	26.4031
Tribufos	DTXSID1024174	65.235	CCTE_Mundy_HCI_iCellGABA_NOG_NeuriteCount	NOG, CDI iGABA	NOG										27.1886	34.1092	64.4615	15.0476	9.63971	25.2947	47.7544
Tribufos	DTXSID1024174	34.27	CCTE_Shafer_MEA_dev_active_electrodes_number	General, Network	Network formation & function										14.283	17.9187	33.8636	7.90497	5.06404	13.2881	25.0869
Tribufos	DTXSID1024174	71.437	CCTE_Shafer_MEA_dev_burst_rate	General, Network	Network formation & function										29.7735	37.3521	70.5899	16.4782	10.5562	27.6995	52.2944
Tribufos	DTXSID1024174	31.989	CCTE_Shafer_MEA_dev_bursting_electrodes_number	General, Network	Network formation & function										13.3324	16.726	31.6097	7.37882	4.72698	12.4036	23.4171
Tribufos	DTXSID1024174	29.551	CCTE_Shafer_MEA_dev_correlation_coefficient_mean	Connectivity, Network	Network formation & function										12.3162	15.4513	29.2006	6.81645	4.36672	11.4583	21.6324
Tribufos	DTXSID1024174	66.444	CCTE_Shafer_MEA_dev_firing_rate_mean	General, Network	Network formation & function										27.6925	34.7414	65.6561	15.3265	9.81836	25.7635	48.6394
Tribufos	DTXSID1024174	63.448	CCTE_Shafer_MEA_dev_interburst_interval_mean	Bursting, Network	Network formation & function										26.4438	33.1749	62.6957	14.6354	9.37565	24.6018	46.4462
Tribufos	DTXSID1024174	41.309	CCTE_Shafer_MEA_dev_network_spike_duration_std	Connectivity, Network	Network formation & function										17.2167	21.5991	40.8192	9.52864	6.10419	16.0174	30.2397
Tribufos	DTXSID1024174	31.753	CCTE_Shafer_MEA_dev_network_spike_peak	Connectivity, Network	Network formation & function										13.234	16.6026	31.3765	7.32438	4.69211	12.3121	23.2443
Tribufos	DTXSID1024174	50	CCTE_Shafer_MEA_dev_per_burst_interspike_interval	Bursting, Network	Network formation & function										20.839	26.1434	49.4071	11.5334	7.38845	19.3874	36.6018
Tribufos	DTXSID1024174	31.113	CCTE_Shafer_MEA_dev_per_burst_spike_percent	Bursting, Network	Network formation & function										12.9673	16.268	30.7441	7.17676	4.59754	12.064	22.7758
Tribufos	DTXSID1024174	50	CCTE_Shafer_MEA_dev_per_network_spike_spike_number_mean	Connectivity, Network	Network formation & function										20.839	26.1434	49.4071	11.5334	7.38845	19.3874	36.6018
Tribufos	DTXSID1024174	68.319	CCTE_Shafer_MEA_dev_per_network_spike_spike_percent	Connectivity, Network	Network formation & function										28.4739	35.7218	67.5089	15.759	10.0954	26.4905	50.012
Tribufos	DTXSID1024174	50	CCTE_Shafer_MEA_dev_spike_duration_mean	Bursting, Network	Network formation & function										20.839	26.1434	49.4071	11.5334	7.38845	19.3874	36.6018
Trichlorfon	DTXSID0021389	26.745	CCTE_Mundy_HCI_Cortical_Synap&Neur_Matur_BPCount	Synaptogenesis/maturation, rat	Synaptogenesis		0.345595	0.421849	0.4069	0.0775216	0.100645	0.2405	0.0166379		77.3883	63.3994	65.7287	345.001	265.737	111.206	1607.47		7.05465	5368.88
Trichlorfon	DTXSID0021389	36.269	CCTE_Mundy_HCI_Cortical_Synap&Neur_Matur_NeuriteLength	Synaptogenesis/maturation, rat	Synaptogenesis										104.947	85.9762	89.1349	467.857	360.366	150.807	2179.9
Trichlorfon	DTXSID0021389	50	CCTE_Mundy_HCI_Cortical_Synap&Neur_Matur_NeuriteSpotCountPerNeuron	Synaptogenesis/maturation, rat	Synaptogenesis										144.678	118.526	122.88	644.982	496.797	207.9	3005.19
Trichlorfon	DTXSID0021389	50	CCTE_Mundy_HCI_Cortical_Synap&Neur_Matur_SynapseCount	Synaptogenesis/maturation, rat	Synaptogenesis										144.678	118.526	122.88	644.982	496.797	207.9	3005.19
Trichlorfon	DTXSID0021389	15.513	CCTE_Mundy_HCI_hNP1_Casp3_7	Apoptosis/viability, hNP1	Apoptosis										44.8878	36.7738	38.1248	200.112	154.136	64.5031	932.389
Trichlorfon	DTXSID0021389	50	CCTE_Mundy_HCI_hNP1_Pro_ResponderAvgInten	Proliferation, hNP1	Proliferation										144.678	118.526	122.88	644.982	496.797	207.9	3005.19
Trichlorfon	DTXSID0021389	13.455	CCTE_Mundy_HCI_iCellGABA_NOG_BPCount	NOG, CDI iGABA	NOG										38.9328	31.8953	33.0671	173.565	133.688	55.9459	808.695
Trichlorfon	DTXSID0021389	50	CCTE_Mundy_HCI_iCellGABA_NOG_NeuriteLength	NOG, CDI iGABA	NOG										144.678	118.526	122.88	644.982	496.797	207.9	3005.19
Trichlorfon	DTXSID0021389	11.603	CCTE_Shafer_MEA_dev_active_electrodes_number	General, Network	Network formation & function										33.574	27.5051	28.5156	149.674	115.287	48.2453	697.383
Trichlorfon	DTXSID0021389	50	CCTE_Shafer_MEA_dev_burst_duration_mean	Bursting, Network	Network formation & function										144.678	118.526	122.88	644.982	496.797	207.9	3005.19
Trichlorfon	DTXSID0021389	50	CCTE_Shafer_MEA_dev_burst_rate	General, Network	Network formation & function										144.678	118.526	122.88	644.982	496.797	207.9	3005.19
Trichlorfon	DTXSID0021389	15	CCTE_Shafer_MEA_dev_bursting_electrodes_number	General, Network	Network formation & function										43.4034	35.5577	36.8641	193.495	149.039	62.3701	901.556
Trichlorfon	DTXSID0021389	31.693	CCTE_Shafer_MEA_dev_correlation_coefficient_mean	Connectivity, Network	Network formation & function										91.7056	75.1287	77.8889	408.828	314.899	131.78	1904.87
Trichlorfon	DTXSID0021389	21.879	CCTE_Shafer_MEA_dev_firing_rate_mean	General, Network	Network formation & function										63.3082	51.8645	53.77	282.231	217.388	90.973	1315.01
Trichlorfon	DTXSID0021389	3.543	CCTE_Shafer_MEA_dev_mutual_information_norm	Connectivity, Network	Network formation & function										10.2519	8.39874	8.7073	45.7034	35.203	14.7318	212.947
Trichlorfon	DTXSID0021389	2.976	CCTE_Shafer_MEA_dev_network_spike_number	Connectivity, Network	Network formation & function										8.61123	7.05465	7.31384	38.3893	29.5693	12.3742	178.869
Trichlorfon	DTXSID0021389	15	CCTE_Shafer_MEA_dev_network_spike_peak	Connectivity, Network	Network formation & function										43.4034	35.5577	36.8641	193.495	149.039	62.3701	901.556
Trichlorfon	DTXSID0021389	89.327	CCTE_Shafer_MEA_dev_per_burst_interspike_interval	Bursting, Network	Network formation & function										258.473	211.751	219.531	1152.29	887.547	371.422	5368.88
Trichlorfon	DTXSID0021389	50	CCTE_Shafer_MEA_dev_per_burst_spike_percent	Bursting, Network	Network formation & function										144.678	118.526	122.88	644.982	496.797	207.9	3005.19
Trichlorfon	DTXSID0021389	15	CCTE_Shafer_MEA_dev_per_network_spike_spike_number_mean	Connectivity, Network	Network formation & function										43.4034	35.5577	36.8641	193.495	149.039	62.3701	901.556
Trichlorfon	DTXSID0021389	15	CCTE_Shafer_MEA_dev_per_network_spike_spike_percent	Connectivity, Network	Network formation & function										43.4034	35.5577	36.8641	193.495	149.039	62.3701	901.556
Trichlorfon	DTXSID0021389	15	CCTE_Shafer_MEA_dev_spike_duration_mean	Bursting, Network	Network formation & function										43.4034	35.5577	36.8641	193.495	149.039	62.3701	901.556
Cyfluthrin	DTXSID5035957	2.976	CCTE_Mundy_HCI_Cortical_Synap&Neur_Matur_NeuriteLength	Synaptogenesis/maturation, rat	Synaptogenesis		0.133343	0.169979	0.320644	0.102418	0.0375236	0.116049	0.50434		22.3184	17.508	9.28132	29.0575	79.31	25.6443	5.90078		0.465955	266.499
Cyfluthrin	DTXSID5035957	10	CCTE_Shafer_MEA_dev_active_electrodes_number	General, Network	Network formation & function										74.9947	58.8307	31.1872	97.6394	266.499	86.1702	19.8279
Cyfluthrin	DTXSID5035957	2.042	CCTE_Shafer_MEA_dev_burst_duration_mean	Bursting, Network	Network formation & function										15.3139	12.0132	6.36843	19.938	54.4191	17.596	4.04886
Cyfluthrin	DTXSID5035957	1.066	CCTE_Shafer_MEA_dev_burst_rate	General, Network	Network formation & function										7.99444	6.27135	3.32456	10.4084	28.4088	9.18574	2.11365
Cyfluthrin	DTXSID5035957	2.283	CCTE_Shafer_MEA_dev_bursting_electrodes_number	General, Network	Network formation & function										17.1213	13.431	7.12005	22.2911	60.8417	19.6727	4.52671
Cyfluthrin	DTXSID5035957	7.231	CCTE_Shafer_MEA_dev_correlation_coefficient_mean	Connectivity, Network	Network formation & function										54.2287	42.5405	22.5515	70.603	192.705	62.3097	14.3375
Cyfluthrin	DTXSID5035957	1.145	CCTE_Shafer_MEA_dev_firing_rate_mean	General, Network	Network formation & function										8.5869	6.73611	3.57094	11.1797	30.5141	9.86649	2.27029
Cyfluthrin	DTXSID5035957	10	CCTE_Shafer_MEA_dev_interburst_interval_mean	Bursting, Network	Network formation & function										74.9947	58.8307	31.1872	97.6394	266.499	86.1702	19.8279
Cyfluthrin	DTXSID5035957	0.268	CCTE_Shafer_MEA_dev_mutual_information_norm	Connectivity, Network	Network formation & function										2.00986	1.57666	0.835818	2.61674	7.14217	2.30936	0.531388
Cyfluthrin	DTXSID5035957	3.515	CCTE_Shafer_MEA_dev_network_spike_duration_std	Connectivity, Network	Network formation & function										26.3606	20.679	10.9623	34.3202	93.6743	30.2888	6.9695
Cyfluthrin	DTXSID5035957	0.235	CCTE_Shafer_MEA_dev_network_spike_number	Connectivity, Network	Network formation & function										1.76238	1.38252	0.7329	2.29453	6.26272	2.025	0.465955
Cyfluthrin	DTXSID5035957	10	CCTE_Shafer_MEA_dev_network_spike_peak	Connectivity, Network	Network formation & function										74.9947	58.8307	31.1872	97.6394	266.499	86.1702	19.8279
Cyfluthrin	DTXSID5035957	10	CCTE_Shafer_MEA_dev_per_burst_interspike_interval	Bursting, Network	Network formation & function										74.9947	58.8307	31.1872	97.6394	266.499	86.1702	19.8279
Cyfluthrin	DTXSID5035957	2.626	CCTE_Shafer_MEA_dev_per_burst_spike_percent	Bursting, Network	Network formation & function										19.6936	15.4489	8.18977	25.6401	69.9826	22.6283	5.2068
Cyfluthrin	DTXSID5035957	3.147	CCTE_Shafer_MEA_dev_per_network_spike_spike_number_mean	Connectivity, Network	Network formation & function										23.6008	18.514	9.81462	30.7271	83.8672	27.1178	6.23984
Cyfluthrin	DTXSID5035957	1.717	CCTE_Shafer_MEA_dev_per_network_spike_spike_percent	Connectivity, Network	Network formation & function										12.8766	10.1012	5.35485	16.7647	45.7578	14.7954	3.40445
Cyfluthrin	DTXSID5035957	5.459	CCTE_Shafer_MEA_dev_spike_duration_mean	Bursting, Network	Network formation & function										40.9396	32.1157	17.0251	53.3013	145.482	47.0403	10.824
